# Supplementary material for: A prognostic model based on autophagy-and senescence-related genes for gastric cancer: implications for immunotherapy and personalized treatment
Source: Front Oncol. 2025 Mar 20;15:1509771. doi: 10.3389/fonc.2025.1509771 (PMC11965130; doi:10.3389/fonc.2025.1509771)
Supplement: Supplementary file 5 [file DataSheet5.xlsx]

## Sheet: Sheet1
Gene Symbol	Description	Category	Gifts	GC Id	Relevance score	GeneCards Link
VMA21	Vacuolar ATPase Assembly Factor VMA21	Protein Coding	43	GC0XP151396	44.797	https://www.genecards.org/cgi-bin/carddisp.pl?gene=VMA21
ATG5	Autophagy Related 5	Protein Coding	52	GC06M106045	42.1699	https://www.genecards.org/cgi-bin/carddisp.pl?gene=ATG5
BECN1	Beclin 1	Protein Coding	52	GC17M042810	40.3385	https://www.genecards.org/cgi-bin/carddisp.pl?gene=BECN1
ATG16L1	Autophagy Related 16 Like 1	Protein Coding	48	GC02P233265	38.5724	https://www.genecards.org/cgi-bin/carddisp.pl?gene=ATG16L1
ULK1	Unc-51 Like Autophagy Activating Kinase 1	Protein Coding	52	GC12P131894	37.8191	https://www.genecards.org/cgi-bin/carddisp.pl?gene=ULK1
AMBRA1	Autophagy And Beclin 1 Regulator 1	Protein Coding	44	GC11M105717	34.3414	https://www.genecards.org/cgi-bin/carddisp.pl?gene=AMBRA1
ATG12	Autophagy Related 12	Protein Coding	46	GC05M115828	33.0025	https://www.genecards.org/cgi-bin/carddisp.pl?gene=ATG12
ATG4B	Autophagy Related 4B Cysteine Peptidase	Protein Coding	48	GC02P241637	32.5018	https://www.genecards.org/cgi-bin/carddisp.pl?gene=ATG4B
ATG7	Autophagy Related 7	Protein Coding	50	GC03P014331	32.0609	https://www.genecards.org/cgi-bin/carddisp.pl?gene=ATG7
SQSTM1	Sequestosome 1	Protein Coding	56	GC05P179806	30.714	https://www.genecards.org/cgi-bin/carddisp.pl?gene=SQSTM1
ATG14	Autophagy Related 14	Protein Coding	43	GC14M055366	30.2835	https://www.genecards.org/cgi-bin/carddisp.pl?gene=ATG14
ATG3	Autophagy Related 3	Protein Coding	47	GC03M112532	30.1666	https://www.genecards.org/cgi-bin/carddisp.pl?gene=ATG3
ATG13	Autophagy Related 13	Protein Coding	47	GC11P046791	29.8149	https://www.genecards.org/cgi-bin/carddisp.pl?gene=ATG13
ATG9A	Autophagy Related 9A	Protein Coding	47	GC02M219219	28.6471	https://www.genecards.org/cgi-bin/carddisp.pl?gene=ATG9A
ATG4A	Autophagy Related 4A Cysteine Peptidase	Protein Coding	48	GC0XP108091	27.8851	https://www.genecards.org/cgi-bin/carddisp.pl?gene=ATG4A
ATG4D	Autophagy Related 4D Cysteine Peptidase	Protein Coding	44	GC19P010543	26.7264	https://www.genecards.org/cgi-bin/carddisp.pl?gene=ATG4D
ATG4C	Autophagy Related 4C Cysteine Peptidase	Protein Coding	48	GC01P062784	26.077	https://www.genecards.org/cgi-bin/carddisp.pl?gene=ATG4C
ATG10	Autophagy Related 10	Protein Coding	46	GC05P081972	25.7296	https://www.genecards.org/cgi-bin/carddisp.pl?gene=ATG10
ATG9B	Autophagy Related 9B	Protein Coding	43	GC07M151012	24.9561	https://www.genecards.org/cgi-bin/carddisp.pl?gene=ATG9B
EPG5	Ectopic P-Granules 5 Autophagy Tethering Factor	Protein Coding	45	GC18M045800	24.3141	https://www.genecards.org/cgi-bin/carddisp.pl?gene=EPG5
ATG2B	Autophagy Related 2B	Protein Coding	43	GC14M114168	22.9838	https://www.genecards.org/cgi-bin/carddisp.pl?gene=ATG2B
ULK2	Unc-51 Like Autophagy Activating Kinase 2	Protein Coding	48	GC17M056275	22.9062	https://www.genecards.org/cgi-bin/carddisp.pl?gene=ULK2
MAP1LC3B	Microtubule Associated Protein 1 Light Chain 3 Beta	Protein Coding	48	GC16P087384	22.7859	https://www.genecards.org/cgi-bin/carddisp.pl?gene=MAP1LC3B
DRAM1	DNA Damage Regulated Autophagy Modulator 1	Protein Coding	38	GC12P101877	21.6262	https://www.genecards.org/cgi-bin/carddisp.pl?gene=DRAM1
ATG16L2	Autophagy Related 16 Like 2	Protein Coding	42	GC11P072814	21.5888	https://www.genecards.org/cgi-bin/carddisp.pl?gene=ATG16L2
DRAM2	DNA Damage Regulated Autophagy Modulator 2	Protein Coding	45	GC01M111117	21.4082	https://www.genecards.org/cgi-bin/carddisp.pl?gene=DRAM2
NBR1	NBR1 Autophagy Cargo Receptor	Protein Coding	46	GC17P043170	20.9928	https://www.genecards.org/cgi-bin/carddisp.pl?gene=NBR1
ATG2A	Autophagy Related 2A	Protein Coding	46	GC11M106058	20.8849	https://www.genecards.org/cgi-bin/carddisp.pl?gene=ATG2A
MAP1LC3A	Microtubule Associated Protein 1 Light Chain 3 Alpha	Protein Coding	47	GC20P034546	20.8455	https://www.genecards.org/cgi-bin/carddisp.pl?gene=MAP1LC3A
ATG101	Autophagy Related 101	Protein Coding	43	GC12P052077	20.7855	https://www.genecards.org/cgi-bin/carddisp.pl?gene=ATG101
MTOR	Mechanistic Target Of Rapamycin Kinase	Protein Coding	63	GC01M011106	20.6241	https://www.genecards.org/cgi-bin/carddisp.pl?gene=MTOR
PIK3C3	Phosphatidylinositol 3-Kinase Catalytic Subunit Type 3	Protein Coding	56	GC18P041955	18.5353	https://www.genecards.org/cgi-bin/carddisp.pl?gene=PIK3C3
LAMP2	Lysosomal Associated Membrane Protein 2	Protein Coding	51	GC0XM120426	18.2331	https://www.genecards.org/cgi-bin/carddisp.pl?gene=LAMP2
RUBCN	Rubicon Autophagy Regulator	Protein Coding	47	GC03M198597	18.2123	https://www.genecards.org/cgi-bin/carddisp.pl?gene=RUBCN
RUBCNL	Rubicon Like Autophagy Enhancer	Protein Coding	40	GC13M046343	17.6104	https://www.genecards.org/cgi-bin/carddisp.pl?gene=RUBCNL
SOGA1	Suppressor Of Glucose, Autophagy Associated 1	Protein Coding	42	GC20M036777	17.4934	https://www.genecards.org/cgi-bin/carddisp.pl?gene=SOGA1
BCL2	BCL2 Apoptosis Regulator	Protein Coding	57	GC18M063123	17.2556	https://www.genecards.org/cgi-bin/carddisp.pl?gene=BCL2
MAP1LC3C	Microtubule Associated Protein 1 Light Chain 3 Gamma	Protein Coding	36	GC01M241995	15.6428	https://www.genecards.org/cgi-bin/carddisp.pl?gene=MAP1LC3C
RB1CC1	RB1 Inducible Coiled-Coil 1	Protein Coding	50	GC08M052622	15.3394	https://www.genecards.org/cgi-bin/carddisp.pl?gene=RB1CC1
GABARAP	GABA Type A Receptor-Associated Protein	Protein Coding	50	GC17M007240	14.7296	https://www.genecards.org/cgi-bin/carddisp.pl?gene=GABARAP
ELAPOR1	Endosome-Lysosome Associated Apoptosis And Autophagy Regulator 1	Protein Coding	43	GC01P109224	14.6166	https://www.genecards.org/cgi-bin/carddisp.pl?gene=ELAPOR1
EI24	EI24 Autophagy Associated Transmembrane Protein	Protein Coding	42	GC11P125570	14.5837	https://www.genecards.org/cgi-bin/carddisp.pl?gene=EI24
DEPP1	DEPP Autophagy Regulator 1	Protein Coding	36	GC10M044984	14.5737	https://www.genecards.org/cgi-bin/carddisp.pl?gene=DEPP1
FYCO1	FYVE And Coiled-Coil Domain Autophagy Adaptor 1	Protein Coding	47	GC03M045917	13.7125	https://www.genecards.org/cgi-bin/carddisp.pl?gene=FYCO1
GABARAPL2	GABA Type A Receptor Associated Protein Like 2	Protein Coding	48	GC16P075566	13.487	https://www.genecards.org/cgi-bin/carddisp.pl?gene=GABARAPL2
HMGB1	High Mobility Group Box 1	Protein Coding	55	GC13M030456	13.1728	https://www.genecards.org/cgi-bin/carddisp.pl?gene=HMGB1
GABARAPL1	GABA Type A Receptor Associated Protein Like 1	Protein Coding	47	GC12P010212	13.0661	https://www.genecards.org/cgi-bin/carddisp.pl?gene=GABARAPL1
UVRAG	UV Radiation Resistance Associated	Protein Coding	48	GC11P075815	12.7389	https://www.genecards.org/cgi-bin/carddisp.pl?gene=UVRAG
PIK3R4	Phosphoinositide-3-Kinase Regulatory Subunit 4	Protein Coding	52	GC03M130678	12.186	https://www.genecards.org/cgi-bin/carddisp.pl?gene=PIK3R4
TFEB	Transcription Factor EB	Protein Coding	48	GC06M078150	12.101	https://www.genecards.org/cgi-bin/carddisp.pl?gene=TFEB
WIPI1	WD Repeat Domain, Phosphoinositide Interacting 1	Protein Coding	47	GC17M068420	11.7582	https://www.genecards.org/cgi-bin/carddisp.pl?gene=WIPI1
ATG12P1	Autophagy Related 12 Pseudogene 1	Pseudogene	9	GC17M073067	11.6109	https://www.genecards.org/cgi-bin/carddisp.pl?gene=ATG12P1
TP53	Tumor Protein P53	Protein Coding	61	GC17M007661	11.5799	https://www.genecards.org/cgi-bin/carddisp.pl?gene=TP53
ELAPOR2	Endosome-Lysosome Associated Apoptosis And Autophagy Regulator Family Member 2	Protein Coding	39	GC07M086877	11.5	https://www.genecards.org/cgi-bin/carddisp.pl?gene=ELAPOR2
WIPI2	WD Repeat Domain, Phosphoinositide Interacting 2	Protein Coding	48	GC07P005190	11.4728	https://www.genecards.org/cgi-bin/carddisp.pl?gene=WIPI2
VCP	Valosin Containing Protein	Protein Coding	57	GC09M035056	11.4305	https://www.genecards.org/cgi-bin/carddisp.pl?gene=VCP
C9orf72	C9orf72-SMCR8 Complex Subunit	Protein Coding	47	GC09M028760	11.1082	https://www.genecards.org/cgi-bin/carddisp.pl?gene=C9orf72
ATG3P1	Autophagy Related 3 Pseudogene 1	Pseudogene	8	GC20M039328	11.0498	https://www.genecards.org/cgi-bin/carddisp.pl?gene=ATG3P1
OPTN	Optineurin	Protein Coding	50	GC10P013099	10.97	https://www.genecards.org/cgi-bin/carddisp.pl?gene=OPTN
HDAC6	Histone Deacetylase 6	Protein Coding	61	GC0XP048801	10.8793	https://www.genecards.org/cgi-bin/carddisp.pl?gene=HDAC6
PRKAA1	Protein Kinase AMP-Activated Catalytic Subunit Alpha 1	Protein Coding	54	GC05M040759	10.8722	https://www.genecards.org/cgi-bin/carddisp.pl?gene=PRKAA1
MIR7-3HG	MIR7-3 Host Gene	RNA Gene	29	GC19P005386	10.8322	https://www.genecards.org/cgi-bin/carddisp.pl?gene=MIR7-3HG
VMP1	Vacuole Membrane Protein 1	Protein Coding	42	GC17P059707	10.6295	https://www.genecards.org/cgi-bin/carddisp.pl?gene=VMP1
ATG12P2	Autophagy Related 12 Pseudogene 2	Pseudogene	9	GC02M222901	10.5695	https://www.genecards.org/cgi-bin/carddisp.pl?gene=ATG12P2
TBK1	TANK Binding Kinase 1	Protein Coding	56	GC12P064451	10.0822	https://www.genecards.org/cgi-bin/carddisp.pl?gene=TBK1
ATG4AP1	Autophagy Related 4A Cysteine Peptidase Pseudogene 1	Pseudogene	6	GC0XP082998	9.9997	https://www.genecards.org/cgi-bin/carddisp.pl?gene=ATG4AP1
AKT1	AKT Serine/Threonine Kinase 1	Protein Coding	61	GC14M104769	9.68249	https://www.genecards.org/cgi-bin/carddisp.pl?gene=AKT1
CALCOCO2	Calcium Binding And Coiled-Coil Domain 2	Protein Coding	44	GC17P072223	9.59082	https://www.genecards.org/cgi-bin/carddisp.pl?gene=CALCOCO2
TECPR2	Tectonin Beta-Propeller Repeat Containing 2	Protein Coding	43	GC14P102362	9.46422	https://www.genecards.org/cgi-bin/carddisp.pl?gene=TECPR2
SIRT1	Sirtuin 1	Protein Coding	56	GC10P067884	9.4502	https://www.genecards.org/cgi-bin/carddisp.pl?gene=SIRT1
PRKAA2	Protein Kinase AMP-Activated Catalytic Subunit Alpha 2	Protein Coding	57	GC01P056645	9.31981	https://www.genecards.org/cgi-bin/carddisp.pl?gene=PRKAA2
LOC727709	DNA Damage Regulated Autophagy Modulator 1 Pseudogene	Pseudogene	5	GC04P122739	9.25715	https://www.genecards.org/cgi-bin/carddisp.pl?gene=LOC727709
PRKN	Parkin RBR E3 Ubiquitin Protein Ligase	Protein Coding	55	GC06M161348	9.22754	https://www.genecards.org/cgi-bin/carddisp.pl?gene=PRKN
SH3GLB1	SH3 Domain Containing GRB2 Like, Endophilin B1	Protein Coding	48	GC01P086704	9.17514	https://www.genecards.org/cgi-bin/carddisp.pl?gene=SH3GLB1
SCARNA5	Small Cajal Body-Specific RNA 5	RNA Gene	22	GC02P233275	9.14881	https://www.genecards.org/cgi-bin/carddisp.pl?gene=SCARNA5
UBQLN2	Ubiquilin 2	Protein Coding	50	GC0XP056563	9.01776	https://www.genecards.org/cgi-bin/carddisp.pl?gene=UBQLN2
WDFY3	WD Repeat And FYVE Domain Containing 3	Protein Coding	47	GC04M084721	8.8122	https://www.genecards.org/cgi-bin/carddisp.pl?gene=WDFY3
SOD2-OT1	SOD2 Overlapping Transcript 1	RNA Gene	15	GC06M159772	8.67642	https://www.genecards.org/cgi-bin/carddisp.pl?gene=SOD2-OT1
WDR45	WD Repeat Domain 45	Protein Coding	47	GC0XM049074	8.66912	https://www.genecards.org/cgi-bin/carddisp.pl?gene=WDR45
IRGM	Immunity Related GTPase M	Protein Coding	42	GC05P150846	8.49411	https://www.genecards.org/cgi-bin/carddisp.pl?gene=IRGM
FOXO3	Forkhead Box O3	Protein Coding	53	GC06P108559	8.35038	https://www.genecards.org/cgi-bin/carddisp.pl?gene=FOXO3
H19	H19 Imprinted Maternally Expressed Transcript	RNA Gene	30	GC11M001995	8.29891	https://www.genecards.org/cgi-bin/carddisp.pl?gene=H19
KEAP1	Kelch Like ECH Associated Protein 1	Protein Coding	56	GC19M010486	8.10249	https://www.genecards.org/cgi-bin/carddisp.pl?gene=KEAP1
NFE2L2	NFE2 Like BZIP Transcription Factor 2	Protein Coding	58	GC02M177227	8.03718	https://www.genecards.org/cgi-bin/carddisp.pl?gene=NFE2L2
PINK1	PTEN Induced Kinase 1	Protein Coding	53	GC01P020634	8.01318	https://www.genecards.org/cgi-bin/carddisp.pl?gene=PINK1
LINC01672	Long Intergenic Non-Protein Coding RNA 1672	RNA Gene	14	GC01P007053	7.80846	https://www.genecards.org/cgi-bin/carddisp.pl?gene=LINC01672
BECN2	Beclin 2	Protein Coding	31	GC01P241957	7.79446	https://www.genecards.org/cgi-bin/carddisp.pl?gene=BECN2
TP53INP2	Tumor Protein P53 Inducible Nuclear Protein 2	Protein Coding	40	GC20P034704	7.75377	https://www.genecards.org/cgi-bin/carddisp.pl?gene=TP53INP2
RPTOR	Regulatory Associated Protein Of MTOR Complex 1	Protein Coding	50	GC17P080544	7.74363	https://www.genecards.org/cgi-bin/carddisp.pl?gene=RPTOR
BNIP3	BCL2 Interacting Protein 3	Protein Coding	47	GC10M131966	7.62724	https://www.genecards.org/cgi-bin/carddisp.pl?gene=BNIP3
UBC	Ubiquitin C	Protein Coding	50	GC12M124911	7.57363	https://www.genecards.org/cgi-bin/carddisp.pl?gene=UBC
UBQLN1	Ubiquilin 1	Protein Coding	49	GC09M083659	7.55351	https://www.genecards.org/cgi-bin/carddisp.pl?gene=UBQLN1
TP53INP1	Tumor Protein P53 Inducible Nuclear Protein 1	Protein Coding	43	GC08M094925	7.55149	https://www.genecards.org/cgi-bin/carddisp.pl?gene=TP53INP1
GSK3B	Glycogen Synthase Kinase 3 Beta	Protein Coding	57	GC03M119821	7.5036	https://www.genecards.org/cgi-bin/carddisp.pl?gene=GSK3B
CERNA3	Competing Endogenous LncRNA 3 For MiR-645	RNA Gene	14	GC08P056085	7.50304	https://www.genecards.org/cgi-bin/carddisp.pl?gene=CERNA3
BDNF-AS	BDNF Antisense RNA	RNA Gene	24	GC11P027578	7.46519	https://www.genecards.org/cgi-bin/carddisp.pl?gene=BDNF-AS
HSPA8	Heat Shock Protein Family A (Hsp70) Member 8	Protein Coding	56	GC11M123057	7.43902	https://www.genecards.org/cgi-bin/carddisp.pl?gene=HSPA8
HSP90AA1	Heat Shock Protein 90 Alpha Family Class A Member 1	Protein Coding	58	GC14M102080	7.30649	https://www.genecards.org/cgi-bin/carddisp.pl?gene=HSP90AA1
DAPK1	Death Associated Protein Kinase 1	Protein Coding	56	GC09P087497	7.29525	https://www.genecards.org/cgi-bin/carddisp.pl?gene=DAPK1
LRRK2	Leucine Rich Repeat Kinase 2	Protein Coding	57	GC12P040196	7.27406	https://www.genecards.org/cgi-bin/carddisp.pl?gene=LRRK2
CISD2	CDGSH Iron Sulfur Domain 2	Protein Coding	48	GC04P102868	7.19671	https://www.genecards.org/cgi-bin/carddisp.pl?gene=CISD2
PARK7	Parkinsonism Associated Deglycase	Protein Coding	54	GC01P008181	7.17078	https://www.genecards.org/cgi-bin/carddisp.pl?gene=PARK7
TMEM59	Transmembrane Protein 59	Protein Coding	48	GC01M054031	7.09555	https://www.genecards.org/cgi-bin/carddisp.pl?gene=TMEM59
NRBF2	Nuclear Receptor Binding Factor 2	Protein Coding	43	GC10P063133	6.99215	https://www.genecards.org/cgi-bin/carddisp.pl?gene=NRBF2
TAX1BP1	Tax1 Binding Protein 1	Protein Coding	47	GC07P027739	6.96246	https://www.genecards.org/cgi-bin/carddisp.pl?gene=TAX1BP1
TMX2-CTNND1	TMX2-CTNND1 Readthrough (NMD Candidate)	RNA Gene	19	GC11P057712	6.91592	https://www.genecards.org/cgi-bin/carddisp.pl?gene=TMX2-CTNND1
WDR41	WD Repeat Domain 41	Protein Coding	42	GC05M077425	6.90446	https://www.genecards.org/cgi-bin/carddisp.pl?gene=WDR41
SNCA	Synuclein Alpha	Protein Coding	59	GC04M089724	6.88043	https://www.genecards.org/cgi-bin/carddisp.pl?gene=SNCA
MALAT1	Metastasis Associated Lung Adenocarcinoma Transcript 1	RNA Gene	27	GC11P072196	6.843	https://www.genecards.org/cgi-bin/carddisp.pl?gene=MALAT1
TARDBP	TAR DNA Binding Protein	Protein Coding	53	GC01P011013	6.80265	https://www.genecards.org/cgi-bin/carddisp.pl?gene=TARDBP
MTMR14	Myotubularin Related Protein 14	Protein Coding	51	GC03P009649	6.78971	https://www.genecards.org/cgi-bin/carddisp.pl?gene=MTMR14
TUFM	Tu Translation Elongation Factor, Mitochondrial	Protein Coding	52	GC16M039905	6.7747	https://www.genecards.org/cgi-bin/carddisp.pl?gene=TUFM
MFN2	Mitofusin 2	Protein Coding	54	GC01P011980	6.69054	https://www.genecards.org/cgi-bin/carddisp.pl?gene=MFN2
RAB7A	RAB7A, Member RAS Oncogene Family	Protein Coding	56	GC03P135757	6.56023	https://www.genecards.org/cgi-bin/carddisp.pl?gene=RAB7A
LAMP1	Lysosomal Associated Membrane Protein 1	Protein Coding	50	GC13P113297	6.52496	https://www.genecards.org/cgi-bin/carddisp.pl?gene=LAMP1
CASP3	Caspase 3	Protein Coding	56	GC04M184627	6.48259	https://www.genecards.org/cgi-bin/carddisp.pl?gene=CASP3
GAA	Alpha Glucosidase	Protein Coding	56	GC17P080101	6.45862	https://www.genecards.org/cgi-bin/carddisp.pl?gene=GAA
HIF1A	Hypoxia Inducible Factor 1 Subunit Alpha	Protein Coding	55	GC14P061695	6.45805	https://www.genecards.org/cgi-bin/carddisp.pl?gene=HIF1A
BCL2L1	BCL2 Like 1	Protein Coding	54	GC20M031664	6.39572	https://www.genecards.org/cgi-bin/carddisp.pl?gene=BCL2L1
MEG3	Maternally Expressed 3	RNA Gene	31	GC14P111860	6.27561	https://www.genecards.org/cgi-bin/carddisp.pl?gene=MEG3
CHMP2B	Charged Multivesicular Body Protein 2B	Protein Coding	51	GC03P087227	6.2658	https://www.genecards.org/cgi-bin/carddisp.pl?gene=CHMP2B
STAT3	Signal Transducer And Activator Of Transcription 3	Protein Coding	61	GC17M042313	6.2602	https://www.genecards.org/cgi-bin/carddisp.pl?gene=STAT3
FUS	FUS RNA Binding Protein	Protein Coding	51	GC16P031180	6.2346	https://www.genecards.org/cgi-bin/carddisp.pl?gene=FUS
MAPK8	Mitogen-Activated Protein Kinase 8	Protein Coding	57	GC10P048306	6.1804	https://www.genecards.org/cgi-bin/carddisp.pl?gene=MAPK8
STK11	Serine/Threonine Kinase 11	Protein Coding	57	GC19P001177	6.17515	https://www.genecards.org/cgi-bin/carddisp.pl?gene=STK11
NOD2	Nucleotide Binding Oligomerization Domain Containing 2	Protein Coding	55	GC16P050693	6.13076	https://www.genecards.org/cgi-bin/carddisp.pl?gene=NOD2
TRAF6	TNF Receptor Associated Factor 6	Protein Coding	53	GC11M036467	6.11282	https://www.genecards.org/cgi-bin/carddisp.pl?gene=TRAF6
UBQLN4	Ubiquilin 4	Protein Coding	47	GC01M156033	6.09023	https://www.genecards.org/cgi-bin/carddisp.pl?gene=UBQLN4
ULK3	Unc-51 Like Kinase 3	Protein Coding	48	GC15M074836	6.08013	https://www.genecards.org/cgi-bin/carddisp.pl?gene=ULK3
EMSLR	E2F1 MRNA Stabilizing LncRNA	RNA Gene	15	GC07P101962	6.07506	https://www.genecards.org/cgi-bin/carddisp.pl?gene=EMSLR
USP10	Ubiquitin Specific Peptidase 10	Protein Coding	51	GC16P084702	6.07232	https://www.genecards.org/cgi-bin/carddisp.pl?gene=USP10
SMCR8	SMCR8-C9orf72 Complex Subunit	Protein Coding	38	GC17P070918	6.05592	https://www.genecards.org/cgi-bin/carddisp.pl?gene=SMCR8
TSC2	TSC Complex Subunit 2	Protein Coding	56	GC16P019875	6.04652	https://www.genecards.org/cgi-bin/carddisp.pl?gene=TSC2
MAPK14	Mitogen-Activated Protein Kinase 14	Protein Coding	58	GC06P100333	6.044	https://www.genecards.org/cgi-bin/carddisp.pl?gene=MAPK14
PTEN	Phosphatase And Tensin Homolog	Protein Coding	59	GC10P096651	5.99746	https://www.genecards.org/cgi-bin/carddisp.pl?gene=PTEN
HDAC10	Histone Deacetylase 10	Protein Coding	51	GC22M050245	5.98948	https://www.genecards.org/cgi-bin/carddisp.pl?gene=HDAC10
TECPR1	Tectonin Beta-Propeller Repeat Containing 1	Protein Coding	41	GC07M098214	5.98094	https://www.genecards.org/cgi-bin/carddisp.pl?gene=TECPR1
ZKSCAN3	Zinc Finger With KRAB And SCAN Domains 3	Protein Coding	40	GC06P028349	5.98083	https://www.genecards.org/cgi-bin/carddisp.pl?gene=ZKSCAN3
MAPK1	Mitogen-Activated Protein Kinase 1	Protein Coding	60	GC22M021759	5.98	https://www.genecards.org/cgi-bin/carddisp.pl?gene=MAPK1
TGFB1	Transforming Growth Factor Beta 1	Protein Coding	60	GC19M041301	5.92953	https://www.genecards.org/cgi-bin/carddisp.pl?gene=TGFB1
STING1	Stimulator Of Interferon Response CGAMP Interactor 1	Protein Coding	48	GC05M139480	5.8864	https://www.genecards.org/cgi-bin/carddisp.pl?gene=STING1
STX17	Syntaxin 17	Protein Coding	41	GC09P099906	5.78433	https://www.genecards.org/cgi-bin/carddisp.pl?gene=STX17
TRIM27	Tripartite Motif Containing 27	Protein Coding	48	GC06M028903	5.77551	https://www.genecards.org/cgi-bin/carddisp.pl?gene=TRIM27
SOD1	Superoxide Dismutase 1	Protein Coding	60	GC21P031659	5.74218	https://www.genecards.org/cgi-bin/carddisp.pl?gene=SOD1
TBC1D5	TBC1 Domain Family Member 5	Protein Coding	44	GC03M017157	5.73731	https://www.genecards.org/cgi-bin/carddisp.pl?gene=TBC1D5
ATP13A2	ATPase Cation Transporting 13A2	Protein Coding	52	GC01M016985	5.72865	https://www.genecards.org/cgi-bin/carddisp.pl?gene=ATP13A2
SIRT2	Sirtuin 2	Protein Coding	55	GC19M038878	5.58157	https://www.genecards.org/cgi-bin/carddisp.pl?gene=SIRT2
MIR493HG	MIR493 Cluster Host Gene	RNA Gene	14	GC14P111895	5.56103	https://www.genecards.org/cgi-bin/carddisp.pl?gene=MIR493HG
ENSG00000276919		RNA Gene	10	GC14P111685	5.56103	https://www.genecards.org/cgi-bin/carddisp.pl?gene=ENSG00000276919
WDR45B	WD Repeat Domain 45B	Protein Coding	46	GC17M082614	5.56071	https://www.genecards.org/cgi-bin/carddisp.pl?gene=WDR45B
RAB8A	RAB8A, Member RAS Oncogene Family	Protein Coding	46	GC19P016111	5.53826	https://www.genecards.org/cgi-bin/carddisp.pl?gene=RAB8A
CTSD	Cathepsin D	Protein Coding	59	GC11M001752	5.53609	https://www.genecards.org/cgi-bin/carddisp.pl?gene=CTSD
RPS6KB1	Ribosomal Protein S6 Kinase B1	Protein Coding	56	GC17P059893	5.53072	https://www.genecards.org/cgi-bin/carddisp.pl?gene=RPS6KB1
GAS5	Growth Arrest Specific 5	RNA Gene	26	GC01M173947	5.50871	https://www.genecards.org/cgi-bin/carddisp.pl?gene=GAS5
ENDOG	Endonuclease G	Protein Coding	50	GC09P128818	5.45645	https://www.genecards.org/cgi-bin/carddisp.pl?gene=ENDOG
MLST8	MTOR Associated Protein, LST8 Homolog	Protein Coding	50	GC16P002204	5.42137	https://www.genecards.org/cgi-bin/carddisp.pl?gene=MLST8
HTT	Huntingtin	Protein Coding	51	GC04P003041	5.41412	https://www.genecards.org/cgi-bin/carddisp.pl?gene=HTT
IL6	Interleukin 6	Protein Coding	59	GC07P022725	5.39948	https://www.genecards.org/cgi-bin/carddisp.pl?gene=IL6
CASP8	Caspase 8	Protein Coding	59	GC02P201233	5.39719	https://www.genecards.org/cgi-bin/carddisp.pl?gene=CASP8
PARP1	Poly(ADP-Ribose) Polymerase 1	Protein Coding	58	GC01M226360	5.38556	https://www.genecards.org/cgi-bin/carddisp.pl?gene=PARP1
MCL1	MCL1 Apoptosis Regulator, BCL2 Family Member	Protein Coding	55	GC01M154069	5.36055	https://www.genecards.org/cgi-bin/carddisp.pl?gene=MCL1
BAG3	BAG Cochaperone 3	Protein Coding	50	GC10P119651	5.35897	https://www.genecards.org/cgi-bin/carddisp.pl?gene=BAG3
VAMP8	Vesicle Associated Membrane Protein 8	Protein Coding	47	GC02P085561	5.3584	https://www.genecards.org/cgi-bin/carddisp.pl?gene=VAMP8
PRKAB1	Protein Kinase AMP-Activated Non-Catalytic Subunit Beta 1	Protein Coding	53	GC12P119632	5.29062	https://www.genecards.org/cgi-bin/carddisp.pl?gene=PRKAB1
PFN1	Profilin 1	Protein Coding	53	GC17M004945	5.28399	https://www.genecards.org/cgi-bin/carddisp.pl?gene=PFN1
FOXK1	Forkhead Box K1	Protein Coding	42	GC07P004682	5.2534	https://www.genecards.org/cgi-bin/carddisp.pl?gene=FOXK1
RAB5A	RAB5A, Member RAS Oncogene Family	Protein Coding	51	GC03P019948	5.23856	https://www.genecards.org/cgi-bin/carddisp.pl?gene=RAB5A
EVA1A	Eva-1 Homolog A, Regulator Of Programmed Cell Death	Protein Coding	43	GC02M075469	5.23159	https://www.genecards.org/cgi-bin/carddisp.pl?gene=EVA1A
PIM2	Pim-2 Proto-Oncogene, Serine/Threonine Kinase	Protein Coding	50	GC0XM048913	5.20546	https://www.genecards.org/cgi-bin/carddisp.pl?gene=PIM2
BAX	BCL2 Associated X, Apoptosis Regulator	Protein Coding	57	GC19P048954	5.18338	https://www.genecards.org/cgi-bin/carddisp.pl?gene=BAX
TRIM5	Tripartite Motif Containing 5	Protein Coding	48	GC11M007529	5.161	https://www.genecards.org/cgi-bin/carddisp.pl?gene=TRIM5
PVT1	Pvt1 Oncogene	RNA Gene	28	GC08P127900	5.15617	https://www.genecards.org/cgi-bin/carddisp.pl?gene=PVT1
DAP	Death Associated Protein	Protein Coding	45	GC05M010679	5.14929	https://www.genecards.org/cgi-bin/carddisp.pl?gene=DAP
EGFR	Epidermal Growth Factor Receptor	Protein Coding	62	GC07P055019	5.14443	https://www.genecards.org/cgi-bin/carddisp.pl?gene=EGFR
SRC	SRC Proto-Oncogene, Non-Receptor Tyrosine Kinase	Protein Coding	58	GC20P037344	5.14119	https://www.genecards.org/cgi-bin/carddisp.pl?gene=SRC
IFNG	Interferon Gamma	Protein Coding	57	GC12M068154	5.13997	https://www.genecards.org/cgi-bin/carddisp.pl?gene=IFNG
TRC-GCA24-1	TRNA-Cys (GCA) 24-1	RNA Gene	8	GC17M056977	5.13914	https://www.genecards.org/cgi-bin/carddisp.pl?gene=TRC-GCA24-1
MAPT	Microtubule Associated Protein Tau	Protein Coding	57	GC17P045894	5.12816	https://www.genecards.org/cgi-bin/carddisp.pl?gene=MAPT
HULC	Hepatocellular Carcinoma Up-Regulated Long Non-Coding RNA	RNA Gene	24	GC06P008450	5.10308	https://www.genecards.org/cgi-bin/carddisp.pl?gene=HULC
CTSB	Cathepsin B	Protein Coding	59	GC08M011842	5.09959	https://www.genecards.org/cgi-bin/carddisp.pl?gene=CTSB
HMOX1	Heme Oxygenase 1	Protein Coding	59	GC22P035380	5.05946	https://www.genecards.org/cgi-bin/carddisp.pl?gene=HMOX1
DAPK3	Death Associated Protein Kinase 3	Protein Coding	50	GC19M003958	5.05003	https://www.genecards.org/cgi-bin/carddisp.pl?gene=DAPK3
HNRNPA1	Heterogeneous Nuclear Ribonucleoprotein A1	Protein Coding	55	GC12P054280	5.03964	https://www.genecards.org/cgi-bin/carddisp.pl?gene=HNRNPA1
SPTLC1	Serine Palmitoyltransferase Long Chain Base Subunit 1	Protein Coding	53	GC09M101736	5.03958	https://www.genecards.org/cgi-bin/carddisp.pl?gene=SPTLC1
MAP1LC3B2	Microtubule Associated Protein 1 Light Chain 3 Beta 2	Protein Coding	39	GC12P116559	5.01794	https://www.genecards.org/cgi-bin/carddisp.pl?gene=MAP1LC3B2
TRAPPC4	Trafficking Protein Particle Complex Subunit 4	Protein Coding	47	GC11P119018	5.01672	https://www.genecards.org/cgi-bin/carddisp.pl?gene=TRAPPC4
DNM1L	Dynamin 1 Like	Protein Coding	54	GC12P032679	4.97865	https://www.genecards.org/cgi-bin/carddisp.pl?gene=DNM1L
BLOC1S1	Biogenesis Of Lysosomal Organelles Complex 1 Subunit 1	Protein Coding	43	GC12P055984	4.95873	https://www.genecards.org/cgi-bin/carddisp.pl?gene=BLOC1S1
NLRP3	NLR Family Pyrin Domain Containing 3	Protein Coding	55	GC01P247415	4.95112	https://www.genecards.org/cgi-bin/carddisp.pl?gene=NLRP3
FLCN	Folliculin	Protein Coding	48	GC17M017212	4.92722	https://www.genecards.org/cgi-bin/carddisp.pl?gene=FLCN
HDAC1	Histone Deacetylase 1	Protein Coding	57	GC01P032292	4.9131	https://www.genecards.org/cgi-bin/carddisp.pl?gene=HDAC1
RPS27A	Ribosomal Protein S27a	Protein Coding	49	GC02P055231	4.90533	https://www.genecards.org/cgi-bin/carddisp.pl?gene=RPS27A
FOXO1	Forkhead Box O1	Protein Coding	57	GC13M040555	4.90418	https://www.genecards.org/cgi-bin/carddisp.pl?gene=FOXO1
NUPR1	Nuclear Protein 1, Transcriptional Regulator	Protein Coding	40	GC16M028532	4.89037	https://www.genecards.org/cgi-bin/carddisp.pl?gene=NUPR1
PIK3CA	Phosphatidylinositol-4,5-Bisphosphate 3-Kinase Catalytic Subunit Alpha	Protein Coding	59	GC03P179148	4.888	https://www.genecards.org/cgi-bin/carddisp.pl?gene=PIK3CA
RAB39B	RAB39B, Member RAS Oncogene Family	Protein Coding	44	GC0XM155259	4.88244	https://www.genecards.org/cgi-bin/carddisp.pl?gene=RAB39B
MYC	MYC Proto-Oncogene, BHLH Transcription Factor	Protein Coding	59	GC08P127735	4.86343	https://www.genecards.org/cgi-bin/carddisp.pl?gene=MYC
HSPA5	Heat Shock Protein Family A (Hsp70) Member 5	Protein Coding	55	GC09M125234	4.86029	https://www.genecards.org/cgi-bin/carddisp.pl?gene=HSPA5
RIPK1	Receptor Interacting Serine/Threonine Kinase 1	Protein Coding	56	GC06P003449	4.85379	https://www.genecards.org/cgi-bin/carddisp.pl?gene=RIPK1
TNF	Tumor Necrosis Factor	Protein Coding	59	GC06P100202	4.82495	https://www.genecards.org/cgi-bin/carddisp.pl?gene=TNF
XIST	X Inactive Specific Transcript	RNA Gene	26	GC0XM073820	4.81324	https://www.genecards.org/cgi-bin/carddisp.pl?gene=XIST
IL1B	Interleukin 1 Beta	Protein Coding	54	GC02M112829	4.80011	https://www.genecards.org/cgi-bin/carddisp.pl?gene=IL1B
XBP1	X-Box Binding Protein 1	Protein Coding	52	GC22M028794	4.79931	https://www.genecards.org/cgi-bin/carddisp.pl?gene=XBP1
VDAC1	Voltage Dependent Anion Channel 1	Protein Coding	53	GC05M133975	4.78592	https://www.genecards.org/cgi-bin/carddisp.pl?gene=VDAC1
ATM	ATM Serine/Threonine Kinase	Protein Coding	60	GC11P108222	4.78089	https://www.genecards.org/cgi-bin/carddisp.pl?gene=ATM
KRAS	KRAS Proto-Oncogene, GTPase	Protein Coding	59	GC12M025204	4.77411	https://www.genecards.org/cgi-bin/carddisp.pl?gene=KRAS
BNIP3L	BCL2 Interacting Protein 3 Like	Protein Coding	49	GC08P026383	4.75785	https://www.genecards.org/cgi-bin/carddisp.pl?gene=BNIP3L
USP13	Ubiquitin Specific Peptidase 13	Protein Coding	50	GC03P179652	4.72856	https://www.genecards.org/cgi-bin/carddisp.pl?gene=USP13
TSC1	TSC Complex Subunit 1	Protein Coding	54	GC09M132891	4.71759	https://www.genecards.org/cgi-bin/carddisp.pl?gene=TSC1
RAB1A	RAB1A, Member RAS Oncogene Family	Protein Coding	48	GC02M065072	4.71519	https://www.genecards.org/cgi-bin/carddisp.pl?gene=RAB1A
CDKN2A	Cyclin Dependent Kinase Inhibitor 2A	Protein Coding	59	GC09M021967	4.71218	https://www.genecards.org/cgi-bin/carddisp.pl?gene=CDKN2A
ATXN3	Ataxin 3	Protein Coding	52	GC14M114120	4.70342	https://www.genecards.org/cgi-bin/carddisp.pl?gene=ATXN3
PIK3CB	Phosphatidylinositol-4,5-Bisphosphate 3-Kinase Catalytic Subunit Beta	Protein Coding	55	GC03M138652	4.697	https://www.genecards.org/cgi-bin/carddisp.pl?gene=PIK3CB
TMEM208	Transmembrane Protein 208	Protein Coding	36	GC16P067301	4.68146	https://www.genecards.org/cgi-bin/carddisp.pl?gene=TMEM208
TRIM21	Tripartite Motif Containing 21	Protein Coding	50	GC11M004384	4.67883	https://www.genecards.org/cgi-bin/carddisp.pl?gene=TRIM21
TBC1D14	TBC1 Domain Family Member 14	Protein Coding	44	GC04P006910	4.66655	https://www.genecards.org/cgi-bin/carddisp.pl?gene=TBC1D14
RNASEL	Ribonuclease L	Protein Coding	51	GC01M182573	4.65621	https://www.genecards.org/cgi-bin/carddisp.pl?gene=RNASEL
AURKA	Aurora Kinase A	Protein Coding	58	GC20M056370	4.652	https://www.genecards.org/cgi-bin/carddisp.pl?gene=AURKA
HSF1	Heat Shock Transcription Factor 1	Protein Coding	53	GC08P144291	4.63667	https://www.genecards.org/cgi-bin/carddisp.pl?gene=HSF1
GSK3A	Glycogen Synthase Kinase 3 Alpha	Protein Coding	56	GC19M076639	4.62193	https://www.genecards.org/cgi-bin/carddisp.pl?gene=GSK3A
IGF1	Insulin Like Growth Factor 1	Protein Coding	55	GC12M102395	4.61569	https://www.genecards.org/cgi-bin/carddisp.pl?gene=IGF1
VPS39	VPS39 Subunit Of HOPS Complex	Protein Coding	46	GC15M042159	4.61541	https://www.genecards.org/cgi-bin/carddisp.pl?gene=VPS39
ENSG00000277577		RNA Gene	6	GC0XM073831	4.58345	https://www.genecards.org/cgi-bin/carddisp.pl?gene=ENSG00000277577
NEAT1	Nuclear Paraspeckle Assembly Transcript 1	RNA Gene	28	GC11P072187	4.57168	https://www.genecards.org/cgi-bin/carddisp.pl?gene=NEAT1
VAPB	VAMP Associated Protein B And C	Protein Coding	52	GC20P058389	4.54544	https://www.genecards.org/cgi-bin/carddisp.pl?gene=VAPB
PSMD4	Proteasome 26S Subunit Ubiquitin Receptor, Non-ATPase 4	Protein Coding	50	GC01P153214	4.53344	https://www.genecards.org/cgi-bin/carddisp.pl?gene=PSMD4
MATR3	Matrin 3	Protein Coding	49	GC05P139274	4.52034	https://www.genecards.org/cgi-bin/carddisp.pl?gene=MATR3
WDR47	WD Repeat Domain 47	Protein Coding	42	GC01M108970	4.51009	https://www.genecards.org/cgi-bin/carddisp.pl?gene=WDR47
LEP	Leptin	Protein Coding	53	GC07P128241	4.51001	https://www.genecards.org/cgi-bin/carddisp.pl?gene=LEP
BCL2L11	BCL2 Like 11	Protein Coding	52	GC02P111119	4.45322	https://www.genecards.org/cgi-bin/carddisp.pl?gene=BCL2L11
PSMC2	Proteasome 26S Subunit, ATPase 2	Protein Coding	47	GC07P103328	4.44976	https://www.genecards.org/cgi-bin/carddisp.pl?gene=PSMC2
LGALS8	Galectin 8	Protein Coding	47	GC01P236518	4.43528	https://www.genecards.org/cgi-bin/carddisp.pl?gene=LGALS8
LOC109504728	Chromosome 9 Open Reading Frame 72 Repeat Instability Region	Functional Element	3	GC09P027622	4.42878	https://www.genecards.org/cgi-bin/carddisp.pl?gene=LOC109504728
VPS18	VPS18 Core Subunit Of CORVET And HOPS Complexes	Protein Coding	44	GC15P040894	4.42282	https://www.genecards.org/cgi-bin/carddisp.pl?gene=VPS18
KAT5	Lysine Acetyltransferase 5	Protein Coding	57	GC11P065711	4.4161	https://www.genecards.org/cgi-bin/carddisp.pl?gene=KAT5
IFNB1	Interferon Beta 1	Protein Coding	50	GC09M021077	4.41289	https://www.genecards.org/cgi-bin/carddisp.pl?gene=IFNB1
PSMC5	Proteasome 26S Subunit, ATPase 5	Protein Coding	48	GC17P063827	4.3867	https://www.genecards.org/cgi-bin/carddisp.pl?gene=PSMC5
GFAP	Glial Fibrillary Acidic Protein	Protein Coding	55	GC17M057289	4.3796	https://www.genecards.org/cgi-bin/carddisp.pl?gene=GFAP
CASP9	Caspase 9	Protein Coding	53	GC01M015491	4.37307	https://www.genecards.org/cgi-bin/carddisp.pl?gene=CASP9
RRAGA	Ras Related GTP Binding A	Protein Coding	44	GC09P019049	4.36235	https://www.genecards.org/cgi-bin/carddisp.pl?gene=RRAGA
MCOLN1	Mucolipin TRP Cation Channel 1	Protein Coding	50	GC19P007523	4.35827	https://www.genecards.org/cgi-bin/carddisp.pl?gene=MCOLN1
VPS33A	VPS33A Core Subunit Of CORVET And HOPS Complexes	Protein Coding	48	GC12M122229	4.34931	https://www.genecards.org/cgi-bin/carddisp.pl?gene=VPS33A
CXCR4	C-X-C Motif Chemokine Receptor 4	Protein Coding	59	GC02M136114	4.33843	https://www.genecards.org/cgi-bin/carddisp.pl?gene=CXCR4
NEDD4L	NEDD4 Like E3 Ubiquitin Protein Ligase	Protein Coding	52	GC18P058044	4.3288	https://www.genecards.org/cgi-bin/carddisp.pl?gene=NEDD4L
BRAF	B-Raf Proto-Oncogene, Serine/Threonine Kinase	Protein Coding	60	GC07M140748	4.32698	https://www.genecards.org/cgi-bin/carddisp.pl?gene=BRAF
TRIM17	Tripartite Motif Containing 17	Protein Coding	44	GC01M228407	4.32436	https://www.genecards.org/cgi-bin/carddisp.pl?gene=TRIM17
TMEM74	Transmembrane Protein 74	Protein Coding	39	GC08M108606	4.32155	https://www.genecards.org/cgi-bin/carddisp.pl?gene=TMEM74
SNAP29	Synaptosome Associated Protein 29	Protein Coding	48	GC22P020859	4.31983	https://www.genecards.org/cgi-bin/carddisp.pl?gene=SNAP29
LINC02605	Long Intergenic Non-Protein Coding RNA 2605	RNA Gene	14	GC08P078838	4.31511	https://www.genecards.org/cgi-bin/carddisp.pl?gene=LINC02605
TRIM16	Tripartite Motif Containing 16	Protein Coding	42	GC17M015627	4.30807	https://www.genecards.org/cgi-bin/carddisp.pl?gene=TRIM16
BAD	BCL2 Associated Agonist Of Cell Death	Protein Coding	51	GC11M106036	4.30539	https://www.genecards.org/cgi-bin/carddisp.pl?gene=BAD
MIR376B	MicroRNA 376b	RNA Gene	17	GC14P111879	4.29147	https://www.genecards.org/cgi-bin/carddisp.pl?gene=MIR376B
IL23R	Interleukin 23 Receptor	Protein Coding	52	GC01P067138	4.29107	https://www.genecards.org/cgi-bin/carddisp.pl?gene=IL23R
CDKN1A	Cyclin Dependent Kinase Inhibitor 1A	Protein Coding	56	GC06P100341	4.25508	https://www.genecards.org/cgi-bin/carddisp.pl?gene=CDKN1A
USP36	Ubiquitin Specific Peptidase 36	Protein Coding	43	GC17M078787	4.23445	https://www.genecards.org/cgi-bin/carddisp.pl?gene=USP36
HDAC4	Histone Deacetylase 4	Protein Coding	59	GC02M239048	4.22791	https://www.genecards.org/cgi-bin/carddisp.pl?gene=HDAC4
PSMA6	Proteasome 20S Subunit Alpha 6	Protein Coding	52	GC14P035278	4.22469	https://www.genecards.org/cgi-bin/carddisp.pl?gene=PSMA6
MAPK15	Mitogen-Activated Protein Kinase 15	Protein Coding	47	GC08P143716	4.21712	https://www.genecards.org/cgi-bin/carddisp.pl?gene=MAPK15
PPARGC1A	PPARG Coactivator 1 Alpha	Protein Coding	53	GC04M023755	4.21205	https://www.genecards.org/cgi-bin/carddisp.pl?gene=PPARGC1A
PGR-AS1	PGR Antisense RNA 1	RNA Gene	13	GC11P101131	4.2031	https://www.genecards.org/cgi-bin/carddisp.pl?gene=PGR-AS1
MIR125A	MicroRNA 125a	RNA Gene	23	GC19P080165	4.18868	https://www.genecards.org/cgi-bin/carddisp.pl?gene=MIR125A
CYCS	Cytochrome C, Somatic	Protein Coding	55	GC07M025118	4.1764	https://www.genecards.org/cgi-bin/carddisp.pl?gene=CYCS
VIM	Vimentin	Protein Coding	58	GC10P017227	4.17277	https://www.genecards.org/cgi-bin/carddisp.pl?gene=VIM
PRKAG1	Protein Kinase AMP-Activated Non-Catalytic Subunit Gamma 1	Protein Coding	53	GC12M049002	4.16964	https://www.genecards.org/cgi-bin/carddisp.pl?gene=PRKAG1
ATXN2	Ataxin 2	Protein Coding	50	GC12M111443	4.16441	https://www.genecards.org/cgi-bin/carddisp.pl?gene=ATXN2
NFKB1	Nuclear Factor Kappa B Subunit 1	Protein Coding	60	GC04P102501	4.16067	https://www.genecards.org/cgi-bin/carddisp.pl?gene=NFKB1
ENSG00000275307		RNA Gene	8	GC22P049661	4.1483	https://www.genecards.org/cgi-bin/carddisp.pl?gene=ENSG00000275307
ENSG00000276965		RNA Gene	8	GC22P049660	4.1483	https://www.genecards.org/cgi-bin/carddisp.pl?gene=ENSG00000276965
MEFV	MEFV Innate Immunity Regulator, Pyrin	Protein Coding	51	GC16M009924	4.13536	https://www.genecards.org/cgi-bin/carddisp.pl?gene=MEFV
EIF2AK3	Eukaryotic Translation Initiation Factor 2 Alpha Kinase 3	Protein Coding	55	GC02M088556	4.12887	https://www.genecards.org/cgi-bin/carddisp.pl?gene=EIF2AK3
LGALS3	Galectin 3	Protein Coding	52	GC14P055124	4.11359	https://www.genecards.org/cgi-bin/carddisp.pl?gene=LGALS3
TMEM41B	Transmembrane Protein 41B	Protein Coding	42	GC11M009280	4.09539	https://www.genecards.org/cgi-bin/carddisp.pl?gene=TMEM41B
PHB2	Prohibitin 2	Protein Coding	49	GC12M006965	4.09095	https://www.genecards.org/cgi-bin/carddisp.pl?gene=PHB2
BIRC5	Baculoviral IAP Repeat Containing 5	Protein Coding	52	GC17P078214	4.09036	https://www.genecards.org/cgi-bin/carddisp.pl?gene=BIRC5
MDM2	MDM2 Proto-Oncogene	Protein Coding	59	GC12P068808	4.06567	https://www.genecards.org/cgi-bin/carddisp.pl?gene=MDM2
RHEB	Ras Homolog, MTORC1 Binding	Protein Coding	56	GC07M151466	4.06195	https://www.genecards.org/cgi-bin/carddisp.pl?gene=RHEB
FUNDC1	FUN14 Domain Containing 1	Protein Coding	39	GC0XM044523	4.05238	https://www.genecards.org/cgi-bin/carddisp.pl?gene=FUNDC1
DEPTOR	DEP Domain Containing MTOR Interacting Protein	Protein Coding	48	GC08P119873	4.05078	https://www.genecards.org/cgi-bin/carddisp.pl?gene=DEPTOR
PIM1	Pim-1 Proto-Oncogene, Serine/Threonine Kinase	Protein Coding	56	GC06P100349	4.04468	https://www.genecards.org/cgi-bin/carddisp.pl?gene=PIM1
TIGAR	TP53 Induced Glycolysis Regulatory Phosphatase	Protein Coding	46	GC12P026291	4.03115	https://www.genecards.org/cgi-bin/carddisp.pl?gene=TIGAR
TOM1	Target Of Myb1 Membrane Trafficking Protein	Protein Coding	50	GC22P035299	4.01016	https://www.genecards.org/cgi-bin/carddisp.pl?gene=TOM1
HDAC9	Histone Deacetylase 9	Protein Coding	56	GC07P018086	4.01001	https://www.genecards.org/cgi-bin/carddisp.pl?gene=HDAC9
CAV1	Caveolin 1	Protein Coding	55	GC07P116524	4.00782	https://www.genecards.org/cgi-bin/carddisp.pl?gene=CAV1
BOK	BCL2 Family Apoptosis Regulator BOK	Protein Coding	47	GC02P241558	4.00657	https://www.genecards.org/cgi-bin/carddisp.pl?gene=BOK
SMAD5-AS1	SMAD5 Antisense RNA 1	RNA Gene	26	GC05M136129	4.00139	https://www.genecards.org/cgi-bin/carddisp.pl?gene=SMAD5-AS1
TOLLIP	Toll Interacting Protein	Protein Coding	51	GC11M001274	3.99312	https://www.genecards.org/cgi-bin/carddisp.pl?gene=TOLLIP
RETREG1	Reticulophagy Regulator 1	Protein Coding	44	GC05M016491	3.99208	https://www.genecards.org/cgi-bin/carddisp.pl?gene=RETREG1
DCTN1	Dynactin Subunit 1	Protein Coding	53	GC02M074361	3.99196	https://www.genecards.org/cgi-bin/carddisp.pl?gene=DCTN1
IFI16	Interferon Gamma Inducible Protein 16	Protein Coding	49	GC01P158969	3.98499	https://www.genecards.org/cgi-bin/carddisp.pl?gene=IFI16
IL10RA	Interleukin 10 Receptor Subunit Alpha	Protein Coding	53	GC11P117987	3.97705	https://www.genecards.org/cgi-bin/carddisp.pl?gene=IL10RA
ABL1	ABL Proto-Oncogene 1, Non-Receptor Tyrosine Kinase	Protein Coding	59	GC09P130713	3.96973	https://www.genecards.org/cgi-bin/carddisp.pl?gene=ABL1
ZFYVE1	Zinc Finger FYVE-Type Containing 1	Protein Coding	43	GC14M072969	3.9693	https://www.genecards.org/cgi-bin/carddisp.pl?gene=ZFYVE1
HSP90AB1	Heat Shock Protein 90 Alpha Family Class B Member 1	Protein Coding	56	GC06P044246	3.96913	https://www.genecards.org/cgi-bin/carddisp.pl?gene=HSP90AB1
ATP4A	ATPase H+/K+ Transporting Subunit Alpha	Protein Coding	48	GC19M077325	3.96668	https://www.genecards.org/cgi-bin/carddisp.pl?gene=ATP4A
CCNF	Cyclin F	Protein Coding	47	GC16P002429	3.96336	https://www.genecards.org/cgi-bin/carddisp.pl?gene=CCNF
MTMR3	Myotubularin Related Protein 3	Protein Coding	50	GC22P049616	3.96197	https://www.genecards.org/cgi-bin/carddisp.pl?gene=MTMR3
PIK3R2	Phosphoinositide-3-Kinase Regulatory Subunit 2	Protein Coding	56	GC19P018153	3.96143	https://www.genecards.org/cgi-bin/carddisp.pl?gene=PIK3R2
INS	Insulin	Protein Coding	54	GC11M002159	3.94285	https://www.genecards.org/cgi-bin/carddisp.pl?gene=INS
CCDC115	Coiled-Coil Domain Containing 115	Protein Coding	44	GC02M135223	3.93908	https://www.genecards.org/cgi-bin/carddisp.pl?gene=CCDC115
TMEM199	Transmembrane Protein 199	Protein Coding	42	GC17P071213	3.93908	https://www.genecards.org/cgi-bin/carddisp.pl?gene=TMEM199
YWHAZ	Tyrosine 3-Monooxygenase/Tryptophan 5-Monooxygenase Activation Protein Zeta	Protein Coding	53	GC08M100917	3.93905	https://www.genecards.org/cgi-bin/carddisp.pl?gene=YWHAZ
RAB33B	RAB33B, Member RAS Oncogene Family	Protein Coding	48	GC04P139439	3.93771	https://www.genecards.org/cgi-bin/carddisp.pl?gene=RAB33B
APP	Amyloid Beta Precursor Protein	Protein Coding	58	GC21M025880	3.93439	https://www.genecards.org/cgi-bin/carddisp.pl?gene=APP
PHF23	PHD Finger Protein 23	Protein Coding	40	GC17M012609	3.91259	https://www.genecards.org/cgi-bin/carddisp.pl?gene=PHF23
ATP12A	ATPase H+/K+ Transporting Non-Gastric Alpha2 Subunit	Protein Coding	49	GC13P024680	3.9031	https://www.genecards.org/cgi-bin/carddisp.pl?gene=ATP12A
DHRSX	Dehydrogenase/Reductase X-Linked	Protein Coding	38	GC0XM002219	3.88951	https://www.genecards.org/cgi-bin/carddisp.pl?gene=DHRSX
ATF4	Activating Transcription Factor 4	Protein Coding	52	GC22P039519	3.88674	https://www.genecards.org/cgi-bin/carddisp.pl?gene=ATF4
SETX	Senataxin	Protein Coding	49	GC09M132261	3.8719	https://www.genecards.org/cgi-bin/carddisp.pl?gene=SETX
PKM	Pyruvate Kinase M1/2	Protein Coding	56	GC15M072199	3.86704	https://www.genecards.org/cgi-bin/carddisp.pl?gene=PKM
LMNA	Lamin A/C	Protein Coding	56	GC01P156082	3.86605	https://www.genecards.org/cgi-bin/carddisp.pl?gene=LMNA
DIRAS3	DIRAS Family GTPase 3	Protein Coding	38	GC01M068045	3.86369	https://www.genecards.org/cgi-bin/carddisp.pl?gene=DIRAS3
ACBD5	Acyl-CoA Binding Domain Containing 5	Protein Coding	47	GC10M027182	3.85882	https://www.genecards.org/cgi-bin/carddisp.pl?gene=ACBD5
UBB	Ubiquitin B	Protein Coding	51	GC17P016380	3.85191	https://www.genecards.org/cgi-bin/carddisp.pl?gene=UBB
CHCHD10	Coiled-Coil-Helix-Coiled-Coil-Helix Domain Containing 10	Protein Coding	46	GC22M023765	3.83361	https://www.genecards.org/cgi-bin/carddisp.pl?gene=CHCHD10
AIFM1	Apoptosis Inducing Factor Mitochondria Associated 1	Protein Coding	56	GC0XM130129	3.83218	https://www.genecards.org/cgi-bin/carddisp.pl?gene=AIFM1
CRY1	Cryptochrome Circadian Regulator 1	Protein Coding	51	GC12M106991	3.83041	https://www.genecards.org/cgi-bin/carddisp.pl?gene=CRY1
AKT1S1	AKT1 Substrate 1	Protein Coding	46	GC19M049869	3.82834	https://www.genecards.org/cgi-bin/carddisp.pl?gene=AKT1S1
HSPB1	Heat Shock Protein Family B (Small) Member 1	Protein Coding	59	GC07P076302	3.82744	https://www.genecards.org/cgi-bin/carddisp.pl?gene=HSPB1
PSMA1	Proteasome 20S Subunit Alpha 1	Protein Coding	49	GC11M014506	3.82382	https://www.genecards.org/cgi-bin/carddisp.pl?gene=PSMA1
CFTR	CF Transmembrane Conductance Regulator	Protein Coding	58	GC07P117287	3.82158	https://www.genecards.org/cgi-bin/carddisp.pl?gene=CFTR
NLRX1	NLR Family Member X1	Protein Coding	46	GC11P119166	3.82069	https://www.genecards.org/cgi-bin/carddisp.pl?gene=NLRX1
TOMM20	Translocase Of Outer Mitochondrial Membrane 20	Protein Coding	46	GC01M235109	3.81807	https://www.genecards.org/cgi-bin/carddisp.pl?gene=TOMM20
HAGLROS	HAGLR Opposite Strand LncRNA	RNA Gene	18	GC02P176288	3.80633	https://www.genecards.org/cgi-bin/carddisp.pl?gene=HAGLROS
MIR155	MicroRNA 155	RNA Gene	23	GC21P025573	3.79955	https://www.genecards.org/cgi-bin/carddisp.pl?gene=MIR155
UBE2N	Ubiquitin Conjugating Enzyme E2 N	Protein Coding	54	GC12M093406	3.76636	https://www.genecards.org/cgi-bin/carddisp.pl?gene=UBE2N
FIG4	FIG4 Phosphoinositide 5-Phosphatase	Protein Coding	51	GC06P109691	3.76435	https://www.genecards.org/cgi-bin/carddisp.pl?gene=FIG4
AURKB	Aurora Kinase B	Protein Coding	58	GC17M012678	3.75936	https://www.genecards.org/cgi-bin/carddisp.pl?gene=AURKB
PICALM	Phosphatidylinositol Binding Clathrin Assembly Protein	Protein Coding	51	GC11M085957	3.75589	https://www.genecards.org/cgi-bin/carddisp.pl?gene=PICALM
ANXA11	Annexin A11	Protein Coding	50	GC10M080150	3.74719	https://www.genecards.org/cgi-bin/carddisp.pl?gene=ANXA11
GLT8D1	Glycosyltransferase 8 Domain Containing 1	Protein Coding	46	GC03M052694	3.74719	https://www.genecards.org/cgi-bin/carddisp.pl?gene=GLT8D1
CTNNB1	Catenin Beta 1	Protein Coding	60	GC03P041194	3.73948	https://www.genecards.org/cgi-bin/carddisp.pl?gene=CTNNB1
CXCL8	C-X-C Motif Chemokine Ligand 8	Protein Coding	51	GC04P073740	3.72913	https://www.genecards.org/cgi-bin/carddisp.pl?gene=CXCL8
TUBB4B	Tubulin Beta 4B Class IVb	Protein Coding	52	GC09P137241	3.72209	https://www.genecards.org/cgi-bin/carddisp.pl?gene=TUBB4B
DAPK2	Death Associated Protein Kinase 2	Protein Coding	47	GC15M063907	3.72184	https://www.genecards.org/cgi-bin/carddisp.pl?gene=DAPK2
FAS	Fas Cell Surface Death Receptor	Protein Coding	57	GC10P096667	3.72146	https://www.genecards.org/cgi-bin/carddisp.pl?gene=FAS
MIR216A	MicroRNA 216a	RNA Gene	23	GC02M055988	3.71875	https://www.genecards.org/cgi-bin/carddisp.pl?gene=MIR216A
YWHAE	Tyrosine 3-Monooxygenase/Tryptophan 5-Monooxygenase Activation Protein Epsilon	Protein Coding	56	GC17M012236	3.71292	https://www.genecards.org/cgi-bin/carddisp.pl?gene=YWHAE
UNC45B	Unc-45 Myosin Chaperone B	Protein Coding	47	GC17P071434	3.71107	https://www.genecards.org/cgi-bin/carddisp.pl?gene=UNC45B
TMEM39A	Transmembrane Protein 39A	Protein Coding	41	GC03M119428	3.70547	https://www.genecards.org/cgi-bin/carddisp.pl?gene=TMEM39A
JUN	Jun Proto-Oncogene, AP-1 Transcription Factor Subunit	Protein Coding	55	GC01M058780	3.70251	https://www.genecards.org/cgi-bin/carddisp.pl?gene=JUN
PIM3	Pim-3 Proto-Oncogene, Serine/Threonine Kinase	Protein Coding	48	GC22P049960	3.67027	https://www.genecards.org/cgi-bin/carddisp.pl?gene=PIM3
WAC	WW Domain Containing Adaptor With Coiled-Coil	Protein Coding	46	GC10P028557	3.66382	https://www.genecards.org/cgi-bin/carddisp.pl?gene=WAC
ATF6	Activating Transcription Factor 6	Protein Coding	55	GC01P161766	3.65868	https://www.genecards.org/cgi-bin/carddisp.pl?gene=ATF6
ERN1	Endoplasmic Reticulum To Nucleus Signaling 1	Protein Coding	53	GC17M064039	3.64838	https://www.genecards.org/cgi-bin/carddisp.pl?gene=ERN1
MIR30A	MicroRNA 30a	RNA Gene	22	GC06M071403	3.64627	https://www.genecards.org/cgi-bin/carddisp.pl?gene=MIR30A
PSMB5	Proteasome 20S Subunit Beta 5	Protein Coding	50	GC14M023016	3.63571	https://www.genecards.org/cgi-bin/carddisp.pl?gene=PSMB5
EPHA4	EPH Receptor A4	Protein Coding	57	GC02M221418	3.63318	https://www.genecards.org/cgi-bin/carddisp.pl?gene=EPHA4
HRAS	HRas Proto-Oncogene, GTPase	Protein Coding	59	GC11M007272	3.63023	https://www.genecards.org/cgi-bin/carddisp.pl?gene=HRAS
VPS41	VPS41 Subunit Of HOPS Complex	Protein Coding	47	GC07M039256	3.62931	https://www.genecards.org/cgi-bin/carddisp.pl?gene=VPS41
OPA1	OPA1 Mitochondrial Dynamin Like GTPase	Protein Coding	51	GC03P193594	3.61709	https://www.genecards.org/cgi-bin/carddisp.pl?gene=OPA1
YWHAQ	Tyrosine 3-Monooxygenase/Tryptophan 5-Monooxygenase Activation Protein Theta	Protein Coding	52	GC02M009583	3.60683	https://www.genecards.org/cgi-bin/carddisp.pl?gene=YWHAQ
INSR	Insulin Receptor	Protein Coding	60	GC19M007112	3.59756	https://www.genecards.org/cgi-bin/carddisp.pl?gene=INSR
PRKAG2	Protein Kinase AMP-Activated Non-Catalytic Subunit Gamma 2	Protein Coding	56	GC07M151556	3.59694	https://www.genecards.org/cgi-bin/carddisp.pl?gene=PRKAG2
TRS-TGA2-1	TRNA-Ser (Anticodon TGA) 2-1	RNA Gene	7	GC06P100019	3.59557	https://www.genecards.org/cgi-bin/carddisp.pl?gene=TRS-TGA2-1
RAB23	RAB23, Member RAS Oncogene Family	Protein Coding	49	GC06M078368	3.59277	https://www.genecards.org/cgi-bin/carddisp.pl?gene=RAB23
EEF1A1	Eukaryotic Translation Elongation Factor 1 Alpha 1	Protein Coding	50	GC06M078497	3.58853	https://www.genecards.org/cgi-bin/carddisp.pl?gene=EEF1A1
MIR17	MicroRNA 17	RNA Gene	22	GC13P091350	3.58632	https://www.genecards.org/cgi-bin/carddisp.pl?gene=MIR17
TNFAIP3	TNF Alpha Induced Protein 3	Protein Coding	55	GC06P137866	3.57678	https://www.genecards.org/cgi-bin/carddisp.pl?gene=TNFAIP3
IKBKB	Inhibitor Of Nuclear Factor Kappa B Kinase Subunit Beta	Protein Coding	61	GC08P042271	3.57132	https://www.genecards.org/cgi-bin/carddisp.pl?gene=IKBKB
S100A8	S100 Calcium Binding Protein A8	Protein Coding	48	GC01M154258	3.57092	https://www.genecards.org/cgi-bin/carddisp.pl?gene=S100A8
CFLAR	CASP8 And FADD Like Apoptosis Regulator	Protein Coding	51	GC02P201131	3.5704	https://www.genecards.org/cgi-bin/carddisp.pl?gene=CFLAR
CSNK2A1	Casein Kinase 2 Alpha 1	Protein Coding	57	GC20M000472	3.56905	https://www.genecards.org/cgi-bin/carddisp.pl?gene=CSNK2A1
DYNC1H1	Dynein Cytoplasmic 1 Heavy Chain 1	Protein Coding	51	GC14P111587	3.55048	https://www.genecards.org/cgi-bin/carddisp.pl?gene=DYNC1H1
MFN1	Mitofusin 1	Protein Coding	48	GC03P179347	3.53768	https://www.genecards.org/cgi-bin/carddisp.pl?gene=MFN1
TUBA1B	Tubulin Alpha 1b	Protein Coding	51	GC12M049127	3.53328	https://www.genecards.org/cgi-bin/carddisp.pl?gene=TUBA1B
XIAP	X-Linked Inhibitor Of Apoptosis	Protein Coding	59	GC0XP123859	3.53216	https://www.genecards.org/cgi-bin/carddisp.pl?gene=XIAP
NOTCH1	Notch Receptor 1	Protein Coding	59	GC09M138053	3.52744	https://www.genecards.org/cgi-bin/carddisp.pl?gene=NOTCH1
MIR133B	MicroRNA 133b	RNA Gene	23	GC06P052148	3.5271	https://www.genecards.org/cgi-bin/carddisp.pl?gene=MIR133B
RAB1B	RAB1B, Member RAS Oncogene Family	Protein Coding	47	GC11P072305	3.5235	https://www.genecards.org/cgi-bin/carddisp.pl?gene=RAB1B
LAMTOR1	Late Endosomal/Lysosomal Adaptor, MAPK And MTOR Activator 1	Protein Coding	40	GC11M072085	3.51558	https://www.genecards.org/cgi-bin/carddisp.pl?gene=LAMTOR1
TXN	Thioredoxin	Protein Coding	52	GC09M110243	3.51462	https://www.genecards.org/cgi-bin/carddisp.pl?gene=TXN
PDCD6IP	Programmed Cell Death 6 Interacting Protein	Protein Coding	50	GC03P033798	3.50858	https://www.genecards.org/cgi-bin/carddisp.pl?gene=PDCD6IP
TUBA4A	Tubulin Alpha 4a	Protein Coding	54	GC02M219249	3.50793	https://www.genecards.org/cgi-bin/carddisp.pl?gene=TUBA4A
HDAC2	Histone Deacetylase 2	Protein Coding	59	GC06M113933	3.50075	https://www.genecards.org/cgi-bin/carddisp.pl?gene=HDAC2
SH3BP4	SH3 Domain Binding Protein 4	Protein Coding	48	GC02P234951	3.49634	https://www.genecards.org/cgi-bin/carddisp.pl?gene=SH3BP4
LRSAM1	Leucine Rich Repeat And Sterile Alpha Motif Containing 1	Protein Coding	47	GC09P127451	3.4941	https://www.genecards.org/cgi-bin/carddisp.pl?gene=LRSAM1
PRKDC	Protein Kinase, DNA-Activated, Catalytic Subunit	Protein Coding	57	GC08M047773	3.4939	https://www.genecards.org/cgi-bin/carddisp.pl?gene=PRKDC
SIRT6	Sirtuin 6	Protein Coding	52	GC19M004174	3.49284	https://www.genecards.org/cgi-bin/carddisp.pl?gene=SIRT6
TNFSF10	TNF Superfamily Member 10	Protein Coding	51	GC03M172505	3.48964	https://www.genecards.org/cgi-bin/carddisp.pl?gene=TNFSF10
CLN3	CLN3 Lysosomal/Endosomal Transmembrane Protein, Battenin	Protein Coding	50	GC16M028466	3.48917	https://www.genecards.org/cgi-bin/carddisp.pl?gene=CLN3
STK4	Serine/Threonine Kinase 4	Protein Coding	56	GC20P044966	3.48147	https://www.genecards.org/cgi-bin/carddisp.pl?gene=STK4
WDR6	WD Repeat Domain 6	Protein Coding	43	GC03P049007	3.48085	https://www.genecards.org/cgi-bin/carddisp.pl?gene=WDR6
TAF15	TATA-Box Binding Protein Associated Factor 15	Protein Coding	50	GC17P071456	3.4769	https://www.genecards.org/cgi-bin/carddisp.pl?gene=TAF15
CHMP2A	Charged Multivesicular Body Protein 2A	Protein Coding	46	GC19M058551	3.47362	https://www.genecards.org/cgi-bin/carddisp.pl?gene=CHMP2A
RAB33A	RAB33A, Member RAS Oncogene Family	Protein Coding	42	GC0XP130110	3.47319	https://www.genecards.org/cgi-bin/carddisp.pl?gene=RAB33A
SMAD4	SMAD Family Member 4	Protein Coding	59	GC18P051028	3.46949	https://www.genecards.org/cgi-bin/carddisp.pl?gene=SMAD4
GAPDH	Glyceraldehyde-3-Phosphate Dehydrogenase	Protein Coding	57	GC12P026338	3.46578	https://www.genecards.org/cgi-bin/carddisp.pl?gene=GAPDH
PSMA3	Proteasome 20S Subunit Alpha 3	Protein Coding	52	GC14P058244	3.46156	https://www.genecards.org/cgi-bin/carddisp.pl?gene=PSMA3
TRAF2	TNF Receptor Associated Factor 2	Protein Coding	51	GC09P136881	3.45586	https://www.genecards.org/cgi-bin/carddisp.pl?gene=TRAF2
YAP1	Yes1 Associated Transcriptional Regulator	Protein Coding	55	GC11P102110	3.45172	https://www.genecards.org/cgi-bin/carddisp.pl?gene=YAP1
CLTC	Clathrin Heavy Chain	Protein Coding	53	GC17P059619	3.45052	https://www.genecards.org/cgi-bin/carddisp.pl?gene=CLTC
YWHAB	Tyrosine 3-Monooxygenase/Tryptophan 5-Monooxygenase Activation Protein Beta	Protein Coding	54	GC20P044885	3.45046	https://www.genecards.org/cgi-bin/carddisp.pl?gene=YWHAB
DYNLL1	Dynein Light Chain LC8-Type 1	Protein Coding	48	GC12P120469	3.44769	https://www.genecards.org/cgi-bin/carddisp.pl?gene=DYNLL1
RAB11A	RAB11A, Member RAS Oncogene Family	Protein Coding	52	GC15P129572	3.44499	https://www.genecards.org/cgi-bin/carddisp.pl?gene=RAB11A
MIR21	MicroRNA 21	RNA Gene	26	GC17P072430	3.44383	https://www.genecards.org/cgi-bin/carddisp.pl?gene=MIR21
TNFRSF10B	TNF Receptor Superfamily Member 10b	Protein Coding	57	GC08M023020	3.43734	https://www.genecards.org/cgi-bin/carddisp.pl?gene=TNFRSF10B
MAPK3	Mitogen-Activated Protein Kinase 3	Protein Coding	56	GC16M040043	3.43701	https://www.genecards.org/cgi-bin/carddisp.pl?gene=MAPK3
EIF4EBP1	Eukaryotic Translation Initiation Factor 4E Binding Protein 1	Protein Coding	53	GC08P038745	3.43447	https://www.genecards.org/cgi-bin/carddisp.pl?gene=EIF4EBP1
CSNK2A2	Casein Kinase 2 Alpha 2	Protein Coding	53	GC16M058157	3.43421	https://www.genecards.org/cgi-bin/carddisp.pl?gene=CSNK2A2
RIPK2	Receptor Interacting Serine/Threonine Kinase 2	Protein Coding	53	GC08P089838	3.43051	https://www.genecards.org/cgi-bin/carddisp.pl?gene=RIPK2
TRE-TTC3-1	TRNA-Glu (Anticodon TTC) 3-1	RNA Gene	11	GC01P018268	3.41491	https://www.genecards.org/cgi-bin/carddisp.pl?gene=TRE-TTC3-1
CD44	CD44 Molecule (Indian Blood Group)	Protein Coding	55	GC11P035139	3.41225	https://www.genecards.org/cgi-bin/carddisp.pl?gene=CD44
TREM2	Triggering Receptor Expressed On Myeloid Cells 2	Protein Coding	51	GC06M078136	3.40769	https://www.genecards.org/cgi-bin/carddisp.pl?gene=TREM2
EIF4G2	Eukaryotic Translation Initiation Factor 4 Gamma 2	Protein Coding	48	GC11M011228	3.40424	https://www.genecards.org/cgi-bin/carddisp.pl?gene=EIF4G2
DCN	Decorin	Protein Coding	54	GC12M091140	3.40174	https://www.genecards.org/cgi-bin/carddisp.pl?gene=DCN
E2F1	E2F Transcription Factor 1	Protein Coding	50	GC20M033675	3.39772	https://www.genecards.org/cgi-bin/carddisp.pl?gene=E2F1
RRAGB	Ras Related GTP Binding B	Protein Coding	45	GC0XP055717	3.39643	https://www.genecards.org/cgi-bin/carddisp.pl?gene=RRAGB
TRIM23	Tripartite Motif Containing 23	Protein Coding	45	GC05M065589	3.39553	https://www.genecards.org/cgi-bin/carddisp.pl?gene=TRIM23
CDKN1B	Cyclin Dependent Kinase Inhibitor 1B	Protein Coding	55	GC12P026558	3.39504	https://www.genecards.org/cgi-bin/carddisp.pl?gene=CDKN1B
DDIT3	DNA Damage Inducible Transcript 3	Protein Coding	52	GC12M057516	3.39427	https://www.genecards.org/cgi-bin/carddisp.pl?gene=DDIT3
CHMP4B	Charged Multivesicular Body Protein 4B	Protein Coding	50	GC20P034978	3.38881	https://www.genecards.org/cgi-bin/carddisp.pl?gene=CHMP4B
PSEN1	Presenilin 1	Protein Coding	60	GC14P073136	3.38461	https://www.genecards.org/cgi-bin/carddisp.pl?gene=PSEN1
YWHAG	Tyrosine 3-Monooxygenase/Tryptophan 5-Monooxygenase Activation Protein Gamma	Protein Coding	55	GC07M077731	3.38412	https://www.genecards.org/cgi-bin/carddisp.pl?gene=YWHAG
TOMM40	Translocase Of Outer Mitochondrial Membrane 40	Protein Coding	47	GC19P044890	3.38285	https://www.genecards.org/cgi-bin/carddisp.pl?gene=TOMM40
BBC3	BCL2 Binding Component 3	Protein Coding	47	GC19M047220	3.37367	https://www.genecards.org/cgi-bin/carddisp.pl?gene=BBC3
TLR4	Toll Like Receptor 4	Protein Coding	58	GC09P117704	3.373	https://www.genecards.org/cgi-bin/carddisp.pl?gene=TLR4
TSG101	Tumor Susceptibility 101	Protein Coding	50	GC11M018468	3.37141	https://www.genecards.org/cgi-bin/carddisp.pl?gene=TSG101
MIR142	MicroRNA 142	RNA Gene	24	GC17M058331	3.36927	https://www.genecards.org/cgi-bin/carddisp.pl?gene=MIR142
SMAD3	SMAD Family Member 3	Protein Coding	60	GC15P067063	3.36452	https://www.genecards.org/cgi-bin/carddisp.pl?gene=SMAD3
WASHC1	WASH Complex Subunit 1	Protein Coding	35	GC09M000016	3.36256	https://www.genecards.org/cgi-bin/carddisp.pl?gene=WASHC1
RAF1	Raf-1 Proto-Oncogene, Serine/Threonine Kinase	Protein Coding	61	GC03M012583	3.35472	https://www.genecards.org/cgi-bin/carddisp.pl?gene=RAF1
ITPR1	Inositol 1,4,5-Trisphosphate Receptor Type 1	Protein Coding	55	GC03P004486	3.35134	https://www.genecards.org/cgi-bin/carddisp.pl?gene=ITPR1
RB1	RB Transcriptional Corepressor 1	Protein Coding	55	GC13P048303	3.34594	https://www.genecards.org/cgi-bin/carddisp.pl?gene=RB1
RNF166	Ring Finger Protein 166	Protein Coding	42	GC16M088696	3.34143	https://www.genecards.org/cgi-bin/carddisp.pl?gene=RNF166
VPS16	VPS16 Core Subunit Of CORVET And HOPS Complexes	Protein Coding	43	GC20P002840	3.33225	https://www.genecards.org/cgi-bin/carddisp.pl?gene=VPS16
STUB1	STIP1 Homology And U-Box Containing Protein 1	Protein Coding	53	GC16P019817	3.33097	https://www.genecards.org/cgi-bin/carddisp.pl?gene=STUB1
GBA1	Glucosylceramidase Beta 1	Protein Coding	56	GC01M155490	3.32385	https://www.genecards.org/cgi-bin/carddisp.pl?gene=GBA1
TMEM150B	Transmembrane Protein 150B	Protein Coding	36	GC19M077185	3.31444	https://www.genecards.org/cgi-bin/carddisp.pl?gene=TMEM150B
VPS11	VPS11 Core Subunit Of CORVET And HOPS Complexes	Protein Coding	49	GC11P119067	3.3136	https://www.genecards.org/cgi-bin/carddisp.pl?gene=VPS11
CEBPB	CCAAT Enhancer Binding Protein Beta	Protein Coding	50	GC20P050190	3.3106	https://www.genecards.org/cgi-bin/carddisp.pl?gene=CEBPB
APOE	Apolipoprotein E	Protein Coding	57	GC19P079864	3.30924	https://www.genecards.org/cgi-bin/carddisp.pl?gene=APOE
PON2	Paraoxonase 2	Protein Coding	50	GC07M095404	3.29188	https://www.genecards.org/cgi-bin/carddisp.pl?gene=PON2
RAB12	RAB12, Member RAS Oncogene Family	Protein Coding	41	GC18P008600	3.28422	https://www.genecards.org/cgi-bin/carddisp.pl?gene=RAB12
TRIM32	Tripartite Motif Containing 32	Protein Coding	50	GC09P116687	3.27242	https://www.genecards.org/cgi-bin/carddisp.pl?gene=TRIM32
RAB18	RAB18, Member RAS Oncogene Family	Protein Coding	45	GC10P027504	3.27015	https://www.genecards.org/cgi-bin/carddisp.pl?gene=RAB18
TRIM13	Tripartite Motif Containing 13	Protein Coding	45	GC13P049995	3.26842	https://www.genecards.org/cgi-bin/carddisp.pl?gene=TRIM13
RIPK3	Receptor Interacting Serine/Threonine Kinase 3	Protein Coding	51	GC14M024336	3.26112	https://www.genecards.org/cgi-bin/carddisp.pl?gene=RIPK3
CASP7	Caspase 7	Protein Coding	56	GC10P113679	3.25924	https://www.genecards.org/cgi-bin/carddisp.pl?gene=CASP7
TRIM65	Tripartite Motif Containing 65	Protein Coding	41	GC17M075885	3.25906	https://www.genecards.org/cgi-bin/carddisp.pl?gene=TRIM65
RETREG3	Reticulophagy Regulator Family Member 3	Protein Coding	40	GC17M057153	3.24763	https://www.genecards.org/cgi-bin/carddisp.pl?gene=RETREG3
EPAS1	Endothelial PAS Domain Protein 1	Protein Coding	57	GC02P046293	3.24465	https://www.genecards.org/cgi-bin/carddisp.pl?gene=EPAS1
NOD1	Nucleotide Binding Oligomerization Domain Containing 1	Protein Coding	50	GC07M030424	3.23621	https://www.genecards.org/cgi-bin/carddisp.pl?gene=NOD1
RRAGD	Ras Related GTP Binding D	Protein Coding	47	GC06M089364	3.23512	https://www.genecards.org/cgi-bin/carddisp.pl?gene=RRAGD
MYO6	Myosin VI	Protein Coding	51	GC06P075749	3.22976	https://www.genecards.org/cgi-bin/carddisp.pl?gene=MYO6
GLE1	GLE1 RNA Export Mediator	Protein Coding	49	GC09P128504	3.22967	https://www.genecards.org/cgi-bin/carddisp.pl?gene=GLE1
S100A9	S100 Calcium Binding Protein A9	Protein Coding	50	GC01P153357	3.22886	https://www.genecards.org/cgi-bin/carddisp.pl?gene=S100A9
PIK3CG	Phosphatidylinositol-4,5-Bisphosphate 3-Kinase Catalytic Subunit Gamma	Protein Coding	55	GC07P106865	3.22799	https://www.genecards.org/cgi-bin/carddisp.pl?gene=PIK3CG
ACER2	Alkaline Ceramidase 2	Protein Coding	43	GC09P019408	3.22072	https://www.genecards.org/cgi-bin/carddisp.pl?gene=ACER2
PLEKHM1	Pleckstrin Homology And RUN Domain Containing M1	Protein Coding	51	GC17M057314	3.20732	https://www.genecards.org/cgi-bin/carddisp.pl?gene=PLEKHM1
EIF2S1	Eukaryotic Translation Initiation Factor 2 Subunit Alpha	Protein Coding	50	GC14P067359	3.20571	https://www.genecards.org/cgi-bin/carddisp.pl?gene=EIF2S1
ITGB1	Integrin Subunit Beta 1	Protein Coding	57	GC10M034209	3.19593	https://www.genecards.org/cgi-bin/carddisp.pl?gene=ITGB1
ITGB4	Integrin Subunit Beta 4	Protein Coding	56	GC17P075721	3.19466	https://www.genecards.org/cgi-bin/carddisp.pl?gene=ITGB4
LINC-ROR	Long Intergenic Non-Protein Coding RNA, Regulator Of Reprogramming	RNA Gene	19	GC18M057054	3.19001	https://www.genecards.org/cgi-bin/carddisp.pl?gene=LINC-ROR
RRAGC	Ras Related GTP Binding C	Protein Coding	48	GC01M038925	3.18749	https://www.genecards.org/cgi-bin/carddisp.pl?gene=RRAGC
TIA1	TIA1 Cytotoxic Granule Associated RNA Binding Protein	Protein Coding	49	GC02M070209	3.18592	https://www.genecards.org/cgi-bin/carddisp.pl?gene=TIA1
CASP1	Caspase 1	Protein Coding	56	GC11M105025	3.17916	https://www.genecards.org/cgi-bin/carddisp.pl?gene=CASP1
FADD	Fas Associated Via Death Domain	Protein Coding	52	GC11P070203	3.1785	https://www.genecards.org/cgi-bin/carddisp.pl?gene=FADD
LINC00941	Long Intergenic Non-Protein Coding RNA 941	RNA Gene	18	GC12P030757	3.17813	https://www.genecards.org/cgi-bin/carddisp.pl?gene=LINC00941
FNBP1L	Formin Binding Protein 1 Like	Protein Coding	43	GC01P093448	3.17757	https://www.genecards.org/cgi-bin/carddisp.pl?gene=FNBP1L
NLRP1	NLR Family Pyrin Domain Containing 1	Protein Coding	50	GC17M005499	3.17613	https://www.genecards.org/cgi-bin/carddisp.pl?gene=NLRP1
BNIP1	BCL2 Interacting Protein 1	Protein Coding	43	GC05P173144	3.17084	https://www.genecards.org/cgi-bin/carddisp.pl?gene=BNIP1
HOTAIRM1	HOXA Transcript Antisense RNA, Myeloid-Specific 1	RNA Gene	22	GC07P027095	3.16727	https://www.genecards.org/cgi-bin/carddisp.pl?gene=HOTAIRM1
ANG	Angiogenin	Protein Coding	52	GC14P037152	3.16608	https://www.genecards.org/cgi-bin/carddisp.pl?gene=ANG
PAWR	Pro-Apoptotic WT1 Regulator	Protein Coding	48	GC12M079574	3.16417	https://www.genecards.org/cgi-bin/carddisp.pl?gene=PAWR
PMAIP1	Phorbol-12-Myristate-13-Acetate-Induced Protein 1	Protein Coding	46	GC18P059899	3.15416	https://www.genecards.org/cgi-bin/carddisp.pl?gene=PMAIP1
BSN	Bassoon Presynaptic Cytomatrix Protein	Protein Coding	43	GC03P049554	3.14187	https://www.genecards.org/cgi-bin/carddisp.pl?gene=BSN
NPC1	NPC Intracellular Cholesterol Transporter 1	Protein Coding	56	GC18M023506	3.1406	https://www.genecards.org/cgi-bin/carddisp.pl?gene=NPC1
EIF2AK4	Eukaryotic Translation Initiation Factor 2 Alpha Kinase 4	Protein Coding	52	GC15P039934	3.13962	https://www.genecards.org/cgi-bin/carddisp.pl?gene=EIF2AK4
TFRC	Transferrin Receptor	Protein Coding	58	GC03M196113	3.13673	https://www.genecards.org/cgi-bin/carddisp.pl?gene=TFRC
RAB39A	RAB39A, Member RAS Oncogene Family	Protein Coding	42	GC11P107928	3.12513	https://www.genecards.org/cgi-bin/carddisp.pl?gene=RAB39A
MIR34A	MicroRNA 34a	RNA Gene	25	GC01M009630	3.11864	https://www.genecards.org/cgi-bin/carddisp.pl?gene=MIR34A
MIR20A	MicroRNA 20a	RNA Gene	22	GC13P091608	3.1164	https://www.genecards.org/cgi-bin/carddisp.pl?gene=MIR20A
BCAS3	BCAS3 Microtubule Associated Cell Migration Factor	Protein Coding	45	GC17P072468	3.11436	https://www.genecards.org/cgi-bin/carddisp.pl?gene=BCAS3
PRKAB2	Protein Kinase AMP-Activated Non-Catalytic Subunit Beta 2	Protein Coding	52	GC01M147155	3.11413	https://www.genecards.org/cgi-bin/carddisp.pl?gene=PRKAB2
FOXK2	Forkhead Box K2	Protein Coding	45	GC17P082519	3.1078	https://www.genecards.org/cgi-bin/carddisp.pl?gene=FOXK2
PIK3R1	Phosphoinositide-3-Kinase Regulatory Subunit 1	Protein Coding	57	GC05P068215	3.10717	https://www.genecards.org/cgi-bin/carddisp.pl?gene=PIK3R1
PEX5	Peroxisomal Biogenesis Factor 5	Protein Coding	51	GC12P026374	3.09111	https://www.genecards.org/cgi-bin/carddisp.pl?gene=PEX5
SUPT20H	SPT20 Homolog, SAGA Complex Component	Protein Coding	43	GC13M037009	3.08119	https://www.genecards.org/cgi-bin/carddisp.pl?gene=SUPT20H
DANCR	Differentiation Antagonizing Non-Protein Coding RNA	RNA Gene	26	GC04P052712	3.07823	https://www.genecards.org/cgi-bin/carddisp.pl?gene=DANCR
RNF185	Ring Finger Protein 185	Protein Coding	43	GC22P031160	3.07182	https://www.genecards.org/cgi-bin/carddisp.pl?gene=RNF185
FNIP1	Folliculin Interacting Protein 1	Protein Coding	44	GC05M131641	3.07126	https://www.genecards.org/cgi-bin/carddisp.pl?gene=FNIP1
ELAVL1	ELAV Like RNA Binding Protein 1	Protein Coding	47	GC19M007958	3.05678	https://www.genecards.org/cgi-bin/carddisp.pl?gene=ELAVL1
TMPO	Thymopoietin	Protein Coding	53	GC12P098515	3.04988	https://www.genecards.org/cgi-bin/carddisp.pl?gene=TMPO
EPHB2	EPH Receptor B2	Protein Coding	59	GC01P022710	3.04861	https://www.genecards.org/cgi-bin/carddisp.pl?gene=EPHB2
BAK1	BCL2 Antagonist/Killer 1	Protein Coding	52	GC06M033572	3.03895	https://www.genecards.org/cgi-bin/carddisp.pl?gene=BAK1
ATP2A2	ATPase Sarcoplasmic/Endoplasmic Reticulum Ca2+ Transporting 2	Protein Coding	58	GC12P110280	3.03039	https://www.genecards.org/cgi-bin/carddisp.pl?gene=ATP2A2
BCAP31	B Cell Receptor Associated Protein 31	Protein Coding	48	GC0XM153701	3.02714	https://www.genecards.org/cgi-bin/carddisp.pl?gene=BCAP31
PPP1R15A	Protein Phosphatase 1 Regulatory Subunit 15A	Protein Coding	46	GC19P048872	3.0265	https://www.genecards.org/cgi-bin/carddisp.pl?gene=PPP1R15A
HDAC8	Histone Deacetylase 8	Protein Coding	55	GC0XM072329	3.02308	https://www.genecards.org/cgi-bin/carddisp.pl?gene=HDAC8
HDAC7	Histone Deacetylase 7	Protein Coding	53	GC12M047782	3.02308	https://www.genecards.org/cgi-bin/carddisp.pl?gene=HDAC7
PSMB4	Proteasome 20S Subunit Beta 4	Protein Coding	52	GC01P151399	3.02308	https://www.genecards.org/cgi-bin/carddisp.pl?gene=PSMB4
ABCE1	ATP Binding Cassette Subfamily E Member 1	Protein Coding	44	GC04P145097	3.0207	https://www.genecards.org/cgi-bin/carddisp.pl?gene=ABCE1
NEK1	NIMA Related Kinase 1	Protein Coding	50	GC04M169393	3.01843	https://www.genecards.org/cgi-bin/carddisp.pl?gene=NEK1
STK3	Serine/Threonine Kinase 3	Protein Coding	52	GC08M098343	3.01322	https://www.genecards.org/cgi-bin/carddisp.pl?gene=STK3
IGF1R	Insulin Like Growth Factor 1 Receptor	Protein Coding	61	GC15P098648	3.00745	https://www.genecards.org/cgi-bin/carddisp.pl?gene=IGF1R
RELA	RELA Proto-Oncogene, NF-KB Subunit	Protein Coding	59	GC11M065653	3.00602	https://www.genecards.org/cgi-bin/carddisp.pl?gene=RELA
TBC1D17	TBC1 Domain Family Member 17	Protein Coding	39	GC19P049877	3.0031	https://www.genecards.org/cgi-bin/carddisp.pl?gene=TBC1D17
PDCD4	Programmed Cell Death 4	Protein Coding	50	GC10P110871	2.98453	https://www.genecards.org/cgi-bin/carddisp.pl?gene=PDCD4
RACK1	Receptor For Activated C Kinase 1	Protein Coding	50	GC05M182124	2.98409	https://www.genecards.org/cgi-bin/carddisp.pl?gene=RACK1
CLEC16A	C-Type Lectin Domain Containing 16A	Protein Coding	45	GC16P010944	2.98268	https://www.genecards.org/cgi-bin/carddisp.pl?gene=CLEC16A
CFAP410	Cilia And Flagella Associated Protein 410	Protein Coding	42	GC21M044330	2.98246	https://www.genecards.org/cgi-bin/carddisp.pl?gene=CFAP410
KCNQ1OT1	KCNQ1 Opposite Strand/Antisense Transcript 1	RNA Gene	30	GC11M007381	2.97752	https://www.genecards.org/cgi-bin/carddisp.pl?gene=KCNQ1OT1
HSPA4	Heat Shock Protein Family A (Hsp70) Member 4	Protein Coding	50	GC05P133054	2.97663	https://www.genecards.org/cgi-bin/carddisp.pl?gene=HSPA4
HMGA1	High Mobility Group AT-Hook 1	Protein Coding	53	GC06P100306	2.97433	https://www.genecards.org/cgi-bin/carddisp.pl?gene=HMGA1
PGAM5	PGAM Family Member 5, Mitochondrial Serine/Threonine Protein Phosphatase	Protein Coding	43	GC12P132710	2.96935	https://www.genecards.org/cgi-bin/carddisp.pl?gene=PGAM5
YY1	YY1 Transcription Factor	Protein Coding	55	GC14P100238	2.96849	https://www.genecards.org/cgi-bin/carddisp.pl?gene=YY1
CANX	Calnexin	Protein Coding	52	GC05P179678	2.96584	https://www.genecards.org/cgi-bin/carddisp.pl?gene=CANX
PLEKHM2	Pleckstrin Homology And RUN Domain Containing M2	Protein Coding	42	GC01P015908	2.96455	https://www.genecards.org/cgi-bin/carddisp.pl?gene=PLEKHM2
DYNLL2	Dynein Light Chain LC8-Type 2	Protein Coding	44	GC17P058083	2.96199	https://www.genecards.org/cgi-bin/carddisp.pl?gene=DYNLL2
HSP90B1	Heat Shock Protein 90 Beta Family Member 1	Protein Coding	54	GC12P103930	2.96157	https://www.genecards.org/cgi-bin/carddisp.pl?gene=HSP90B1
BIRC2	Baculoviral IAP Repeat Containing 2	Protein Coding	54	GC11P102347	2.95896	https://www.genecards.org/cgi-bin/carddisp.pl?gene=BIRC2
MAP2K1	Mitogen-Activated Protein Kinase Kinase 1	Protein Coding	61	GC15P066386	2.95745	https://www.genecards.org/cgi-bin/carddisp.pl?gene=MAP2K1
JMY	Junction Mediating And Regulatory Protein, P53 Cofactor	Protein Coding	43	GC05P079236	2.95411	https://www.genecards.org/cgi-bin/carddisp.pl?gene=JMY
HTRA2	HtrA Serine Peptidase 2	Protein Coding	53	GC02P074529	2.95391	https://www.genecards.org/cgi-bin/carddisp.pl?gene=HTRA2
BANCR	BRAF-Activated Non-Protein Coding RNA	RNA Gene	17	GC09M069296	2.95315	https://www.genecards.org/cgi-bin/carddisp.pl?gene=BANCR
CGAS	Cyclic GMP-AMP Synthase	Protein Coding	42	GC06M078494	2.95213	https://www.genecards.org/cgi-bin/carddisp.pl?gene=CGAS
ISG15	ISG15 Ubiquitin Like Modifier	Protein Coding	53	GC01P001001	2.95142	https://www.genecards.org/cgi-bin/carddisp.pl?gene=ISG15
CSNK2B	Casein Kinase 2 Beta	Protein Coding	55	GC06P100206	2.95126	https://www.genecards.org/cgi-bin/carddisp.pl?gene=CSNK2B
TUBB3	Tubulin Beta 3 Class III	Protein Coding	55	GC16P091899	2.94935	https://www.genecards.org/cgi-bin/carddisp.pl?gene=TUBB3
RAB21	RAB21, Member RAS Oncogene Family	Protein Coding	44	GC12P071754	2.94744	https://www.genecards.org/cgi-bin/carddisp.pl?gene=RAB21
PPP2CA	Protein Phosphatase 2 Catalytic Subunit Alpha	Protein Coding	56	GC05M134194	2.94713	https://www.genecards.org/cgi-bin/carddisp.pl?gene=PPP2CA
DENND3	DENN Domain Containing 3	Protein Coding	45	GC08P141117	2.94663	https://www.genecards.org/cgi-bin/carddisp.pl?gene=DENND3
BIRC6	Baculoviral IAP Repeat Containing 6	Protein Coding	48	GC02P032357	2.94184	https://www.genecards.org/cgi-bin/carddisp.pl?gene=BIRC6
SNORD15A	Small Nucleolar RNA, C/D Box 15A	RNA Gene	19	GC11P075400	2.9404	https://www.genecards.org/cgi-bin/carddisp.pl?gene=SNORD15A
DNM2	Dynamin 2	Protein Coding	56	GC19P010718	2.9357	https://www.genecards.org/cgi-bin/carddisp.pl?gene=DNM2
TRP-AGG2-5	TRNA-Pro (Anticodon AGG) 2-5	RNA Gene	13	GC14M024756	2.92907	https://www.genecards.org/cgi-bin/carddisp.pl?gene=TRP-AGG2-5
TRP-AGG2-6	TRNA-Pro (Anticodon AGG) 2-6	RNA Gene	12	GC14M024760	2.92907	https://www.genecards.org/cgi-bin/carddisp.pl?gene=TRP-AGG2-6
TRP-AGG2-1	TRNA-Pro (Anticodon AGG) 2-1	RNA Gene	10	GC01M167715	2.92907	https://www.genecards.org/cgi-bin/carddisp.pl?gene=TRP-AGG2-1
TRP-AGG2-4	TRNA-Pro (Anticodon AGG) 2-4	RNA Gene	10	GC11P079001	2.92907	https://www.genecards.org/cgi-bin/carddisp.pl?gene=TRP-AGG2-4
TRP-AGG2-3	TRNA-Pro (Anticodon AGG) 2-3	RNA Gene	9	GC07P133112	2.92907	https://www.genecards.org/cgi-bin/carddisp.pl?gene=TRP-AGG2-3
TRP-AGG2-2	TRNA-Pro (Anticodon AGG) 2-2	RNA Gene	8	GC06P103859	2.92907	https://www.genecards.org/cgi-bin/carddisp.pl?gene=TRP-AGG2-2
TRP-AGG2-7	TRNA-Pro (Anticodon AGG) 2-7	RNA Gene	8	GC16M009917	2.92907	https://www.genecards.org/cgi-bin/carddisp.pl?gene=TRP-AGG2-7
TRP-AGG2-8	TRNA-Pro (Anticodon AGG) 2-8	RNA Gene	8	GC16P019922	2.92907	https://www.genecards.org/cgi-bin/carddisp.pl?gene=TRP-AGG2-8
MIR140	MicroRNA 140	RNA Gene	26	GC16P069934	2.92369	https://www.genecards.org/cgi-bin/carddisp.pl?gene=MIR140
TNFRSF1A	TNF Receptor Superfamily Member 1A	Protein Coding	57	GC12M006328	2.9138	https://www.genecards.org/cgi-bin/carddisp.pl?gene=TNFRSF1A
LARP1	La Ribonucleoprotein 1, Translational Regulator	Protein Coding	46	GC05P154682	2.91371	https://www.genecards.org/cgi-bin/carddisp.pl?gene=LARP1
RSL1D1	Ribosomal L1 Domain Containing 1	Protein Coding	46	GC16M011833	2.91054	https://www.genecards.org/cgi-bin/carddisp.pl?gene=RSL1D1
MIR143	MicroRNA 143	RNA Gene	26	GC05P149417	2.90888	https://www.genecards.org/cgi-bin/carddisp.pl?gene=MIR143
PLIN3	Perilipin 3	Protein Coding	48	GC19M008557	2.9087	https://www.genecards.org/cgi-bin/carddisp.pl?gene=PLIN3
MCOLN3	Mucolipin TRP Cation Channel 3	Protein Coding	47	GC01M085019	2.90587	https://www.genecards.org/cgi-bin/carddisp.pl?gene=MCOLN3
BIK	BCL2 Interacting Killer	Protein Coding	46	GC22P043110	2.9058	https://www.genecards.org/cgi-bin/carddisp.pl?gene=BIK
NR4A1	Nuclear Receptor Subfamily 4 Group A Member 1	Protein Coding	55	GC12P052022	2.89783	https://www.genecards.org/cgi-bin/carddisp.pl?gene=NR4A1
NEFH	Neurofilament Heavy Chain	Protein Coding	52	GC22P029480	2.89559	https://www.genecards.org/cgi-bin/carddisp.pl?gene=NEFH
UNC13A	Unc-13 Homolog A	Protein Coding	47	GC19M017603	2.89559	https://www.genecards.org/cgi-bin/carddisp.pl?gene=UNC13A
UCHL1	Ubiquitin C-Terminal Hydrolase L1	Protein Coding	59	GC04P041256	2.89398	https://www.genecards.org/cgi-bin/carddisp.pl?gene=UCHL1
NEDD4	NEDD4 E3 Ubiquitin Protein Ligase	Protein Coding	54	GC15M055826	2.89132	https://www.genecards.org/cgi-bin/carddisp.pl?gene=NEDD4
SPTAN1	Spectrin Alpha, Non-Erythrocytic 1	Protein Coding	55	GC09P128552	2.88624	https://www.genecards.org/cgi-bin/carddisp.pl?gene=SPTAN1
IL10	Interleukin 10	Protein Coding	55	GC01M206767	2.88562	https://www.genecards.org/cgi-bin/carddisp.pl?gene=IL10
UBA52	Ubiquitin A-52 Residue Ribosomal Protein Fusion Product 1	Protein Coding	47	GC19P018563	2.88444	https://www.genecards.org/cgi-bin/carddisp.pl?gene=UBA52
PSMC4	Proteasome 26S Subunit, ATPase 4	Protein Coding	47	GC19P079659	2.8842	https://www.genecards.org/cgi-bin/carddisp.pl?gene=PSMC4
RNU6-1	RNA, U6 Small Nuclear 1	RNA Gene	19	GC15M067839	2.88158	https://www.genecards.org/cgi-bin/carddisp.pl?gene=RNU6-1
RNU6-2	RNA, U6 Small Nuclear 2	RNA Gene	17	GC19P005141	2.88158	https://www.genecards.org/cgi-bin/carddisp.pl?gene=RNU6-2
RNU6-9	RNA, U6 Small Nuclear 9	RNA Gene	14	GC19P005136	2.88158	https://www.genecards.org/cgi-bin/carddisp.pl?gene=RNU6-9
MIR30B	MicroRNA 30b	RNA Gene	24	GC08M134800	2.87534	https://www.genecards.org/cgi-bin/carddisp.pl?gene=MIR30B
RAB9A	RAB9A, Member RAS Oncogene Family	Protein Coding	45	GC0XP013707	2.87234	https://www.genecards.org/cgi-bin/carddisp.pl?gene=RAB9A
OFD1	OFD1 Centriole And Centriolar Satellite Protein	Protein Coding	49	GC0XP013714	2.86884	https://www.genecards.org/cgi-bin/carddisp.pl?gene=OFD1
MLKL	Mixed Lineage Kinase Domain Like Pseudokinase	Protein Coding	50	GC16M074674	2.86688	https://www.genecards.org/cgi-bin/carddisp.pl?gene=MLKL
IRF1	Interferon Regulatory Factor 1	Protein Coding	53	GC05M132440	2.86357	https://www.genecards.org/cgi-bin/carddisp.pl?gene=IRF1
CPTP	Ceramide-1-Phosphate Transfer Protein	Protein Coding	39	GC01P004960	2.86288	https://www.genecards.org/cgi-bin/carddisp.pl?gene=CPTP
VHL	Von Hippel-Lindau Tumor Suppressor	Protein Coding	54	GC03P014317	2.86062	https://www.genecards.org/cgi-bin/carddisp.pl?gene=VHL
RNU6-7	RNA, U6 Small Nuclear 7	RNA Gene	16	GC14P032202	2.85897	https://www.genecards.org/cgi-bin/carddisp.pl?gene=RNU6-7
RNU6-8	RNA, U6 Small Nuclear 8	RNA Gene	15	GC14M032203	2.85897	https://www.genecards.org/cgi-bin/carddisp.pl?gene=RNU6-8
RNU6-1-001		RNA Gene	7	GC10P013218	2.85897	https://www.genecards.org/cgi-bin/carddisp.pl?gene=RNU6-1-001
RNU6-1-002		RNA Gene	6	GC02M174560	2.85897	https://www.genecards.org/cgi-bin/carddisp.pl?gene=RNU6-1-002
RNU6-1-003		RNA Gene	6	GC03P181233	2.85897	https://www.genecards.org/cgi-bin/carddisp.pl?gene=RNU6-1-003
RNU6-1-004		RNA Gene	6	GC0XM141120	2.85897	https://www.genecards.org/cgi-bin/carddisp.pl?gene=RNU6-1-004
WDFY4	WDFY Family Member 4	Protein Coding	42	GC10P048684	2.85339	https://www.genecards.org/cgi-bin/carddisp.pl?gene=WDFY4
MAP3K5	Mitogen-Activated Protein Kinase Kinase Kinase 5	Protein Coding	55	GC06M136557	2.85253	https://www.genecards.org/cgi-bin/carddisp.pl?gene=MAP3K5
APOB	Apolipoprotein B	Protein Coding	53	GC02M020956	2.85101	https://www.genecards.org/cgi-bin/carddisp.pl?gene=APOB
IRF3	Interferon Regulatory Factor 3	Protein Coding	51	GC19M049659	2.84967	https://www.genecards.org/cgi-bin/carddisp.pl?gene=IRF3
MTDH	Metadherin	Protein Coding	47	GC08P097644	2.84476	https://www.genecards.org/cgi-bin/carddisp.pl?gene=MTDH
CCAR2	Cell Cycle And Apoptosis Regulator 2	Protein Coding	43	GC08P022604	2.84397	https://www.genecards.org/cgi-bin/carddisp.pl?gene=CCAR2
TGM2	Transglutaminase 2	Protein Coding	54	GC20M038127	2.84297	https://www.genecards.org/cgi-bin/carddisp.pl?gene=TGM2
EIF5	Eukaryotic Translation Initiation Factor 5	Protein Coding	49	GC14P103333	2.83998	https://www.genecards.org/cgi-bin/carddisp.pl?gene=EIF5
RETREG2	Reticulophagy Regulator Family Member 2	Protein Coding	37	GC02P219177	2.83546	https://www.genecards.org/cgi-bin/carddisp.pl?gene=RETREG2
FNIP2	Folliculin Interacting Protein 2	Protein Coding	43	GC04P158769	2.82273	https://www.genecards.org/cgi-bin/carddisp.pl?gene=FNIP2
SESN2	Sestrin 2	Protein Coding	46	GC01P029272	2.81792	https://www.genecards.org/cgi-bin/carddisp.pl?gene=SESN2
CAMKK2	Calcium/Calmodulin Dependent Protein Kinase Kinase 2	Protein Coding	54	GC12M122713	2.81686	https://www.genecards.org/cgi-bin/carddisp.pl?gene=CAMKK2
IFT88	Intraflagellar Transport 88	Protein Coding	48	GC13P020566	2.81565	https://www.genecards.org/cgi-bin/carddisp.pl?gene=IFT88
EIF2AK2	Eukaryotic Translation Initiation Factor 2 Alpha Kinase 2	Protein Coding	56	GC02M037099	2.8155	https://www.genecards.org/cgi-bin/carddisp.pl?gene=EIF2AK2
TUBA1A	Tubulin Alpha 1a	Protein Coding	56	GC12M049184	2.81029	https://www.genecards.org/cgi-bin/carddisp.pl?gene=TUBA1A
MTMR9	Myotubularin Related Protein 9	Protein Coding	45	GC08P011284	2.80796	https://www.genecards.org/cgi-bin/carddisp.pl?gene=MTMR9
SIRT3	Sirtuin 3	Protein Coding	54	GC11M000215	2.80592	https://www.genecards.org/cgi-bin/carddisp.pl?gene=SIRT3
RAB35	RAB35, Member RAS Oncogene Family	Protein Coding	46	GC12M120096	2.80297	https://www.genecards.org/cgi-bin/carddisp.pl?gene=RAB35
TPCN2	Two Pore Segment Channel 2	Protein Coding	47	GC11P072483	2.80262	https://www.genecards.org/cgi-bin/carddisp.pl?gene=TPCN2
TRA-TGC7-1	TRNA-Ala (Anticodon TGC) 7-1	RNA Gene	10	GC06M077733	2.80232	https://www.genecards.org/cgi-bin/carddisp.pl?gene=TRA-TGC7-1
TRA-TGC5-1	TRNA-Ala (Anticodon TGC) 5-1	RNA Gene	9	GC06M028817	2.80232	https://www.genecards.org/cgi-bin/carddisp.pl?gene=TRA-TGC5-1
VPS35	VPS35 Retromer Complex Component	Protein Coding	49	GC16M047100	2.80002	https://www.genecards.org/cgi-bin/carddisp.pl?gene=VPS35
ITGB3	Integrin Subunit Beta 3	Protein Coding	59	GC17P072168	2.79841	https://www.genecards.org/cgi-bin/carddisp.pl?gene=ITGB3
MAP1S	Microtubule Associated Protein 1S	Protein Coding	43	GC19P079225	2.79374	https://www.genecards.org/cgi-bin/carddisp.pl?gene=MAP1S
MIR320A	MicroRNA 320a	RNA Gene	24	GC08M022284	2.7914	https://www.genecards.org/cgi-bin/carddisp.pl?gene=MIR320A
MIR34C	MicroRNA 34c	RNA Gene	24	GC11P112070	2.78911	https://www.genecards.org/cgi-bin/carddisp.pl?gene=MIR34C
CSF1	Colony Stimulating Factor 1	Protein Coding	51	GC01P109911	2.78347	https://www.genecards.org/cgi-bin/carddisp.pl?gene=CSF1
PLIN2	Perilipin 2	Protein Coding	48	GC09M019210	2.78023	https://www.genecards.org/cgi-bin/carddisp.pl?gene=PLIN2
OGT	O-Linked N-Acetylglucosamine (GlcNAc) Transferase	Protein Coding	52	GC0XP071536	2.77746	https://www.genecards.org/cgi-bin/carddisp.pl?gene=OGT
ERBB2	Erb-B2 Receptor Tyrosine Kinase 2	Protein Coding	62	GC17P039687	2.77519	https://www.genecards.org/cgi-bin/carddisp.pl?gene=ERBB2
JAK2	Janus Kinase 2	Protein Coding	61	GC09P004985	2.76805	https://www.genecards.org/cgi-bin/carddisp.pl?gene=JAK2
SEC16A	SEC16 Homolog A, Endoplasmic Reticulum Export Factor	Protein Coding	43	GC09M136440	2.76162	https://www.genecards.org/cgi-bin/carddisp.pl?gene=SEC16A
VEGFA	Vascular Endothelial Growth Factor A	Protein Coding	56	GC06P043770	2.75745	https://www.genecards.org/cgi-bin/carddisp.pl?gene=VEGFA
MTMR8	Myotubularin Related Protein 8	Protein Coding	42	GC0XM064268	2.75652	https://www.genecards.org/cgi-bin/carddisp.pl?gene=MTMR8
SNHG14	Small Nucleolar RNA Host Gene 14	RNA Gene	21	GC15P049988	2.75187	https://www.genecards.org/cgi-bin/carddisp.pl?gene=SNHG14
CD5L	CD5 Molecule Like	Protein Coding	47	GC01M157800	2.74778	https://www.genecards.org/cgi-bin/carddisp.pl?gene=CD5L
PON1	Paraoxonase 1	Protein Coding	54	GC07M095297	2.74675	https://www.genecards.org/cgi-bin/carddisp.pl?gene=PON1
TLR2	Toll Like Receptor 2	Protein Coding	59	GC04P153684	2.74498	https://www.genecards.org/cgi-bin/carddisp.pl?gene=TLR2
RAB5C	RAB5C, Member RAS Oncogene Family	Protein Coding	47	GC17M042124	2.74461	https://www.genecards.org/cgi-bin/carddisp.pl?gene=RAB5C
SERPINF1	Serpin Family F Member 1	Protein Coding	53	GC17P002097	2.74396	https://www.genecards.org/cgi-bin/carddisp.pl?gene=SERPINF1
MAPK9	Mitogen-Activated Protein Kinase 9	Protein Coding	56	GC05M180269	2.74363	https://www.genecards.org/cgi-bin/carddisp.pl?gene=MAPK9
TTR	Transthyretin	Protein Coding	55	GC18P031557	2.74061	https://www.genecards.org/cgi-bin/carddisp.pl?gene=TTR
NPRL2	NPR2 Like, GATOR1 Complex Subunit	Protein Coding	47	GC03M052284	2.74039	https://www.genecards.org/cgi-bin/carddisp.pl?gene=NPRL2
MIR211	MicroRNA 211	RNA Gene	24	GC15M031065	2.73826	https://www.genecards.org/cgi-bin/carddisp.pl?gene=MIR211
LMNB1	Lamin B1	Protein Coding	53	GC05P126776	2.73604	https://www.genecards.org/cgi-bin/carddisp.pl?gene=LMNB1
TM9SF1	Transmembrane 9 Superfamily Member 1	Protein Coding	41	GC14M024189	2.72882	https://www.genecards.org/cgi-bin/carddisp.pl?gene=TM9SF1
UBE2V1	Ubiquitin Conjugating Enzyme E2 V1	Protein Coding	49	GC20M050082	2.72796	https://www.genecards.org/cgi-bin/carddisp.pl?gene=UBE2V1
TUBB6	Tubulin Beta 6 Class V	Protein Coding	50	GC18P012307	2.72684	https://www.genecards.org/cgi-bin/carddisp.pl?gene=TUBB6
LRPPRC	Leucine Rich Pentatricopeptide Repeat Containing	Protein Coding	49	GC02M043886	2.72567	https://www.genecards.org/cgi-bin/carddisp.pl?gene=LRPPRC
SIGMAR1	Sigma Non-Opioid Intracellular Receptor 1	Protein Coding	54	GC09M034634	2.71638	https://www.genecards.org/cgi-bin/carddisp.pl?gene=SIGMAR1
MAP1B	Microtubule Associated Protein 1B	Protein Coding	51	GC05P072107	2.71519	https://www.genecards.org/cgi-bin/carddisp.pl?gene=MAP1B
USP20	Ubiquitin Specific Peptidase 20	Protein Coding	50	GC09P129834	2.71394	https://www.genecards.org/cgi-bin/carddisp.pl?gene=USP20
FKBP8	FKBP Prolyl Isomerase 8	Protein Coding	49	GC19M018503	2.71343	https://www.genecards.org/cgi-bin/carddisp.pl?gene=FKBP8
PTPN22	Protein Tyrosine Phosphatase Non-Receptor Type 22	Protein Coding	54	GC01M113813	2.71274	https://www.genecards.org/cgi-bin/carddisp.pl?gene=PTPN22
TRV-AAC1-1	TRNA-Val (Anticodon AAC) 1-1	RNA Gene	9	GC03P169772	2.71229	https://www.genecards.org/cgi-bin/carddisp.pl?gene=TRV-AAC1-1
TRV-AAC1-3	TRNA-Val (Anticodon AAC) 1-3	RNA Gene	9	GC05P181169	2.71229	https://www.genecards.org/cgi-bin/carddisp.pl?gene=TRV-AAC1-3
TRV-AAC1-4	TRNA-Val (Anticodon AAC) 1-4	RNA Gene	9	GC05M181218	2.71229	https://www.genecards.org/cgi-bin/carddisp.pl?gene=TRV-AAC1-4
TRV-AAC1-2	TRNA-Val (Anticodon AAC) 1-2	RNA Gene	8	GC05P181164	2.71229	https://www.genecards.org/cgi-bin/carddisp.pl?gene=TRV-AAC1-2
TRV-AAC1-5	TRNA-Val (Anticodon AAC) 1-5	RNA Gene	8	GC06M027753	2.71229	https://www.genecards.org/cgi-bin/carddisp.pl?gene=TRV-AAC1-5
NIPA1	NIPA Magnesium Transporter 1	Protein Coding	46	GC15P022773	2.71077	https://www.genecards.org/cgi-bin/carddisp.pl?gene=NIPA1
HK2	Hexokinase 2	Protein Coding	52	GC02P074833	2.71047	https://www.genecards.org/cgi-bin/carddisp.pl?gene=HK2
MET	MET Proto-Oncogene, Receptor Tyrosine Kinase	Protein Coding	61	GC07P116672	2.70396	https://www.genecards.org/cgi-bin/carddisp.pl?gene=MET
DAO	D-Amino Acid Oxidase	Protein Coding	52	GC12P108859	2.69997	https://www.genecards.org/cgi-bin/carddisp.pl?gene=DAO
MIR130A	MicroRNA 130a	RNA Gene	24	GC11P057641	2.6998	https://www.genecards.org/cgi-bin/carddisp.pl?gene=MIR130A
SPATA33	Spermatogenesis Associated 33	Protein Coding	38	GC16P091889	2.69781	https://www.genecards.org/cgi-bin/carddisp.pl?gene=SPATA33
CHKB-CPT1B	CHKB-CPT1B Readthrough (NMD Candidate)	RNA Gene	20	GC22M050568	2.69764	https://www.genecards.org/cgi-bin/carddisp.pl?gene=CHKB-CPT1B
NBR2	Neighbor Of BRCA1 LncRNA 2	RNA Gene	27	GC17P043125	2.69211	https://www.genecards.org/cgi-bin/carddisp.pl?gene=NBR2
USP14	Ubiquitin Specific Peptidase 14	Protein Coding	51	GC18P000158	2.69018	https://www.genecards.org/cgi-bin/carddisp.pl?gene=USP14
RNF213	Ring Finger Protein 213	Protein Coding	45	GC17P080260	2.68753	https://www.genecards.org/cgi-bin/carddisp.pl?gene=RNF213
IL6ST	Interleukin 6 Cytokine Family Signal Transducer	Protein Coding	56	GC05M055935	2.68174	https://www.genecards.org/cgi-bin/carddisp.pl?gene=IL6ST
SGPP1	Sphingosine-1-Phosphate Phosphatase 1	Protein Coding	44	GC14M063684	2.68049	https://www.genecards.org/cgi-bin/carddisp.pl?gene=SGPP1
CCT3	Chaperonin Containing TCP1 Subunit 3	Protein Coding	48	GC01M156308	2.67575	https://www.genecards.org/cgi-bin/carddisp.pl?gene=CCT3
COL1A1	Collagen Type I Alpha 1 Chain	Protein Coding	56	GC17M057583	2.67091	https://www.genecards.org/cgi-bin/carddisp.pl?gene=COL1A1
TLK2	Tousled Like Kinase 2	Protein Coding	52	GC17P062458	2.67045	https://www.genecards.org/cgi-bin/carddisp.pl?gene=TLK2
CDK5	Cyclin Dependent Kinase 5	Protein Coding	60	GC07M151053	2.66507	https://www.genecards.org/cgi-bin/carddisp.pl?gene=CDK5
YWHAH	Tyrosine 3-Monooxygenase/Tryptophan 5-Monooxygenase Activation Protein Eta	Protein Coding	53	GC22P031944	2.66472	https://www.genecards.org/cgi-bin/carddisp.pl?gene=YWHAH
CLU	Clusterin	Protein Coding	54	GC08M027596	2.66264	https://www.genecards.org/cgi-bin/carddisp.pl?gene=CLU
TMBIM6	Transmembrane BAX Inhibitor Motif Containing 6	Protein Coding	45	GC12P049707	2.65817	https://www.genecards.org/cgi-bin/carddisp.pl?gene=TMBIM6
RASIP1	Ras Interacting Protein 1	Protein Coding	42	GC19M048720	2.65817	https://www.genecards.org/cgi-bin/carddisp.pl?gene=RASIP1
KIF25	Kinesin Family Member 25	Protein Coding	37	GC06P167996	2.65817	https://www.genecards.org/cgi-bin/carddisp.pl?gene=KIF25
DNAJA3	DnaJ Heat Shock Protein Family (Hsp40) Member A3	Protein Coding	47	GC16P004425	2.65643	https://www.genecards.org/cgi-bin/carddisp.pl?gene=DNAJA3
PIK3C2A	Phosphatidylinositol-4-Phosphate 3-Kinase Catalytic Subunit Type 2 Alpha	Protein Coding	55	GC11M017730	2.64872	https://www.genecards.org/cgi-bin/carddisp.pl?gene=PIK3C2A
IKBKE	Inhibitor Of Nuclear Factor Kappa B Kinase Subunit Epsilon	Protein Coding	52	GC01P206470	2.64271	https://www.genecards.org/cgi-bin/carddisp.pl?gene=IKBKE
TRAPPC8	Trafficking Protein Particle Complex Subunit 8	Protein Coding	43	GC18M031829	2.63282	https://www.genecards.org/cgi-bin/carddisp.pl?gene=TRAPPC8
HOTAIR	HOX Transcript Antisense RNA	RNA Gene	27	GC12M053962	2.63212	https://www.genecards.org/cgi-bin/carddisp.pl?gene=HOTAIR
LAMTOR3	Late Endosomal/Lysosomal Adaptor, MAPK And MTOR Activator 3	Protein Coding	46	GC04M099878	2.62943	https://www.genecards.org/cgi-bin/carddisp.pl?gene=LAMTOR3
CUL3	Cullin 3	Protein Coding	55	GC02M224470	2.62575	https://www.genecards.org/cgi-bin/carddisp.pl?gene=CUL3
FN1	Fibronectin 1	Protein Coding	57	GC02M215360	2.62451	https://www.genecards.org/cgi-bin/carddisp.pl?gene=FN1
CHRNA3	Cholinergic Receptor Nicotinic Alpha 3 Subunit	Protein Coding	52	GC15M129833	2.62391	https://www.genecards.org/cgi-bin/carddisp.pl?gene=CHRNA3
RNF186	Ring Finger Protein 186	Protein Coding	39	GC01M019814	2.6182	https://www.genecards.org/cgi-bin/carddisp.pl?gene=RNF186
BID	BH3 Interacting Domain Death Agonist	Protein Coding	52	GC22M017734	2.61746	https://www.genecards.org/cgi-bin/carddisp.pl?gene=BID
CCAT1	Colon Cancer Associated Transcript 1	RNA Gene	17	GC08M127207	2.61731	https://www.genecards.org/cgi-bin/carddisp.pl?gene=CCAT1
GOPC	Golgi Associated PDZ And Coiled-Coil Motif Containing	Protein Coding	47	GC06M117560	2.61692	https://www.genecards.org/cgi-bin/carddisp.pl?gene=GOPC
MIR451A	MicroRNA 451a	RNA Gene	19	GC17M028861	2.61657	https://www.genecards.org/cgi-bin/carddisp.pl?gene=MIR451A
MIR543	MicroRNA 543	RNA Gene	19	GC14P111581	2.61407	https://www.genecards.org/cgi-bin/carddisp.pl?gene=MIR543
MIR30D	MicroRNA 30d	RNA Gene	21	GC08M134804	2.60622	https://www.genecards.org/cgi-bin/carddisp.pl?gene=MIR30D
PSIP1	PC4 And SRSF1 Interacting Protein 1	Protein Coding	46	GC09M015464	2.60616	https://www.genecards.org/cgi-bin/carddisp.pl?gene=PSIP1
RAB26	RAB26, Member RAS Oncogene Family	Protein Coding	44	GC16P019878	2.60547	https://www.genecards.org/cgi-bin/carddisp.pl?gene=RAB26
MIR224	MicroRNA 224	RNA Gene	19	GC0XM151958	2.60042	https://www.genecards.org/cgi-bin/carddisp.pl?gene=MIR224
AP2M1	Adaptor Related Protein Complex 2 Subunit Mu 1	Protein Coding	52	GC03P184174	2.60029	https://www.genecards.org/cgi-bin/carddisp.pl?gene=AP2M1
MIR204	MicroRNA 204	RNA Gene	26	GC09M070809	2.60011	https://www.genecards.org/cgi-bin/carddisp.pl?gene=MIR204
AGER	Advanced Glycosylation End-Product Specific Receptor	Protein Coding	54	GC06M032180	2.6001	https://www.genecards.org/cgi-bin/carddisp.pl?gene=AGER
WWOX	WW Domain Containing Oxidoreductase	Protein Coding	52	GC16P078099	2.59354	https://www.genecards.org/cgi-bin/carddisp.pl?gene=WWOX
MIRLET7C	MicroRNA Let-7c	RNA Gene	25	GC21P016559	2.58878	https://www.genecards.org/cgi-bin/carddisp.pl?gene=MIRLET7C
TANK	TRAF Family Member Associated NFKB Activator	Protein Coding	50	GC02P161136	2.58536	https://www.genecards.org/cgi-bin/carddisp.pl?gene=TANK
EIF4B	Eukaryotic Translation Initiation Factor 4B	Protein Coding	48	GC12P053006	2.5837	https://www.genecards.org/cgi-bin/carddisp.pl?gene=EIF4B
LINC00504	Long Intergenic Non-Protein Coding RNA 504	RNA Gene	21	GC04M014474	2.58287	https://www.genecards.org/cgi-bin/carddisp.pl?gene=LINC00504
TTTY10	Testis-Specific Transcript, Y-Linked 10	RNA Gene	19	GC0YM020375	2.58287	https://www.genecards.org/cgi-bin/carddisp.pl?gene=TTTY10
LINC02882	Long Intergenic Non-Protein Coding RNA 2882	RNA Gene	17	GC12M073212	2.58287	https://www.genecards.org/cgi-bin/carddisp.pl?gene=LINC02882
ARF4-AS1	ARF4 Antisense RNA 1	RNA Gene	16	GC03P057597	2.58287	https://www.genecards.org/cgi-bin/carddisp.pl?gene=ARF4-AS1
LINC01258	Long Intergenic Non-Protein Coding RNA 1258	RNA Gene	16	GC04M038423	2.58287	https://www.genecards.org/cgi-bin/carddisp.pl?gene=LINC01258
LINC01725	Long Intergenic Non-Protein Coding RNA 1725	RNA Gene	16	GC01M083348	2.58287	https://www.genecards.org/cgi-bin/carddisp.pl?gene=LINC01725
LINC02955	Long Intergenic Non-Protein Coding RNA 2955	RNA Gene	15	GC12P026746	2.58287	https://www.genecards.org/cgi-bin/carddisp.pl?gene=LINC02955
LINC02895	Long Intergenic Non-Protein Coding RNA 2895	RNA Gene	14	GC15M038012	2.58287	https://www.genecards.org/cgi-bin/carddisp.pl?gene=LINC02895
ENSG00000245768	Novel Transcript	RNA Gene	12	GC16P058733	2.58287	https://www.genecards.org/cgi-bin/carddisp.pl?gene=ENSG00000245768
ENSG00000250519	Novel Transcript	RNA Gene	12	GC11P094182	2.58287	https://www.genecards.org/cgi-bin/carddisp.pl?gene=ENSG00000250519
ENSG00000258081	Novel Transcript	RNA Gene	12	GC14P037403	2.58287	https://www.genecards.org/cgi-bin/carddisp.pl?gene=ENSG00000258081
ENSG00000230490	Novel Transcript	RNA Gene	11	GC13M038078	2.58287	https://www.genecards.org/cgi-bin/carddisp.pl?gene=ENSG00000230490
ENSG00000235450	Novel Transcript	RNA Gene	10	GC07M091366	2.58287	https://www.genecards.org/cgi-bin/carddisp.pl?gene=ENSG00000235450
ENSG00000251216	Novel Transcript	RNA Gene	10	GC04M173924	2.58287	https://www.genecards.org/cgi-bin/carddisp.pl?gene=ENSG00000251216
LOC101927560	Uncharacterized LOC101927560	RNA Gene	10	GC01M083801	2.58287	https://www.genecards.org/cgi-bin/carddisp.pl?gene=LOC101927560
ENSG00000253288	Novel Transcript	RNA Gene	8	GC08M137749	2.58287	https://www.genecards.org/cgi-bin/carddisp.pl?gene=ENSG00000253288
lnc-IQCM-2		RNA Gene	8	GC04M149353	2.58287	https://www.genecards.org/cgi-bin/carddisp.pl?gene=lnc-IQCM-2
lnc-HMGXB4-8		RNA Gene	7	GC22P049777	2.58287	https://www.genecards.org/cgi-bin/carddisp.pl?gene=lnc-HMGXB4-8
MK280073-022		RNA Gene	6	GC01M172595	2.58287	https://www.genecards.org/cgi-bin/carddisp.pl?gene=MK280073-022
MK280073-023		RNA Gene	6	GC01P173326	2.58287	https://www.genecards.org/cgi-bin/carddisp.pl?gene=MK280073-023
MK280073-058		RNA Gene	6	GC10P112107	2.58287	https://www.genecards.org/cgi-bin/carddisp.pl?gene=MK280073-058
MK280073-120		RNA Gene	6	GC12P089444	2.58287	https://www.genecards.org/cgi-bin/carddisp.pl?gene=MK280073-120
MK280073-197		RNA Gene	6	GC15P055947	2.58287	https://www.genecards.org/cgi-bin/carddisp.pl?gene=MK280073-197
MK280073-202		RNA Gene	6	GC15M129715	2.58287	https://www.genecards.org/cgi-bin/carddisp.pl?gene=MK280073-202
MK280073-346		RNA Gene	6	GC02M060134	2.58287	https://www.genecards.org/cgi-bin/carddisp.pl?gene=MK280073-346
MK280073-501		RNA Gene	6	GC04M181631	2.58287	https://www.genecards.org/cgi-bin/carddisp.pl?gene=MK280073-501
MK280073-521		RNA Gene	6	GC05P078685	2.58287	https://www.genecards.org/cgi-bin/carddisp.pl?gene=MK280073-521
MK280073-008		RNA Gene	5	GC01P059371	2.58287	https://www.genecards.org/cgi-bin/carddisp.pl?gene=MK280073-008
MK280073-013		RNA Gene	5	GC01M067179	2.58287	https://www.genecards.org/cgi-bin/carddisp.pl?gene=MK280073-013
MK280073-020		RNA Gene	5	GC01P092548	2.58287	https://www.genecards.org/cgi-bin/carddisp.pl?gene=MK280073-020
MK280073-025		RNA Gene	5	GC01P185641	2.58287	https://www.genecards.org/cgi-bin/carddisp.pl?gene=MK280073-025
MK280073-049		RNA Gene	5	GC10M076146	2.58287	https://www.genecards.org/cgi-bin/carddisp.pl?gene=MK280073-049
MK280073-052		RNA Gene	5	GC10P097114	2.58287	https://www.genecards.org/cgi-bin/carddisp.pl?gene=MK280073-052
MK280073-055		RNA Gene	5	GC10M094717	2.58287	https://www.genecards.org/cgi-bin/carddisp.pl?gene=MK280073-055
MK280073-059		RNA Gene	5	GC10P112254	2.58287	https://www.genecards.org/cgi-bin/carddisp.pl?gene=MK280073-059
MK280073-060		RNA Gene	5	GC10M117083	2.58287	https://www.genecards.org/cgi-bin/carddisp.pl?gene=MK280073-060
MK280073-063		RNA Gene	5	GC10P129576	2.58287	https://www.genecards.org/cgi-bin/carddisp.pl?gene=MK280073-063
MK280073-083		RNA Gene	5	GC11P086649	2.58287	https://www.genecards.org/cgi-bin/carddisp.pl?gene=MK280073-083
MK280073-093		RNA Gene	5	GC11P128143	2.58287	https://www.genecards.org/cgi-bin/carddisp.pl?gene=MK280073-093
MK280073-121		RNA Gene	5	GC12P094826	2.58287	https://www.genecards.org/cgi-bin/carddisp.pl?gene=MK280073-121
MK280073-164		RNA Gene	5	GC14P037849	2.58287	https://www.genecards.org/cgi-bin/carddisp.pl?gene=MK280073-164
MK280073-175		RNA Gene	5	GC14P054324	2.58287	https://www.genecards.org/cgi-bin/carddisp.pl?gene=MK280073-175
MK280073-199		RNA Gene	5	GC15M131088	2.58287	https://www.genecards.org/cgi-bin/carddisp.pl?gene=MK280073-199
MK280073-203		RNA Gene	5	GC15P131042	2.58287	https://www.genecards.org/cgi-bin/carddisp.pl?gene=MK280073-203
MK280073-206		RNA Gene	5	GC15M131091	2.58287	https://www.genecards.org/cgi-bin/carddisp.pl?gene=MK280073-206
MK280073-216		RNA Gene	5	GC15P131048	2.58287	https://www.genecards.org/cgi-bin/carddisp.pl?gene=MK280073-216
MK280073-273		RNA Gene	5	GC17M069617	2.58287	https://www.genecards.org/cgi-bin/carddisp.pl?gene=MK280073-273
MK280073-296		RNA Gene	5	GC18M051972	2.58287	https://www.genecards.org/cgi-bin/carddisp.pl?gene=MK280073-296
MK280073-300		RNA Gene	5	GC18M055802	2.58287	https://www.genecards.org/cgi-bin/carddisp.pl?gene=MK280073-300
MK280073-334		RNA Gene	5	GC19P081464	2.58287	https://www.genecards.org/cgi-bin/carddisp.pl?gene=MK280073-334
MK280073-351		RNA Gene	5	GC02P084228	2.58287	https://www.genecards.org/cgi-bin/carddisp.pl?gene=MK280073-351
MK280073-353		RNA Gene	5	GC02P097939	2.58287	https://www.genecards.org/cgi-bin/carddisp.pl?gene=MK280073-353
MK280073-460		RNA Gene	5	GC03M101539	2.58287	https://www.genecards.org/cgi-bin/carddisp.pl?gene=MK280073-460
MK280073-461		RNA Gene	5	GC03M107696	2.58287	https://www.genecards.org/cgi-bin/carddisp.pl?gene=MK280073-461
MK280073-475		RNA Gene	5	GC03M193609	2.58287	https://www.genecards.org/cgi-bin/carddisp.pl?gene=MK280073-475
MK280073-493		RNA Gene	5	GC04M074249	2.58287	https://www.genecards.org/cgi-bin/carddisp.pl?gene=MK280073-493
MK280073-510		RNA Gene	5	GC05M033352	2.58287	https://www.genecards.org/cgi-bin/carddisp.pl?gene=MK280073-510
MK280073-513		RNA Gene	5	GC05P051640	2.58287	https://www.genecards.org/cgi-bin/carddisp.pl?gene=MK280073-513
MK280073-522		RNA Gene	5	GC05M080505	2.58287	https://www.genecards.org/cgi-bin/carddisp.pl?gene=MK280073-522
MK280073-524		RNA Gene	5	GC05M081057	2.58287	https://www.genecards.org/cgi-bin/carddisp.pl?gene=MK280073-524
MK280073-527		RNA Gene	5	GC05P090242	2.58287	https://www.genecards.org/cgi-bin/carddisp.pl?gene=MK280073-527
MK280073-571		RNA Gene	5	GC07P032182	2.58287	https://www.genecards.org/cgi-bin/carddisp.pl?gene=MK280073-571
MK280073-621		RNA Gene	5	GC08M104962	2.58287	https://www.genecards.org/cgi-bin/carddisp.pl?gene=MK280073-621
MK280073-623		RNA Gene	5	GC08P108062	2.58287	https://www.genecards.org/cgi-bin/carddisp.pl?gene=MK280073-623
MK280073-007		RNA Gene	4	GC01M055497	2.58287	https://www.genecards.org/cgi-bin/carddisp.pl?gene=MK280073-007
MK280073-018		RNA Gene	4	GC01P090554	2.58287	https://www.genecards.org/cgi-bin/carddisp.pl?gene=MK280073-018
MK280073-027		RNA Gene	4	GC01M211406	2.58287	https://www.genecards.org/cgi-bin/carddisp.pl?gene=MK280073-027
MK280073-028		RNA Gene	4	GC01P216489	2.58287	https://www.genecards.org/cgi-bin/carddisp.pl?gene=MK280073-028
MK280073-030		RNA Gene	4	GC01M234053	2.58287	https://www.genecards.org/cgi-bin/carddisp.pl?gene=MK280073-030
MK280073-040		RNA Gene	4	GC10P031285	2.58287	https://www.genecards.org/cgi-bin/carddisp.pl?gene=MK280073-040
MK280073-044		RNA Gene	4	GC10P058233	2.58287	https://www.genecards.org/cgi-bin/carddisp.pl?gene=MK280073-044
MK280073-072		RNA Gene	4	GC11P030182	2.58287	https://www.genecards.org/cgi-bin/carddisp.pl?gene=MK280073-072
MK280073-081		RNA Gene	4	GC11P079031	2.58287	https://www.genecards.org/cgi-bin/carddisp.pl?gene=MK280073-081
MK280073-082		RNA Gene	4	GC11M107626	2.58287	https://www.genecards.org/cgi-bin/carddisp.pl?gene=MK280073-082
MK280073-090		RNA Gene	4	GC11P113706	2.58287	https://www.genecards.org/cgi-bin/carddisp.pl?gene=MK280073-090
MK280073-091		RNA Gene	4	GC11P114520	2.58287	https://www.genecards.org/cgi-bin/carddisp.pl?gene=MK280073-091
MK280073-115		RNA Gene	4	GC12M066098	2.58287	https://www.genecards.org/cgi-bin/carddisp.pl?gene=MK280073-115
MK280073-117		RNA Gene	4	GC12P072448	2.58287	https://www.genecards.org/cgi-bin/carddisp.pl?gene=MK280073-117
MK280073-123		RNA Gene	4	GC12M097607	2.58287	https://www.genecards.org/cgi-bin/carddisp.pl?gene=MK280073-123
MK280073-140		RNA Gene	4	GC13M066024	2.58287	https://www.genecards.org/cgi-bin/carddisp.pl?gene=MK280073-140
MK280073-149		RNA Gene	4	GC13P094375	2.58287	https://www.genecards.org/cgi-bin/carddisp.pl?gene=MK280073-149
MK280073-150		RNA Gene	4	GC13P094874	2.58287	https://www.genecards.org/cgi-bin/carddisp.pl?gene=MK280073-150
MK280073-153		RNA Gene	4	GC13P110050	2.58287	https://www.genecards.org/cgi-bin/carddisp.pl?gene=MK280073-153
MK280073-176		RNA Gene	4	GC14P056234	2.58287	https://www.genecards.org/cgi-bin/carddisp.pl?gene=MK280073-176
MK280073-180		RNA Gene	4	GC14M066676	2.58287	https://www.genecards.org/cgi-bin/carddisp.pl?gene=MK280073-180
MK280073-182		RNA Gene	4	GC14M072413	2.58287	https://www.genecards.org/cgi-bin/carddisp.pl?gene=MK280073-182
MK280073-205		RNA Gene	4	GC15P131043	2.58287	https://www.genecards.org/cgi-bin/carddisp.pl?gene=MK280073-205
MK280073-207		RNA Gene	4	GC15P131044	2.58287	https://www.genecards.org/cgi-bin/carddisp.pl?gene=MK280073-207
MK280073-243		RNA Gene	4	GC16P065557	2.58287	https://www.genecards.org/cgi-bin/carddisp.pl?gene=MK280073-243
MK280073-283		RNA Gene	4	GC18M029672	2.58287	https://www.genecards.org/cgi-bin/carddisp.pl?gene=MK280073-283
MK280073-295		RNA Gene	4	GC18P049424	2.58287	https://www.genecards.org/cgi-bin/carddisp.pl?gene=MK280073-295
MK280073-354		RNA Gene	4	GC02P148383	2.58287	https://www.genecards.org/cgi-bin/carddisp.pl?gene=MK280073-354
MK280073-359		RNA Gene	4	GC02M157401	2.58287	https://www.genecards.org/cgi-bin/carddisp.pl?gene=MK280073-359
MK280073-389		RNA Gene	4	GC20P024515	2.58287	https://www.genecards.org/cgi-bin/carddisp.pl?gene=MK280073-389
MK280073-453		RNA Gene	4	GC03M040957	2.58287	https://www.genecards.org/cgi-bin/carddisp.pl?gene=MK280073-453
MK280073-456		RNA Gene	4	GC03M070795	2.58287	https://www.genecards.org/cgi-bin/carddisp.pl?gene=MK280073-456
MK280073-464		RNA Gene	4	GC03P122736	2.58287	https://www.genecards.org/cgi-bin/carddisp.pl?gene=MK280073-464
MK280073-468		RNA Gene	4	GC03M141299	2.58287	https://www.genecards.org/cgi-bin/carddisp.pl?gene=MK280073-468
MK280073-470		RNA Gene	4	GC03P158037	2.58287	https://www.genecards.org/cgi-bin/carddisp.pl?gene=MK280073-470
MK280073-473		RNA Gene	4	GC03P174608	2.58287	https://www.genecards.org/cgi-bin/carddisp.pl?gene=MK280073-473
MK280073-490		RNA Gene	4	GC04M054533	2.58287	https://www.genecards.org/cgi-bin/carddisp.pl?gene=MK280073-490
MK280073-519		RNA Gene	4	GC05P067783	2.58287	https://www.genecards.org/cgi-bin/carddisp.pl?gene=MK280073-519
MK280073-523		RNA Gene	4	GC05P080531	2.58287	https://www.genecards.org/cgi-bin/carddisp.pl?gene=MK280073-523
MK280073-525		RNA Gene	4	GC05P081595	2.58287	https://www.genecards.org/cgi-bin/carddisp.pl?gene=MK280073-525
MK280073-533		RNA Gene	4	GC05M158442	2.58287	https://www.genecards.org/cgi-bin/carddisp.pl?gene=MK280073-533
MK280073-544		RNA Gene	4	GC06M079377	2.58287	https://www.genecards.org/cgi-bin/carddisp.pl?gene=MK280073-544
MK280073-557		RNA Gene	4	GC06M112631	2.58287	https://www.genecards.org/cgi-bin/carddisp.pl?gene=MK280073-557
MK280073-561		RNA Gene	4	GC06P117857	2.58287	https://www.genecards.org/cgi-bin/carddisp.pl?gene=MK280073-561
MK280073-586		RNA Gene	4	GC07P091510	2.58287	https://www.genecards.org/cgi-bin/carddisp.pl?gene=MK280073-586
MK280073-609		RNA Gene	4	GC08M067646	2.58287	https://www.genecards.org/cgi-bin/carddisp.pl?gene=MK280073-609
MK280073-001		RNA Gene	3	GC01P004042	2.58287	https://www.genecards.org/cgi-bin/carddisp.pl?gene=MK280073-001
MK280073-002		RNA Gene	3	GC01P013059	2.58287	https://www.genecards.org/cgi-bin/carddisp.pl?gene=MK280073-002
MK280073-003		RNA Gene	3	GC01P034264	2.58287	https://www.genecards.org/cgi-bin/carddisp.pl?gene=MK280073-003
MK280073-004		RNA Gene	3	GC01M035057	2.58287	https://www.genecards.org/cgi-bin/carddisp.pl?gene=MK280073-004
MK280073-005		RNA Gene	3	GC01M037378	2.58287	https://www.genecards.org/cgi-bin/carddisp.pl?gene=MK280073-005
MK280073-006		RNA Gene	3	GC01M050889	2.58287	https://www.genecards.org/cgi-bin/carddisp.pl?gene=MK280073-006
MK280073-009		RNA Gene	3	GC01P060381	2.58287	https://www.genecards.org/cgi-bin/carddisp.pl?gene=MK280073-009
MK280073-010		RNA Gene	3	GC01P060780	2.58287	https://www.genecards.org/cgi-bin/carddisp.pl?gene=MK280073-010
MK280073-011		RNA Gene	3	GC01M066187	2.58287	https://www.genecards.org/cgi-bin/carddisp.pl?gene=MK280073-011
MK280073-012		RNA Gene	3	GC01M066201	2.58287	https://www.genecards.org/cgi-bin/carddisp.pl?gene=MK280073-012
MK280073-014		RNA Gene	3	GC01P075700	2.58287	https://www.genecards.org/cgi-bin/carddisp.pl?gene=MK280073-014
MK280073-015		RNA Gene	3	GC01P075840	2.58287	https://www.genecards.org/cgi-bin/carddisp.pl?gene=MK280073-015
MK280073-016		RNA Gene	3	GC01M086628	2.58287	https://www.genecards.org/cgi-bin/carddisp.pl?gene=MK280073-016
MK280073-017		RNA Gene	3	GC01P086817	2.58287	https://www.genecards.org/cgi-bin/carddisp.pl?gene=MK280073-017
MK280073-019		RNA Gene	3	GC01M092236	2.58287	https://www.genecards.org/cgi-bin/carddisp.pl?gene=MK280073-019
MK280073-021		RNA Gene	3	GC01P113343	2.58287	https://www.genecards.org/cgi-bin/carddisp.pl?gene=MK280073-021
MK280073-024		RNA Gene	3	GC01M184586	2.58287	https://www.genecards.org/cgi-bin/carddisp.pl?gene=MK280073-024
MK280073-026		RNA Gene	3	GC01M188758	2.58287	https://www.genecards.org/cgi-bin/carddisp.pl?gene=MK280073-026
MK280073-029		RNA Gene	3	GC01M222136	2.58287	https://www.genecards.org/cgi-bin/carddisp.pl?gene=MK280073-029
MK280073-031		RNA Gene	3	GC01P248767	2.58287	https://www.genecards.org/cgi-bin/carddisp.pl?gene=MK280073-031
MK280073-032		RNA Gene	3	GC10P001278	2.58287	https://www.genecards.org/cgi-bin/carddisp.pl?gene=MK280073-032
MK280073-033		RNA Gene	3	GC10M005088	2.58287	https://www.genecards.org/cgi-bin/carddisp.pl?gene=MK280073-033
MK280073-034		RNA Gene	3	GC10M005184	2.58287	https://www.genecards.org/cgi-bin/carddisp.pl?gene=MK280073-034
MK280073-035		RNA Gene	3	GC10M010073	2.58287	https://www.genecards.org/cgi-bin/carddisp.pl?gene=MK280073-035
MK280073-036		RNA Gene	3	GC10M015668	2.58287	https://www.genecards.org/cgi-bin/carddisp.pl?gene=MK280073-036
MK280073-037		RNA Gene	3	GC10M023670	2.58287	https://www.genecards.org/cgi-bin/carddisp.pl?gene=MK280073-037
MK280073-038		RNA Gene	3	GC10P027422	2.58287	https://www.genecards.org/cgi-bin/carddisp.pl?gene=MK280073-038
MK280073-039		RNA Gene	3	GC10P027847	2.58287	https://www.genecards.org/cgi-bin/carddisp.pl?gene=MK280073-039
MK280073-041		RNA Gene	3	GC10P043720	2.58287	https://www.genecards.org/cgi-bin/carddisp.pl?gene=MK280073-041
MK280073-042		RNA Gene	3	GC10P053115	2.58287	https://www.genecards.org/cgi-bin/carddisp.pl?gene=MK280073-042
MK280073-043		RNA Gene	3	GC10M056988	2.58287	https://www.genecards.org/cgi-bin/carddisp.pl?gene=MK280073-043
MK280073-045		RNA Gene	3	GC10P063105	2.58287	https://www.genecards.org/cgi-bin/carddisp.pl?gene=MK280073-045
MK280073-046		RNA Gene	3	GC10M063980	2.58287	https://www.genecards.org/cgi-bin/carddisp.pl?gene=MK280073-046
MK280073-047		RNA Gene	3	GC10P072439	2.58287	https://www.genecards.org/cgi-bin/carddisp.pl?gene=MK280073-047
MK280073-048		RNA Gene	3	GC10M075564	2.58287	https://www.genecards.org/cgi-bin/carddisp.pl?gene=MK280073-048
MK280073-050		RNA Gene	3	GC10M082710	2.58287	https://www.genecards.org/cgi-bin/carddisp.pl?gene=MK280073-050
MK280073-051		RNA Gene	3	GC10M088123	2.58287	https://www.genecards.org/cgi-bin/carddisp.pl?gene=MK280073-051
MK280073-053		RNA Gene	3	GC10M091735	2.58287	https://www.genecards.org/cgi-bin/carddisp.pl?gene=MK280073-053
MK280073-054		RNA Gene	3	GC10P097115	2.58287	https://www.genecards.org/cgi-bin/carddisp.pl?gene=MK280073-054
MK280073-056		RNA Gene	3	GC10M098725	2.58287	https://www.genecards.org/cgi-bin/carddisp.pl?gene=MK280073-056
MK280073-057		RNA Gene	3	GC10P098987	2.58287	https://www.genecards.org/cgi-bin/carddisp.pl?gene=MK280073-057
MK280073-061		RNA Gene	3	GC10M120328	2.58287	https://www.genecards.org/cgi-bin/carddisp.pl?gene=MK280073-061
MK280073-062		RNA Gene	3	GC10P125651	2.58287	https://www.genecards.org/cgi-bin/carddisp.pl?gene=MK280073-062
MK280073-064		RNA Gene	3	GC11M007717	2.58287	https://www.genecards.org/cgi-bin/carddisp.pl?gene=MK280073-064
MK280073-065		RNA Gene	3	GC11P006984	2.58287	https://www.genecards.org/cgi-bin/carddisp.pl?gene=MK280073-065
MK280073-066		RNA Gene	3	GC11M009549	2.58287	https://www.genecards.org/cgi-bin/carddisp.pl?gene=MK280073-066
MK280073-068		RNA Gene	3	GC11M014172	2.58287	https://www.genecards.org/cgi-bin/carddisp.pl?gene=MK280073-068
MK280073-069		RNA Gene	3	GC11P018781	2.58287	https://www.genecards.org/cgi-bin/carddisp.pl?gene=MK280073-069
MK280073-070		RNA Gene	3	GC11M025647	2.58287	https://www.genecards.org/cgi-bin/carddisp.pl?gene=MK280073-070
MK280073-071		RNA Gene	3	GC11P025835	2.58287	https://www.genecards.org/cgi-bin/carddisp.pl?gene=MK280073-071
MK280073-073		RNA Gene	3	GC11P032735	2.58287	https://www.genecards.org/cgi-bin/carddisp.pl?gene=MK280073-073
MK280073-074		RNA Gene	3	GC11M034762	2.58287	https://www.genecards.org/cgi-bin/carddisp.pl?gene=MK280073-074
MK280073-075		RNA Gene	3	GC11P035706	2.58287	https://www.genecards.org/cgi-bin/carddisp.pl?gene=MK280073-075
MK280073-076		RNA Gene	3	GC11M107624	2.58287	https://www.genecards.org/cgi-bin/carddisp.pl?gene=MK280073-076
MK280073-077		RNA Gene	3	GC11M107625	2.58287	https://www.genecards.org/cgi-bin/carddisp.pl?gene=MK280073-077
MK280073-078		RNA Gene	3	GC11P074064	2.58287	https://www.genecards.org/cgi-bin/carddisp.pl?gene=MK280073-078
MK280073-079		RNA Gene	3	GC11P074367	2.58287	https://www.genecards.org/cgi-bin/carddisp.pl?gene=MK280073-079
MK280073-080		RNA Gene	3	GC11P079124	2.58287	https://www.genecards.org/cgi-bin/carddisp.pl?gene=MK280073-080
MK280073-084		RNA Gene	3	GC11M107627	2.58287	https://www.genecards.org/cgi-bin/carddisp.pl?gene=MK280073-084
MK280073-085		RNA Gene	3	GC11M107628	2.58287	https://www.genecards.org/cgi-bin/carddisp.pl?gene=MK280073-085
MK280073-086		RNA Gene	3	GC11M107629	2.58287	https://www.genecards.org/cgi-bin/carddisp.pl?gene=MK280073-086
MK280073-087		RNA Gene	3	GC11M107630	2.58287	https://www.genecards.org/cgi-bin/carddisp.pl?gene=MK280073-087
MK280073-088		RNA Gene	3	GC11P101642	2.58287	https://www.genecards.org/cgi-bin/carddisp.pl?gene=MK280073-088
MK280073-089		RNA Gene	3	GC11M106837	2.58287	https://www.genecards.org/cgi-bin/carddisp.pl?gene=MK280073-089
MK280073-092		RNA Gene	3	GC11M115880	2.58287	https://www.genecards.org/cgi-bin/carddisp.pl?gene=MK280073-092
MK280073-094		RNA Gene	3	GC12P027356	2.58287	https://www.genecards.org/cgi-bin/carddisp.pl?gene=MK280073-094
MK280073-095		RNA Gene	3	GC12P027357	2.58287	https://www.genecards.org/cgi-bin/carddisp.pl?gene=MK280073-095
MK280073-096		RNA Gene	3	GC12P027358	2.58287	https://www.genecards.org/cgi-bin/carddisp.pl?gene=MK280073-096
MK280073-097		RNA Gene	3	GC12P027359	2.58287	https://www.genecards.org/cgi-bin/carddisp.pl?gene=MK280073-097
MK280073-098		RNA Gene	3	GC12M024435	2.58287	https://www.genecards.org/cgi-bin/carddisp.pl?gene=MK280073-098
MK280073-101		RNA Gene	3	GC12P027361	2.58287	https://www.genecards.org/cgi-bin/carddisp.pl?gene=MK280073-101
MK280073-102		RNA Gene	3	GC12P029979	2.58287	https://www.genecards.org/cgi-bin/carddisp.pl?gene=MK280073-102
MK280073-103		RNA Gene	3	GC12P030291	2.58287	https://www.genecards.org/cgi-bin/carddisp.pl?gene=MK280073-103
MK280073-104		RNA Gene	3	GC12M030524	2.58287	https://www.genecards.org/cgi-bin/carddisp.pl?gene=MK280073-104
MK280073-105		RNA Gene	3	GC12P033231	2.58287	https://www.genecards.org/cgi-bin/carddisp.pl?gene=MK280073-105
MK280073-106		RNA Gene	3	GC12P045374	2.58287	https://www.genecards.org/cgi-bin/carddisp.pl?gene=MK280073-106
MK280073-107		RNA Gene	3	GC12M046425	2.58287	https://www.genecards.org/cgi-bin/carddisp.pl?gene=MK280073-107
MK280073-108		RNA Gene	3	GC12M047455	2.58287	https://www.genecards.org/cgi-bin/carddisp.pl?gene=MK280073-108
MK280073-109		RNA Gene	3	GC12M048324	2.58287	https://www.genecards.org/cgi-bin/carddisp.pl?gene=MK280073-109
MK280073-110		RNA Gene	3	GC12M055242	2.58287	https://www.genecards.org/cgi-bin/carddisp.pl?gene=MK280073-110
MK280073-111		RNA Gene	3	GC12M055240	2.58287	https://www.genecards.org/cgi-bin/carddisp.pl?gene=MK280073-111
MK280073-112		RNA Gene	3	GC12P057930	2.58287	https://www.genecards.org/cgi-bin/carddisp.pl?gene=MK280073-112
MK280073-113		RNA Gene	3	GC12M058683	2.58287	https://www.genecards.org/cgi-bin/carddisp.pl?gene=MK280073-113
MK280073-114		RNA Gene	3	GC12M060796	2.58287	https://www.genecards.org/cgi-bin/carddisp.pl?gene=MK280073-114
MK280073-116		RNA Gene	3	GC12M070474	2.58287	https://www.genecards.org/cgi-bin/carddisp.pl?gene=MK280073-116
MK280073-118		RNA Gene	3	GC12P086845	2.58287	https://www.genecards.org/cgi-bin/carddisp.pl?gene=MK280073-118
MK280073-119		RNA Gene	3	GC12M088712	2.58287	https://www.genecards.org/cgi-bin/carddisp.pl?gene=MK280073-119
MK280073-122		RNA Gene	3	GC12M096727	2.58287	https://www.genecards.org/cgi-bin/carddisp.pl?gene=MK280073-122
MK280073-124		RNA Gene	3	GC13P018186	2.58287	https://www.genecards.org/cgi-bin/carddisp.pl?gene=MK280073-124
MK280073-125		RNA Gene	3	GC13P021704	2.58287	https://www.genecards.org/cgi-bin/carddisp.pl?gene=MK280073-125
MK280073-126		RNA Gene	3	GC13M038212	2.58287	https://www.genecards.org/cgi-bin/carddisp.pl?gene=MK280073-126
MK280073-127		RNA Gene	3	GC13M038215	2.58287	https://www.genecards.org/cgi-bin/carddisp.pl?gene=MK280073-127
MK280073-128		RNA Gene	3	GC13P034388	2.58287	https://www.genecards.org/cgi-bin/carddisp.pl?gene=MK280073-128
MK280073-131		RNA Gene	3	GC13P038291	2.58287	https://www.genecards.org/cgi-bin/carddisp.pl?gene=MK280073-131
MK280073-132		RNA Gene	3	GC13M045844	2.58287	https://www.genecards.org/cgi-bin/carddisp.pl?gene=MK280073-132
MK280073-133		RNA Gene	3	GC13P047717	2.58287	https://www.genecards.org/cgi-bin/carddisp.pl?gene=MK280073-133
MK280073-134		RNA Gene	3	GC13M050559	2.58287	https://www.genecards.org/cgi-bin/carddisp.pl?gene=MK280073-134
MK280073-135		RNA Gene	3	GC13M051697	2.58287	https://www.genecards.org/cgi-bin/carddisp.pl?gene=MK280073-135
MK280073-136		RNA Gene	3	GC13P052258	2.58287	https://www.genecards.org/cgi-bin/carddisp.pl?gene=MK280073-136
MK280073-137		RNA Gene	3	GC13M052560	2.58287	https://www.genecards.org/cgi-bin/carddisp.pl?gene=MK280073-137
MK280073-138		RNA Gene	3	GC13M053599	2.58287	https://www.genecards.org/cgi-bin/carddisp.pl?gene=MK280073-138
MK280073-139		RNA Gene	3	GC13P054868	2.58287	https://www.genecards.org/cgi-bin/carddisp.pl?gene=MK280073-139
MK280073-141		RNA Gene	3	GC13M071388	2.58287	https://www.genecards.org/cgi-bin/carddisp.pl?gene=MK280073-141
MK280073-142		RNA Gene	3	GC13P072614	2.58287	https://www.genecards.org/cgi-bin/carddisp.pl?gene=MK280073-142
MK280073-143		RNA Gene	3	GC13P078529	2.58287	https://www.genecards.org/cgi-bin/carddisp.pl?gene=MK280073-143
MK280073-144		RNA Gene	3	GC13M079822	2.58287	https://www.genecards.org/cgi-bin/carddisp.pl?gene=MK280073-144
MK280073-145		RNA Gene	3	GC13P079843	2.58287	https://www.genecards.org/cgi-bin/carddisp.pl?gene=MK280073-145
MK280073-146		RNA Gene	3	GC13M081068	2.58287	https://www.genecards.org/cgi-bin/carddisp.pl?gene=MK280073-146
MK280073-147		RNA Gene	3	GC13M091972	2.58287	https://www.genecards.org/cgi-bin/carddisp.pl?gene=MK280073-147
MK280073-148		RNA Gene	3	GC13P092284	2.58287	https://www.genecards.org/cgi-bin/carddisp.pl?gene=MK280073-148
MK280073-151		RNA Gene	3	GC13P106217	2.58287	https://www.genecards.org/cgi-bin/carddisp.pl?gene=MK280073-151
MK280073-152		RNA Gene	3	GC13M106782	2.58287	https://www.genecards.org/cgi-bin/carddisp.pl?gene=MK280073-152
MK280073-154		RNA Gene	3	GC13P111137	2.58287	https://www.genecards.org/cgi-bin/carddisp.pl?gene=MK280073-154
MK280073-155		RNA Gene	3	GC14P037842	2.58287	https://www.genecards.org/cgi-bin/carddisp.pl?gene=MK280073-155
MK280073-156		RNA Gene	3	GC14P037846	2.58287	https://www.genecards.org/cgi-bin/carddisp.pl?gene=MK280073-156
MK280073-157		RNA Gene	3	GC14M025006	2.58287	https://www.genecards.org/cgi-bin/carddisp.pl?gene=MK280073-157
MK280073-158		RNA Gene	3	GC14M025007	2.58287	https://www.genecards.org/cgi-bin/carddisp.pl?gene=MK280073-158
MK280073-159		RNA Gene	3	GC14P037847	2.58287	https://www.genecards.org/cgi-bin/carddisp.pl?gene=MK280073-159
MK280073-160		RNA Gene	3	GC14M024961	2.58287	https://www.genecards.org/cgi-bin/carddisp.pl?gene=MK280073-160
MK280073-161		RNA Gene	3	GC14P037848	2.58287	https://www.genecards.org/cgi-bin/carddisp.pl?gene=MK280073-161
MK280073-162		RNA Gene	3	GC14M028639	2.58287	https://www.genecards.org/cgi-bin/carddisp.pl?gene=MK280073-162
MK280073-163		RNA Gene	3	GC14M029006	2.58287	https://www.genecards.org/cgi-bin/carddisp.pl?gene=MK280073-163
MK280073-165		RNA Gene	3	GC14P037270	2.58287	https://www.genecards.org/cgi-bin/carddisp.pl?gene=MK280073-165
MK280073-168		RNA Gene	3	GC14P038768	2.58287	https://www.genecards.org/cgi-bin/carddisp.pl?gene=MK280073-168
MK280073-169		RNA Gene	3	GC14P038925	2.58287	https://www.genecards.org/cgi-bin/carddisp.pl?gene=MK280073-169
MK280073-170		RNA Gene	3	GC14P039020	2.58287	https://www.genecards.org/cgi-bin/carddisp.pl?gene=MK280073-170
MK280073-171		RNA Gene	3	GC14M039357	2.58287	https://www.genecards.org/cgi-bin/carddisp.pl?gene=MK280073-171
MK280073-172		RNA Gene	3	GC14M046099	2.58287	https://www.genecards.org/cgi-bin/carddisp.pl?gene=MK280073-172
MK280073-173		RNA Gene	3	GC14M046181	2.58287	https://www.genecards.org/cgi-bin/carddisp.pl?gene=MK280073-173
MK280073-174		RNA Gene	3	GC14M049148	2.58287	https://www.genecards.org/cgi-bin/carddisp.pl?gene=MK280073-174
MK280073-177		RNA Gene	3	GC14P056672	2.58287	https://www.genecards.org/cgi-bin/carddisp.pl?gene=MK280073-177
MK280073-178		RNA Gene	3	GC14P058044	2.58287	https://www.genecards.org/cgi-bin/carddisp.pl?gene=MK280073-178
MK280073-179		RNA Gene	3	GC14P062288	2.58287	https://www.genecards.org/cgi-bin/carddisp.pl?gene=MK280073-179
MK280073-181		RNA Gene	3	GC14M071892	2.58287	https://www.genecards.org/cgi-bin/carddisp.pl?gene=MK280073-181
MK280073-183		RNA Gene	3	GC14M085022	2.58287	https://www.genecards.org/cgi-bin/carddisp.pl?gene=MK280073-183
MK280073-184		RNA Gene	3	GC14M114809	2.58287	https://www.genecards.org/cgi-bin/carddisp.pl?gene=MK280073-184
MK280073-185		RNA Gene	3	GC14M114810	2.58287	https://www.genecards.org/cgi-bin/carddisp.pl?gene=MK280073-185
MK280073-186		RNA Gene	3	GC15M020036	2.58287	https://www.genecards.org/cgi-bin/carddisp.pl?gene=MK280073-186
MK280073-187		RNA Gene	3	GC15P020322	2.58287	https://www.genecards.org/cgi-bin/carddisp.pl?gene=MK280073-187
MK280073-188		RNA Gene	3	GC15P052258	2.58287	https://www.genecards.org/cgi-bin/carddisp.pl?gene=MK280073-188
MK280073-189		RNA Gene	3	GC15P052259	2.58287	https://www.genecards.org/cgi-bin/carddisp.pl?gene=MK280073-189
MK280073-190		RNA Gene	3	GC15P052260	2.58287	https://www.genecards.org/cgi-bin/carddisp.pl?gene=MK280073-190
MK280073-191		RNA Gene	3	GC15P052261	2.58287	https://www.genecards.org/cgi-bin/carddisp.pl?gene=MK280073-191
MK280073-192		RNA Gene	3	GC15M050988	2.58287	https://www.genecards.org/cgi-bin/carddisp.pl?gene=MK280073-192
MK280073-193		RNA Gene	3	GC15P052864	2.58287	https://www.genecards.org/cgi-bin/carddisp.pl?gene=MK280073-193
MK280073-194		RNA Gene	3	GC15P053186	2.58287	https://www.genecards.org/cgi-bin/carddisp.pl?gene=MK280073-194
MK280073-195		RNA Gene	3	GC15M131085	2.58287	https://www.genecards.org/cgi-bin/carddisp.pl?gene=MK280073-195
MK280073-196		RNA Gene	3	GC15M131086	2.58287	https://www.genecards.org/cgi-bin/carddisp.pl?gene=MK280073-196
MK280073-198		RNA Gene	3	GC15M131087	2.58287	https://www.genecards.org/cgi-bin/carddisp.pl?gene=MK280073-198
MK280073-200		RNA Gene	3	GC15M131089	2.58287	https://www.genecards.org/cgi-bin/carddisp.pl?gene=MK280073-200
MK280073-201		RNA Gene	3	GC15P131041	2.58287	https://www.genecards.org/cgi-bin/carddisp.pl?gene=MK280073-201
MK280073-204		RNA Gene	3	GC15M131090	2.58287	https://www.genecards.org/cgi-bin/carddisp.pl?gene=MK280073-204
MK280073-208		RNA Gene	3	GC15M131092	2.58287	https://www.genecards.org/cgi-bin/carddisp.pl?gene=MK280073-208
MK280073-209		RNA Gene	3	GC15P131045	2.58287	https://www.genecards.org/cgi-bin/carddisp.pl?gene=MK280073-209
MK280073-210		RNA Gene	3	GC15M131093	2.58287	https://www.genecards.org/cgi-bin/carddisp.pl?gene=MK280073-210
MK280073-211		RNA Gene	3	GC15M131094	2.58287	https://www.genecards.org/cgi-bin/carddisp.pl?gene=MK280073-211
MK280073-212		RNA Gene	3	GC15P131046	2.58287	https://www.genecards.org/cgi-bin/carddisp.pl?gene=MK280073-212
MK280073-213		RNA Gene	3	GC15M131095	2.58287	https://www.genecards.org/cgi-bin/carddisp.pl?gene=MK280073-213
MK280073-214		RNA Gene	3	GC15M131096	2.58287	https://www.genecards.org/cgi-bin/carddisp.pl?gene=MK280073-214
MK280073-215		RNA Gene	3	GC15P131047	2.58287	https://www.genecards.org/cgi-bin/carddisp.pl?gene=MK280073-215
MK280073-217		RNA Gene	3	GC16M010328	2.58287	https://www.genecards.org/cgi-bin/carddisp.pl?gene=MK280073-217
MK280073-218		RNA Gene	3	GC16M010370	2.58287	https://www.genecards.org/cgi-bin/carddisp.pl?gene=MK280073-218
MK280073-219		RNA Gene	3	GC16M012814	2.58287	https://www.genecards.org/cgi-bin/carddisp.pl?gene=MK280073-219
MK280073-220		RNA Gene	3	GC16M016751	2.58287	https://www.genecards.org/cgi-bin/carddisp.pl?gene=MK280073-220
MK280073-221		RNA Gene	3	GC16M020760	2.58287	https://www.genecards.org/cgi-bin/carddisp.pl?gene=MK280073-221
MK280073-222		RNA Gene	3	GC16M021053	2.58287	https://www.genecards.org/cgi-bin/carddisp.pl?gene=MK280073-222
MK280073-224		RNA Gene	3	GC16P045619	2.58287	https://www.genecards.org/cgi-bin/carddisp.pl?gene=MK280073-224
MK280073-225		RNA Gene	3	GC16M040582	2.58287	https://www.genecards.org/cgi-bin/carddisp.pl?gene=MK280073-225
MK280073-226		RNA Gene	3	GC16P045620	2.58287	https://www.genecards.org/cgi-bin/carddisp.pl?gene=MK280073-226
MK280073-227		RNA Gene	3	GC16P045621	2.58287	https://www.genecards.org/cgi-bin/carddisp.pl?gene=MK280073-227
MK280073-228		RNA Gene	3	GC16P047631	2.58287	https://www.genecards.org/cgi-bin/carddisp.pl?gene=MK280073-228
MK280073-229		RNA Gene	3	GC16P047632	2.58287	https://www.genecards.org/cgi-bin/carddisp.pl?gene=MK280073-229
MK280073-230		RNA Gene	3	GC16M047812	2.58287	https://www.genecards.org/cgi-bin/carddisp.pl?gene=MK280073-230
MK280073-231		RNA Gene	3	GC16M048027	2.58287	https://www.genecards.org/cgi-bin/carddisp.pl?gene=MK280073-231
MK280073-232		RNA Gene	3	GC16M048779	2.58287	https://www.genecards.org/cgi-bin/carddisp.pl?gene=MK280073-232
MK280073-233		RNA Gene	3	GC16P050620	2.58287	https://www.genecards.org/cgi-bin/carddisp.pl?gene=MK280073-233
MK280073-234		RNA Gene	3	GC16M052159	2.58287	https://www.genecards.org/cgi-bin/carddisp.pl?gene=MK280073-234
MK280073-235		RNA Gene	3	GC16P052338	2.58287	https://www.genecards.org/cgi-bin/carddisp.pl?gene=MK280073-235
MK280073-236		RNA Gene	3	GC16P053460	2.58287	https://www.genecards.org/cgi-bin/carddisp.pl?gene=MK280073-236
MK280073-237		RNA Gene	3	GC16P056158	2.58287	https://www.genecards.org/cgi-bin/carddisp.pl?gene=MK280073-237
MK280073-238		RNA Gene	3	GC16M058784	2.58287	https://www.genecards.org/cgi-bin/carddisp.pl?gene=MK280073-238
MK280073-239		RNA Gene	3	GC16P059233	2.58287	https://www.genecards.org/cgi-bin/carddisp.pl?gene=MK280073-239
MK280073-240		RNA Gene	3	GC16M059568	2.58287	https://www.genecards.org/cgi-bin/carddisp.pl?gene=MK280073-240
MK280073-241		RNA Gene	3	GC16M060830	2.58287	https://www.genecards.org/cgi-bin/carddisp.pl?gene=MK280073-241
MK280073-242		RNA Gene	3	GC16P063152	2.58287	https://www.genecards.org/cgi-bin/carddisp.pl?gene=MK280073-242
MK280073-244		RNA Gene	3	GC16M071405	2.58287	https://www.genecards.org/cgi-bin/carddisp.pl?gene=MK280073-244
MK280073-245		RNA Gene	3	GC16P073139	2.58287	https://www.genecards.org/cgi-bin/carddisp.pl?gene=MK280073-245
MK280073-246		RNA Gene	3	GC16P073084	2.58287	https://www.genecards.org/cgi-bin/carddisp.pl?gene=MK280073-246
MK280073-247		RNA Gene	3	GC16P074517	2.58287	https://www.genecards.org/cgi-bin/carddisp.pl?gene=MK280073-247
MK280073-248		RNA Gene	3	GC17M012922	2.58287	https://www.genecards.org/cgi-bin/carddisp.pl?gene=MK280073-248
MK280073-249		RNA Gene	3	GC17M012923	2.58287	https://www.genecards.org/cgi-bin/carddisp.pl?gene=MK280073-249
MK280073-250		RNA Gene	3	GC17P006034	2.58287	https://www.genecards.org/cgi-bin/carddisp.pl?gene=MK280073-250
MK280073-251		RNA Gene	3	GC17M012924	2.58287	https://www.genecards.org/cgi-bin/carddisp.pl?gene=MK280073-251
MK280073-252		RNA Gene	3	GC17P005996	2.58287	https://www.genecards.org/cgi-bin/carddisp.pl?gene=MK280073-252
MK280073-253		RNA Gene	3	GC17M012577	2.58287	https://www.genecards.org/cgi-bin/carddisp.pl?gene=MK280073-253
MK280073-255		RNA Gene	3	GC17M013037	2.58287	https://www.genecards.org/cgi-bin/carddisp.pl?gene=MK280073-255
MK280073-257		RNA Gene	3	GC17M058600	2.58287	https://www.genecards.org/cgi-bin/carddisp.pl?gene=MK280073-257
MK280073-258		RNA Gene	3	GC17P073670	2.58287	https://www.genecards.org/cgi-bin/carddisp.pl?gene=MK280073-258
MK280073-259		RNA Gene	3	GC17M058601	2.58287	https://www.genecards.org/cgi-bin/carddisp.pl?gene=MK280073-259
MK280073-260		RNA Gene	3	GC17M058602	2.58287	https://www.genecards.org/cgi-bin/carddisp.pl?gene=MK280073-260
MK280073-261		RNA Gene	3	GC17P073671	2.58287	https://www.genecards.org/cgi-bin/carddisp.pl?gene=MK280073-261
MK280073-262		RNA Gene	3	GC17P073672	2.58287	https://www.genecards.org/cgi-bin/carddisp.pl?gene=MK280073-262
MK280073-264		RNA Gene	3	GC17P073673	2.58287	https://www.genecards.org/cgi-bin/carddisp.pl?gene=MK280073-264
MK280073-265		RNA Gene	3	GC17M058604	2.58287	https://www.genecards.org/cgi-bin/carddisp.pl?gene=MK280073-265
MK280073-266		RNA Gene	3	GC17M058605	2.58287	https://www.genecards.org/cgi-bin/carddisp.pl?gene=MK280073-266
MK280073-267		RNA Gene	3	GC17M058606	2.58287	https://www.genecards.org/cgi-bin/carddisp.pl?gene=MK280073-267
MK280073-268		RNA Gene	3	GC17P073674	2.58287	https://www.genecards.org/cgi-bin/carddisp.pl?gene=MK280073-268
MK280073-269		RNA Gene	3	GC17P073675	2.58287	https://www.genecards.org/cgi-bin/carddisp.pl?gene=MK280073-269
MK280073-270		RNA Gene	3	GC17P073679	2.58287	https://www.genecards.org/cgi-bin/carddisp.pl?gene=MK280073-270
MK280073-271		RNA Gene	3	GC17P073682	2.58287	https://www.genecards.org/cgi-bin/carddisp.pl?gene=MK280073-271
MK280073-272		RNA Gene	3	GC17M069021	2.58287	https://www.genecards.org/cgi-bin/carddisp.pl?gene=MK280073-272
MK280073-274		RNA Gene	3	GC17M071364	2.58287	https://www.genecards.org/cgi-bin/carddisp.pl?gene=MK280073-274
MK280073-275		RNA Gene	3	GC17P073827	2.58287	https://www.genecards.org/cgi-bin/carddisp.pl?gene=MK280073-275
MK280073-276		RNA Gene	3	GC18M000979	2.58287	https://www.genecards.org/cgi-bin/carddisp.pl?gene=MK280073-276
MK280073-277		RNA Gene	3	GC18P001339	2.58287	https://www.genecards.org/cgi-bin/carddisp.pl?gene=MK280073-277
MK280073-278		RNA Gene	3	GC18M001532	2.58287	https://www.genecards.org/cgi-bin/carddisp.pl?gene=MK280073-278
MK280073-279		RNA Gene	3	GC18P002344	2.58287	https://www.genecards.org/cgi-bin/carddisp.pl?gene=MK280073-279
MK280073-280		RNA Gene	3	GC18M002864	2.58287	https://www.genecards.org/cgi-bin/carddisp.pl?gene=MK280073-280
MK280073-281		RNA Gene	3	GC18M005860	2.58287	https://www.genecards.org/cgi-bin/carddisp.pl?gene=MK280073-281
MK280073-282		RNA Gene	3	GC18P019149	2.58287	https://www.genecards.org/cgi-bin/carddisp.pl?gene=MK280073-282
MK280073-284		RNA Gene	3	GC18P022889	2.58287	https://www.genecards.org/cgi-bin/carddisp.pl?gene=MK280073-284
MK280073-285		RNA Gene	3	GC18P032398	2.58287	https://www.genecards.org/cgi-bin/carddisp.pl?gene=MK280073-285
MK280073-286		RNA Gene	3	GC18P034898	2.58287	https://www.genecards.org/cgi-bin/carddisp.pl?gene=MK280073-286
MK280073-287		RNA Gene	3	GC18P035764	2.58287	https://www.genecards.org/cgi-bin/carddisp.pl?gene=MK280073-287
MK280073-288		RNA Gene	3	GC18P035795	2.58287	https://www.genecards.org/cgi-bin/carddisp.pl?gene=MK280073-288
MK280073-289		RNA Gene	3	GC18P037077	2.58287	https://www.genecards.org/cgi-bin/carddisp.pl?gene=MK280073-289
MK280073-290		RNA Gene	3	GC18M037914	2.58287	https://www.genecards.org/cgi-bin/carddisp.pl?gene=MK280073-290
MK280073-291		RNA Gene	3	GC18P042664	2.58287	https://www.genecards.org/cgi-bin/carddisp.pl?gene=MK280073-291
MK280073-292		RNA Gene	3	GC18P043289	2.58287	https://www.genecards.org/cgi-bin/carddisp.pl?gene=MK280073-292
MK280073-293		RNA Gene	3	GC18P044445	2.58287	https://www.genecards.org/cgi-bin/carddisp.pl?gene=MK280073-293
MK280073-294		RNA Gene	3	GC18P046745	2.58287	https://www.genecards.org/cgi-bin/carddisp.pl?gene=MK280073-294
MK280073-297		RNA Gene	3	GC18M052416	2.58287	https://www.genecards.org/cgi-bin/carddisp.pl?gene=MK280073-297
MK280073-298		RNA Gene	3	GC18M054403	2.58287	https://www.genecards.org/cgi-bin/carddisp.pl?gene=MK280073-298
MK280073-299		RNA Gene	3	GC18M054573	2.58287	https://www.genecards.org/cgi-bin/carddisp.pl?gene=MK280073-299
MK280073-301		RNA Gene	3	GC18P057227	2.58287	https://www.genecards.org/cgi-bin/carddisp.pl?gene=MK280073-301
MK280073-302		RNA Gene	3	GC18M060801	2.58287	https://www.genecards.org/cgi-bin/carddisp.pl?gene=MK280073-302
MK280073-303		RNA Gene	3	GC18M062052	2.58287	https://www.genecards.org/cgi-bin/carddisp.pl?gene=MK280073-303
MK280073-304		RNA Gene	3	GC18P070739	2.58287	https://www.genecards.org/cgi-bin/carddisp.pl?gene=MK280073-304
MK280073-305		RNA Gene	3	GC18M070858	2.58287	https://www.genecards.org/cgi-bin/carddisp.pl?gene=MK280073-305
MK280073-306		RNA Gene	3	GC18M077536	2.58287	https://www.genecards.org/cgi-bin/carddisp.pl?gene=MK280073-306
MK280073-307		RNA Gene	3	GC18M079288	2.58287	https://www.genecards.org/cgi-bin/carddisp.pl?gene=MK280073-307
MK280073-308		RNA Gene	3	GC19M008837	2.58287	https://www.genecards.org/cgi-bin/carddisp.pl?gene=MK280073-308
MK280073-309		RNA Gene	3	GC19P011915	2.58287	https://www.genecards.org/cgi-bin/carddisp.pl?gene=MK280073-309
MK280073-310		RNA Gene	3	GC19M015200	2.58287	https://www.genecards.org/cgi-bin/carddisp.pl?gene=MK280073-310
MK280073-311		RNA Gene	3	GC19M015601	2.58287	https://www.genecards.org/cgi-bin/carddisp.pl?gene=MK280073-311
MK280073-312		RNA Gene	3	GC19M078149	2.58287	https://www.genecards.org/cgi-bin/carddisp.pl?gene=MK280073-312
MK280073-313		RNA Gene	3	GC19M078150	2.58287	https://www.genecards.org/cgi-bin/carddisp.pl?gene=MK280073-313
MK280073-314		RNA Gene	3	GC19P081453	2.58287	https://www.genecards.org/cgi-bin/carddisp.pl?gene=MK280073-314
MK280073-315		RNA Gene	3	GC19M078151	2.58287	https://www.genecards.org/cgi-bin/carddisp.pl?gene=MK280073-315
MK280073-316		RNA Gene	3	GC19P081454	2.58287	https://www.genecards.org/cgi-bin/carddisp.pl?gene=MK280073-316
MK280073-317		RNA Gene	3	GC19P081455	2.58287	https://www.genecards.org/cgi-bin/carddisp.pl?gene=MK280073-317
MK280073-318		RNA Gene	3	GC19P081456	2.58287	https://www.genecards.org/cgi-bin/carddisp.pl?gene=MK280073-318
MK280073-319		RNA Gene	3	GC19M078152	2.58287	https://www.genecards.org/cgi-bin/carddisp.pl?gene=MK280073-319
MK280073-320		RNA Gene	3	GC19M078153	2.58287	https://www.genecards.org/cgi-bin/carddisp.pl?gene=MK280073-320
MK280073-321		RNA Gene	3	GC19M078154	2.58287	https://www.genecards.org/cgi-bin/carddisp.pl?gene=MK280073-321
MK280073-322		RNA Gene	3	GC19M078155	2.58287	https://www.genecards.org/cgi-bin/carddisp.pl?gene=MK280073-322
MK280073-323		RNA Gene	3	GC19P081457	2.58287	https://www.genecards.org/cgi-bin/carddisp.pl?gene=MK280073-323
MK280073-324		RNA Gene	3	GC19M078156	2.58287	https://www.genecards.org/cgi-bin/carddisp.pl?gene=MK280073-324
MK280073-325		RNA Gene	3	GC19P081458	2.58287	https://www.genecards.org/cgi-bin/carddisp.pl?gene=MK280073-325
MK280073-326		RNA Gene	3	GC19P081459	2.58287	https://www.genecards.org/cgi-bin/carddisp.pl?gene=MK280073-326
MK280073-328		RNA Gene	3	GC19M078158	2.58287	https://www.genecards.org/cgi-bin/carddisp.pl?gene=MK280073-328
MK280073-329		RNA Gene	3	GC19P081460	2.58287	https://www.genecards.org/cgi-bin/carddisp.pl?gene=MK280073-329
MK280073-330		RNA Gene	3	GC19M078159	2.58287	https://www.genecards.org/cgi-bin/carddisp.pl?gene=MK280073-330
MK280073-331		RNA Gene	3	GC19P081461	2.58287	https://www.genecards.org/cgi-bin/carddisp.pl?gene=MK280073-331
MK280073-332		RNA Gene	3	GC19P081462	2.58287	https://www.genecards.org/cgi-bin/carddisp.pl?gene=MK280073-332
MK280073-333		RNA Gene	3	GC19P081463	2.58287	https://www.genecards.org/cgi-bin/carddisp.pl?gene=MK280073-333
MK280073-335		RNA Gene	3	GC19P081465	2.58287	https://www.genecards.org/cgi-bin/carddisp.pl?gene=MK280073-335
MK280073-336		RNA Gene	3	GC02P003086	2.58287	https://www.genecards.org/cgi-bin/carddisp.pl?gene=MK280073-336
MK280073-337		RNA Gene	3	GC02P003373	2.58287	https://www.genecards.org/cgi-bin/carddisp.pl?gene=MK280073-337
MK280073-338		RNA Gene	3	GC02M004319	2.58287	https://www.genecards.org/cgi-bin/carddisp.pl?gene=MK280073-338
MK280073-339		RNA Gene	3	GC02P004651	2.58287	https://www.genecards.org/cgi-bin/carddisp.pl?gene=MK280073-339
MK280073-340		RNA Gene	3	GC02P008130	2.58287	https://www.genecards.org/cgi-bin/carddisp.pl?gene=MK280073-340
MK280073-341		RNA Gene	3	GC02M014506	2.58287	https://www.genecards.org/cgi-bin/carddisp.pl?gene=MK280073-341
MK280073-342		RNA Gene	3	GC02P016879	2.58287	https://www.genecards.org/cgi-bin/carddisp.pl?gene=MK280073-342
MK280073-343		RNA Gene	3	GC02M021908	2.58287	https://www.genecards.org/cgi-bin/carddisp.pl?gene=MK280073-343
MK280073-344		RNA Gene	3	GC02P033174	2.58287	https://www.genecards.org/cgi-bin/carddisp.pl?gene=MK280073-344
MK280073-345		RNA Gene	3	GC02M035323	2.58287	https://www.genecards.org/cgi-bin/carddisp.pl?gene=MK280073-345
MK280073-347		RNA Gene	3	GC02M063091	2.58287	https://www.genecards.org/cgi-bin/carddisp.pl?gene=MK280073-347
MK280073-348		RNA Gene	3	GC02M066351	2.58287	https://www.genecards.org/cgi-bin/carddisp.pl?gene=MK280073-348
MK280073-349		RNA Gene	3	GC02M076652	2.58287	https://www.genecards.org/cgi-bin/carddisp.pl?gene=MK280073-349
MK280073-350		RNA Gene	3	GC02M076726	2.58287	https://www.genecards.org/cgi-bin/carddisp.pl?gene=MK280073-350
MK280073-352		RNA Gene	3	GC02M099451	2.58287	https://www.genecards.org/cgi-bin/carddisp.pl?gene=MK280073-352
MK280073-355		RNA Gene	3	GC02M149406	2.58287	https://www.genecards.org/cgi-bin/carddisp.pl?gene=MK280073-355
MK280073-356		RNA Gene	3	GC02P155969	2.58287	https://www.genecards.org/cgi-bin/carddisp.pl?gene=MK280073-356
MK280073-357		RNA Gene	3	GC02M156966	2.58287	https://www.genecards.org/cgi-bin/carddisp.pl?gene=MK280073-357
MK280073-358		RNA Gene	3	GC02M157101	2.58287	https://www.genecards.org/cgi-bin/carddisp.pl?gene=MK280073-358
MK280073-360		RNA Gene	3	GC02P158226	2.58287	https://www.genecards.org/cgi-bin/carddisp.pl?gene=MK280073-360
MK280073-361		RNA Gene	3	GC02M179756	2.58287	https://www.genecards.org/cgi-bin/carddisp.pl?gene=MK280073-361
MK280073-362		RNA Gene	3	GC02P183795	2.58287	https://www.genecards.org/cgi-bin/carddisp.pl?gene=MK280073-362
MK280073-363		RNA Gene	3	GC02P210354	2.58287	https://www.genecards.org/cgi-bin/carddisp.pl?gene=MK280073-363
MK280073-364		RNA Gene	3	GC02P213678	2.58287	https://www.genecards.org/cgi-bin/carddisp.pl?gene=MK280073-364
MK280073-365		RNA Gene	3	GC02P216458	2.58287	https://www.genecards.org/cgi-bin/carddisp.pl?gene=MK280073-365
MK280073-366		RNA Gene	3	GC02P223015	2.58287	https://www.genecards.org/cgi-bin/carddisp.pl?gene=MK280073-366
MK280073-367		RNA Gene	3	GC02M237847	2.58287	https://www.genecards.org/cgi-bin/carddisp.pl?gene=MK280073-367
MK280073-368		RNA Gene	3	GC20P001220	2.58287	https://www.genecards.org/cgi-bin/carddisp.pl?gene=MK280073-368
MK280073-369		RNA Gene	3	GC20M003750	2.58287	https://www.genecards.org/cgi-bin/carddisp.pl?gene=MK280073-369
MK280073-370		RNA Gene	3	GC20M004287	2.58287	https://www.genecards.org/cgi-bin/carddisp.pl?gene=MK280073-370
MK280073-371		RNA Gene	3	GC20P006972	2.58287	https://www.genecards.org/cgi-bin/carddisp.pl?gene=MK280073-371
MK280073-372		RNA Gene	3	GC20M008916	2.58287	https://www.genecards.org/cgi-bin/carddisp.pl?gene=MK280073-372
MK280073-373		RNA Gene	3	GC20M008917	2.58287	https://www.genecards.org/cgi-bin/carddisp.pl?gene=MK280073-373
MK280073-374		RNA Gene	3	GC20M008918	2.58287	https://www.genecards.org/cgi-bin/carddisp.pl?gene=MK280073-374
MK280073-375		RNA Gene	3	GC20M012128	2.58287	https://www.genecards.org/cgi-bin/carddisp.pl?gene=MK280073-375
MK280073-376		RNA Gene	3	GC20M012363	2.58287	https://www.genecards.org/cgi-bin/carddisp.pl?gene=MK280073-376
MK280073-377		RNA Gene	3	GC20M012452	2.58287	https://www.genecards.org/cgi-bin/carddisp.pl?gene=MK280073-377
MK280073-378		RNA Gene	3	GC20P012495	2.58287	https://www.genecards.org/cgi-bin/carddisp.pl?gene=MK280073-378
MK280073-379		RNA Gene	3	GC20P014274	2.58287	https://www.genecards.org/cgi-bin/carddisp.pl?gene=MK280073-379
MK280073-380		RNA Gene	3	GC20M014465	2.58287	https://www.genecards.org/cgi-bin/carddisp.pl?gene=MK280073-380
MK280073-381		RNA Gene	3	GC20P015135	2.58287	https://www.genecards.org/cgi-bin/carddisp.pl?gene=MK280073-381
MK280073-382		RNA Gene	3	GC20M018865	2.58287	https://www.genecards.org/cgi-bin/carddisp.pl?gene=MK280073-382
MK280073-383		RNA Gene	3	GC20M021487	2.58287	https://www.genecards.org/cgi-bin/carddisp.pl?gene=MK280073-383
MK280073-384		RNA Gene	3	GC20M021946	2.58287	https://www.genecards.org/cgi-bin/carddisp.pl?gene=MK280073-384
MK280073-385		RNA Gene	3	GC20P021930	2.58287	https://www.genecards.org/cgi-bin/carddisp.pl?gene=MK280073-385
MK280073-386		RNA Gene	3	GC20P022013	2.58287	https://www.genecards.org/cgi-bin/carddisp.pl?gene=MK280073-386
MK280073-387		RNA Gene	3	GC20P023611	2.58287	https://www.genecards.org/cgi-bin/carddisp.pl?gene=MK280073-387
MK280073-388		RNA Gene	3	GC20M023901	2.58287	https://www.genecards.org/cgi-bin/carddisp.pl?gene=MK280073-388
MK280073-390		RNA Gene	3	GC20P024971	2.58287	https://www.genecards.org/cgi-bin/carddisp.pl?gene=MK280073-390
MK280073-391		RNA Gene	3	GC20P025491	2.58287	https://www.genecards.org/cgi-bin/carddisp.pl?gene=MK280073-391
MK280073-395		RNA Gene	3	GC20P031337	2.58287	https://www.genecards.org/cgi-bin/carddisp.pl?gene=MK280073-395
MK280073-396		RNA Gene	3	GC20P041208	2.58287	https://www.genecards.org/cgi-bin/carddisp.pl?gene=MK280073-396
MK280073-397		RNA Gene	3	GC20M041961	2.58287	https://www.genecards.org/cgi-bin/carddisp.pl?gene=MK280073-397
MK280073-398		RNA Gene	3	GC20P054789	2.58287	https://www.genecards.org/cgi-bin/carddisp.pl?gene=MK280073-398
MK280073-399		RNA Gene	3	GC20M055278	2.58287	https://www.genecards.org/cgi-bin/carddisp.pl?gene=MK280073-399
MK280073-402		RNA Gene	3	GC21P013287	2.58287	https://www.genecards.org/cgi-bin/carddisp.pl?gene=MK280073-402
MK280073-403		RNA Gene	3	GC21M010353	2.58287	https://www.genecards.org/cgi-bin/carddisp.pl?gene=MK280073-403
MK280073-404		RNA Gene	3	GC21P013288	2.58287	https://www.genecards.org/cgi-bin/carddisp.pl?gene=MK280073-404
MK280073-405		RNA Gene	3	GC21M014918	2.58287	https://www.genecards.org/cgi-bin/carddisp.pl?gene=MK280073-405
MK280073-406		RNA Gene	3	GC21P014537	2.58287	https://www.genecards.org/cgi-bin/carddisp.pl?gene=MK280073-406
MK280073-407		RNA Gene	3	GC21P014624	2.58287	https://www.genecards.org/cgi-bin/carddisp.pl?gene=MK280073-407
MK280073-409		RNA Gene	3	GC21M015918	2.58287	https://www.genecards.org/cgi-bin/carddisp.pl?gene=MK280073-409
MK280073-410		RNA Gene	3	GC21P017166	2.58287	https://www.genecards.org/cgi-bin/carddisp.pl?gene=MK280073-410
MK280073-411		RNA Gene	3	GC21M018438	2.58287	https://www.genecards.org/cgi-bin/carddisp.pl?gene=MK280073-411
MK280073-412		RNA Gene	3	GC21M018894	2.58287	https://www.genecards.org/cgi-bin/carddisp.pl?gene=MK280073-412
MK280073-413		RNA Gene	3	GC21P019814	2.58287	https://www.genecards.org/cgi-bin/carddisp.pl?gene=MK280073-413
MK280073-414		RNA Gene	3	GC21M021709	2.58287	https://www.genecards.org/cgi-bin/carddisp.pl?gene=MK280073-414
MK280073-415		RNA Gene	3	GC21P025923	2.58287	https://www.genecards.org/cgi-bin/carddisp.pl?gene=MK280073-415
MK280073-416		RNA Gene	3	GC21P028734	2.58287	https://www.genecards.org/cgi-bin/carddisp.pl?gene=MK280073-416
MK280073-417		RNA Gene	3	GC21M033973	2.58287	https://www.genecards.org/cgi-bin/carddisp.pl?gene=MK280073-417
MK280073-418		RNA Gene	3	GC21M035497	2.58287	https://www.genecards.org/cgi-bin/carddisp.pl?gene=MK280073-418
MK280073-419		RNA Gene	3	GC21P036620	2.58287	https://www.genecards.org/cgi-bin/carddisp.pl?gene=MK280073-419
MK280073-420		RNA Gene	3	GC21P037112	2.58287	https://www.genecards.org/cgi-bin/carddisp.pl?gene=MK280073-420
MK280073-427		RNA Gene	3	GC22P015499	2.58287	https://www.genecards.org/cgi-bin/carddisp.pl?gene=MK280073-427
MK280073-428		RNA Gene	3	GC22P051135	2.58287	https://www.genecards.org/cgi-bin/carddisp.pl?gene=MK280073-428
MK280073-430		RNA Gene	3	GC22P051137	2.58287	https://www.genecards.org/cgi-bin/carddisp.pl?gene=MK280073-430
MK280073-431		RNA Gene	3	GC22P051138	2.58287	https://www.genecards.org/cgi-bin/carddisp.pl?gene=MK280073-431
MK280073-432		RNA Gene	3	GC22M017297	2.58287	https://www.genecards.org/cgi-bin/carddisp.pl?gene=MK280073-432
MK280073-433		RNA Gene	3	GC22P051139	2.58287	https://www.genecards.org/cgi-bin/carddisp.pl?gene=MK280073-433
MK280073-434		RNA Gene	3	GC22P051140	2.58287	https://www.genecards.org/cgi-bin/carddisp.pl?gene=MK280073-434
MK280073-435		RNA Gene	3	GC22P051141	2.58287	https://www.genecards.org/cgi-bin/carddisp.pl?gene=MK280073-435
MK280073-436		RNA Gene	3	GC22P051142	2.58287	https://www.genecards.org/cgi-bin/carddisp.pl?gene=MK280073-436
MK280073-437		RNA Gene	3	GC22M066768	2.58287	https://www.genecards.org/cgi-bin/carddisp.pl?gene=MK280073-437
MK280073-438		RNA Gene	3	GC22M066769	2.58287	https://www.genecards.org/cgi-bin/carddisp.pl?gene=MK280073-438
MK280073-439		RNA Gene	3	GC22P051143	2.58287	https://www.genecards.org/cgi-bin/carddisp.pl?gene=MK280073-439
MK280073-440		RNA Gene	3	GC22M066770	2.58287	https://www.genecards.org/cgi-bin/carddisp.pl?gene=MK280073-440
MK280073-441		RNA Gene	3	GC22M066771	2.58287	https://www.genecards.org/cgi-bin/carddisp.pl?gene=MK280073-441
MK280073-442		RNA Gene	3	GC22M066772	2.58287	https://www.genecards.org/cgi-bin/carddisp.pl?gene=MK280073-442
MK280073-443		RNA Gene	3	GC22P051144	2.58287	https://www.genecards.org/cgi-bin/carddisp.pl?gene=MK280073-443
MK280073-444		RNA Gene	3	GC22M066773	2.58287	https://www.genecards.org/cgi-bin/carddisp.pl?gene=MK280073-444
MK280073-445		RNA Gene	3	GC03M002428	2.58287	https://www.genecards.org/cgi-bin/carddisp.pl?gene=MK280073-445
MK280073-446		RNA Gene	3	GC03M002670	2.58287	https://www.genecards.org/cgi-bin/carddisp.pl?gene=MK280073-446
MK280073-447		RNA Gene	3	GC03P008925	2.58287	https://www.genecards.org/cgi-bin/carddisp.pl?gene=MK280073-447
MK280073-448		RNA Gene	3	GC03M011889	2.58287	https://www.genecards.org/cgi-bin/carddisp.pl?gene=MK280073-448
MK280073-449		RNA Gene	3	GC03M023110	2.58287	https://www.genecards.org/cgi-bin/carddisp.pl?gene=MK280073-449
MK280073-450		RNA Gene	3	GC03P019789	2.58287	https://www.genecards.org/cgi-bin/carddisp.pl?gene=MK280073-450
MK280073-451		RNA Gene	3	GC03P026886	2.58287	https://www.genecards.org/cgi-bin/carddisp.pl?gene=MK280073-451
MK280073-452		RNA Gene	3	GC03P035230	2.58287	https://www.genecards.org/cgi-bin/carddisp.pl?gene=MK280073-452
MK280073-454		RNA Gene	3	GC03P042243	2.58287	https://www.genecards.org/cgi-bin/carddisp.pl?gene=MK280073-454
MK280073-455		RNA Gene	3	GC03P061366	2.58287	https://www.genecards.org/cgi-bin/carddisp.pl?gene=MK280073-455
MK280073-457		RNA Gene	3	GC03M074454	2.58287	https://www.genecards.org/cgi-bin/carddisp.pl?gene=MK280073-457
MK280073-458		RNA Gene	3	GC03P076396	2.58287	https://www.genecards.org/cgi-bin/carddisp.pl?gene=MK280073-458
MK280073-459		RNA Gene	3	GC03P098410	2.58287	https://www.genecards.org/cgi-bin/carddisp.pl?gene=MK280073-459
MK280073-462		RNA Gene	3	GC03M109512	2.58287	https://www.genecards.org/cgi-bin/carddisp.pl?gene=MK280073-462
MK280073-463		RNA Gene	3	GC03M120377	2.58287	https://www.genecards.org/cgi-bin/carddisp.pl?gene=MK280073-463
MK280073-465		RNA Gene	3	GC03P135988	2.58287	https://www.genecards.org/cgi-bin/carddisp.pl?gene=MK280073-465
MK280073-466		RNA Gene	3	GC03P139594	2.58287	https://www.genecards.org/cgi-bin/carddisp.pl?gene=MK280073-466
MK280073-467		RNA Gene	3	GC03P140991	2.58287	https://www.genecards.org/cgi-bin/carddisp.pl?gene=MK280073-467
MK280073-469		RNA Gene	3	GC03M157195	2.58287	https://www.genecards.org/cgi-bin/carddisp.pl?gene=MK280073-469
MK280073-471		RNA Gene	3	GC03M170682	2.58287	https://www.genecards.org/cgi-bin/carddisp.pl?gene=MK280073-471
MK280073-472		RNA Gene	3	GC03P171628	2.58287	https://www.genecards.org/cgi-bin/carddisp.pl?gene=MK280073-472
MK280073-474		RNA Gene	3	GC03M175788	2.58287	https://www.genecards.org/cgi-bin/carddisp.pl?gene=MK280073-474
MK280073-476		RNA Gene	3	GC04P002111	2.58287	https://www.genecards.org/cgi-bin/carddisp.pl?gene=MK280073-476
MK280073-477		RNA Gene	3	GC04M005049	2.58287	https://www.genecards.org/cgi-bin/carddisp.pl?gene=MK280073-477
MK280073-478		RNA Gene	3	GC04M005175	2.58287	https://www.genecards.org/cgi-bin/carddisp.pl?gene=MK280073-478
MK280073-479		RNA Gene	3	GC04M005515	2.58287	https://www.genecards.org/cgi-bin/carddisp.pl?gene=MK280073-479
MK280073-480		RNA Gene	3	GC04M014424	2.58287	https://www.genecards.org/cgi-bin/carddisp.pl?gene=MK280073-480
MK280073-481		RNA Gene	3	GC04M018602	2.58287	https://www.genecards.org/cgi-bin/carddisp.pl?gene=MK280073-481
MK280073-482		RNA Gene	3	GC04P021091	2.58287	https://www.genecards.org/cgi-bin/carddisp.pl?gene=MK280073-482
MK280073-483		RNA Gene	3	GC04P022139	2.58287	https://www.genecards.org/cgi-bin/carddisp.pl?gene=MK280073-483
MK280073-484		RNA Gene	3	GC04P022308	2.58287	https://www.genecards.org/cgi-bin/carddisp.pl?gene=MK280073-484
MK280073-485		RNA Gene	3	GC04P024942	2.58287	https://www.genecards.org/cgi-bin/carddisp.pl?gene=MK280073-485
MK280073-486		RNA Gene	3	GC04P037274	2.58287	https://www.genecards.org/cgi-bin/carddisp.pl?gene=MK280073-486
MK280073-487		RNA Gene	3	GC04M037942	2.58287	https://www.genecards.org/cgi-bin/carddisp.pl?gene=MK280073-487
MK280073-488		RNA Gene	3	GC04P039250	2.58287	https://www.genecards.org/cgi-bin/carddisp.pl?gene=MK280073-488
MK280073-491		RNA Gene	3	GC04P059185	2.58287	https://www.genecards.org/cgi-bin/carddisp.pl?gene=MK280073-491
MK280073-492		RNA Gene	3	GC04P059210	2.58287	https://www.genecards.org/cgi-bin/carddisp.pl?gene=MK280073-492
MK280073-494		RNA Gene	3	GC04P097781	2.58287	https://www.genecards.org/cgi-bin/carddisp.pl?gene=MK280073-494
MK280073-495		RNA Gene	3	GC04M099115	2.58287	https://www.genecards.org/cgi-bin/carddisp.pl?gene=MK280073-495
MK280073-496		RNA Gene	3	GC04P117926	2.58287	https://www.genecards.org/cgi-bin/carddisp.pl?gene=MK280073-496
MK280073-497		RNA Gene	3	GC04M122943	2.58287	https://www.genecards.org/cgi-bin/carddisp.pl?gene=MK280073-497
MK280073-498		RNA Gene	3	GC04M123002	2.58287	https://www.genecards.org/cgi-bin/carddisp.pl?gene=MK280073-498
MK280073-499		RNA Gene	3	GC04P158477	2.58287	https://www.genecards.org/cgi-bin/carddisp.pl?gene=MK280073-499
MK280073-500		RNA Gene	3	GC04P164547	2.58287	https://www.genecards.org/cgi-bin/carddisp.pl?gene=MK280073-500
MK280073-502		RNA Gene	3	GC04P187054	2.58287	https://www.genecards.org/cgi-bin/carddisp.pl?gene=MK280073-502
MK280073-503		RNA Gene	3	GC04P189967	2.58287	https://www.genecards.org/cgi-bin/carddisp.pl?gene=MK280073-503
MK280073-504		RNA Gene	3	GC05P002168	2.58287	https://www.genecards.org/cgi-bin/carddisp.pl?gene=MK280073-504
MK280073-505		RNA Gene	3	GC05P008734	2.58287	https://www.genecards.org/cgi-bin/carddisp.pl?gene=MK280073-505
MK280073-506		RNA Gene	3	GC05P010784	2.58287	https://www.genecards.org/cgi-bin/carddisp.pl?gene=MK280073-506
MK280073-507		RNA Gene	3	GC05M022028	2.58287	https://www.genecards.org/cgi-bin/carddisp.pl?gene=MK280073-507
MK280073-508		RNA Gene	3	GC05M025402	2.58287	https://www.genecards.org/cgi-bin/carddisp.pl?gene=MK280073-508
MK280073-509		RNA Gene	3	GC05M030427	2.58287	https://www.genecards.org/cgi-bin/carddisp.pl?gene=MK280073-509
MK280073-511		RNA Gene	3	GC05P035078	2.58287	https://www.genecards.org/cgi-bin/carddisp.pl?gene=MK280073-511
MK280073-512		RNA Gene	3	GC05P041746	2.58287	https://www.genecards.org/cgi-bin/carddisp.pl?gene=MK280073-512
MK280073-514		RNA Gene	3	GC05M052100	2.58287	https://www.genecards.org/cgi-bin/carddisp.pl?gene=MK280073-514
MK280073-515		RNA Gene	3	GC05M052974	2.58287	https://www.genecards.org/cgi-bin/carddisp.pl?gene=MK280073-515
MK280073-516		RNA Gene	3	GC05P059691	2.58287	https://www.genecards.org/cgi-bin/carddisp.pl?gene=MK280073-516
MK280073-517		RNA Gene	3	GC05P063489	2.58287	https://www.genecards.org/cgi-bin/carddisp.pl?gene=MK280073-517
MK280073-518		RNA Gene	3	GC05P065409	2.58287	https://www.genecards.org/cgi-bin/carddisp.pl?gene=MK280073-518
MK280073-526		RNA Gene	3	GC05M083797	2.58287	https://www.genecards.org/cgi-bin/carddisp.pl?gene=MK280073-526
MK280073-528		RNA Gene	3	GC05M113933	2.58287	https://www.genecards.org/cgi-bin/carddisp.pl?gene=MK280073-528
MK280073-529		RNA Gene	3	GC05M133184	2.58287	https://www.genecards.org/cgi-bin/carddisp.pl?gene=MK280073-529
MK280073-530		RNA Gene	3	GC05M144054	2.58287	https://www.genecards.org/cgi-bin/carddisp.pl?gene=MK280073-530
MK280073-531		RNA Gene	3	GC05M144827	2.58287	https://www.genecards.org/cgi-bin/carddisp.pl?gene=MK280073-531
MK280073-532		RNA Gene	3	GC05P155172	2.58287	https://www.genecards.org/cgi-bin/carddisp.pl?gene=MK280073-532
MK280073-534		RNA Gene	3	GC05P160596	2.58287	https://www.genecards.org/cgi-bin/carddisp.pl?gene=MK280073-534
MK280073-535		RNA Gene	3	GC05M171062	2.58287	https://www.genecards.org/cgi-bin/carddisp.pl?gene=MK280073-535
MK280073-536		RNA Gene	3	GC06M001446	2.58287	https://www.genecards.org/cgi-bin/carddisp.pl?gene=MK280073-536
MK280073-537		RNA Gene	3	GC06P023809	2.58287	https://www.genecards.org/cgi-bin/carddisp.pl?gene=MK280073-537
MK280073-538		RNA Gene	3	GC06P102278	2.58287	https://www.genecards.org/cgi-bin/carddisp.pl?gene=MK280073-538
MK280073-540		RNA Gene	3	GC06P102279	2.58287	https://www.genecards.org/cgi-bin/carddisp.pl?gene=MK280073-540
MK280073-541		RNA Gene	3	GC06M079376	2.58287	https://www.genecards.org/cgi-bin/carddisp.pl?gene=MK280073-541
MK280073-542		RNA Gene	3	GC06P102280	2.58287	https://www.genecards.org/cgi-bin/carddisp.pl?gene=MK280073-542
MK280073-543		RNA Gene	3	GC06P102281	2.58287	https://www.genecards.org/cgi-bin/carddisp.pl?gene=MK280073-543
MK280073-545		RNA Gene	3	GC06M079378	2.58287	https://www.genecards.org/cgi-bin/carddisp.pl?gene=MK280073-545
MK280073-546		RNA Gene	3	GC06M079379	2.58287	https://www.genecards.org/cgi-bin/carddisp.pl?gene=MK280073-546
MK280073-547		RNA Gene	3	GC06M079380	2.58287	https://www.genecards.org/cgi-bin/carddisp.pl?gene=MK280073-547
MK280073-548		RNA Gene	3	GC06M079381	2.58287	https://www.genecards.org/cgi-bin/carddisp.pl?gene=MK280073-548
MK280073-549		RNA Gene	3	GC06P102282	2.58287	https://www.genecards.org/cgi-bin/carddisp.pl?gene=MK280073-549
MK280073-550		RNA Gene	3	GC06P102283	2.58287	https://www.genecards.org/cgi-bin/carddisp.pl?gene=MK280073-550
MK280073-551		RNA Gene	3	GC06P102284	2.58287	https://www.genecards.org/cgi-bin/carddisp.pl?gene=MK280073-551
MK280073-552		RNA Gene	3	GC06P102285	2.58287	https://www.genecards.org/cgi-bin/carddisp.pl?gene=MK280073-552
MK280073-553		RNA Gene	3	GC06M086693	2.58287	https://www.genecards.org/cgi-bin/carddisp.pl?gene=MK280073-553
MK280073-554		RNA Gene	3	GC06P102286	2.58287	https://www.genecards.org/cgi-bin/carddisp.pl?gene=MK280073-554
MK280073-555		RNA Gene	3	GC06M099044	2.58287	https://www.genecards.org/cgi-bin/carddisp.pl?gene=MK280073-555
MK280073-556		RNA Gene	3	GC06M102807	2.58287	https://www.genecards.org/cgi-bin/carddisp.pl?gene=MK280073-556
MK280073-558		RNA Gene	3	GC06P116346	2.58287	https://www.genecards.org/cgi-bin/carddisp.pl?gene=MK280073-558
MK280073-559		RNA Gene	3	GC06M117099	2.58287	https://www.genecards.org/cgi-bin/carddisp.pl?gene=MK280073-559
MK280073-560		RNA Gene	3	GC06P117248	2.58287	https://www.genecards.org/cgi-bin/carddisp.pl?gene=MK280073-560
MK280073-562		RNA Gene	3	GC06P120821	2.58287	https://www.genecards.org/cgi-bin/carddisp.pl?gene=MK280073-562
MK280073-563		RNA Gene	3	GC06P124729	2.58287	https://www.genecards.org/cgi-bin/carddisp.pl?gene=MK280073-563
MK280073-564		RNA Gene	3	GC06M126239	2.58287	https://www.genecards.org/cgi-bin/carddisp.pl?gene=MK280073-564
MK280073-565		RNA Gene	3	GC06M153696	2.58287	https://www.genecards.org/cgi-bin/carddisp.pl?gene=MK280073-565
MK280073-566		RNA Gene	3	GC06P165371	2.58287	https://www.genecards.org/cgi-bin/carddisp.pl?gene=MK280073-566
MK280073-567		RNA Gene	3	GC06M167085	2.58287	https://www.genecards.org/cgi-bin/carddisp.pl?gene=MK280073-567
MK280073-568		RNA Gene	3	GC07P003946	2.58287	https://www.genecards.org/cgi-bin/carddisp.pl?gene=MK280073-568
MK280073-569		RNA Gene	3	GC07P025748	2.58287	https://www.genecards.org/cgi-bin/carddisp.pl?gene=MK280073-569
MK280073-570		RNA Gene	3	GC07M031509	2.58287	https://www.genecards.org/cgi-bin/carddisp.pl?gene=MK280073-570
MK280073-572		RNA Gene	3	GC07P032468	2.58287	https://www.genecards.org/cgi-bin/carddisp.pl?gene=MK280073-572
MK280073-573		RNA Gene	3	GC07M037808	2.58287	https://www.genecards.org/cgi-bin/carddisp.pl?gene=MK280073-573
MK280073-574		RNA Gene	3	GC07M043778	2.58287	https://www.genecards.org/cgi-bin/carddisp.pl?gene=MK280073-574
MK280073-575		RNA Gene	3	GC07P045319	2.58287	https://www.genecards.org/cgi-bin/carddisp.pl?gene=MK280073-575
MK280073-577		RNA Gene	3	GC07P049653	2.58287	https://www.genecards.org/cgi-bin/carddisp.pl?gene=MK280073-577
MK280073-578		RNA Gene	3	GC07P051672	2.58287	https://www.genecards.org/cgi-bin/carddisp.pl?gene=MK280073-578
MK280073-579		RNA Gene	3	GC07M053030	2.58287	https://www.genecards.org/cgi-bin/carddisp.pl?gene=MK280073-579
MK280073-580		RNA Gene	3	GC07M067605	2.58287	https://www.genecards.org/cgi-bin/carddisp.pl?gene=MK280073-580
MK280073-581		RNA Gene	3	GC07M077811	2.58287	https://www.genecards.org/cgi-bin/carddisp.pl?gene=MK280073-581
MK280073-582		RNA Gene	3	GC07P088875	2.58287	https://www.genecards.org/cgi-bin/carddisp.pl?gene=MK280073-582
MK280073-583		RNA Gene	3	GC07M089484	2.58287	https://www.genecards.org/cgi-bin/carddisp.pl?gene=MK280073-583
MK280073-584		RNA Gene	3	GC07M091060	2.58287	https://www.genecards.org/cgi-bin/carddisp.pl?gene=MK280073-584
MK280073-585		RNA Gene	3	GC07P091217	2.58287	https://www.genecards.org/cgi-bin/carddisp.pl?gene=MK280073-585
MK280073-588		RNA Gene	3	GC07P106224	2.58287	https://www.genecards.org/cgi-bin/carddisp.pl?gene=MK280073-588
MK280073-589		RNA Gene	3	GC07M109419	2.58287	https://www.genecards.org/cgi-bin/carddisp.pl?gene=MK280073-589
MK280073-590		RNA Gene	3	GC07P109911	2.58287	https://www.genecards.org/cgi-bin/carddisp.pl?gene=MK280073-590
MK280073-591		RNA Gene	3	GC07M110667	2.58287	https://www.genecards.org/cgi-bin/carddisp.pl?gene=MK280073-591
MK280073-592		RNA Gene	3	GC07M112721	2.58287	https://www.genecards.org/cgi-bin/carddisp.pl?gene=MK280073-592
MK280073-593		RNA Gene	3	GC07P119465	2.58287	https://www.genecards.org/cgi-bin/carddisp.pl?gene=MK280073-593
MK280073-594		RNA Gene	3	GC07M120238	2.58287	https://www.genecards.org/cgi-bin/carddisp.pl?gene=MK280073-594
MK280073-595		RNA Gene	3	GC07P121251	2.58287	https://www.genecards.org/cgi-bin/carddisp.pl?gene=MK280073-595
MK280073-596		RNA Gene	3	GC07M121711	2.58287	https://www.genecards.org/cgi-bin/carddisp.pl?gene=MK280073-596
MK280073-597		RNA Gene	3	GC07M145239	2.58287	https://www.genecards.org/cgi-bin/carddisp.pl?gene=MK280073-597
MK280073-598		RNA Gene	3	GC07P151728	2.58287	https://www.genecards.org/cgi-bin/carddisp.pl?gene=MK280073-598
MK280073-599		RNA Gene	3	GC08P016690	2.58287	https://www.genecards.org/cgi-bin/carddisp.pl?gene=MK280073-599
MK280073-600		RNA Gene	3	GC08M023391	2.58287	https://www.genecards.org/cgi-bin/carddisp.pl?gene=MK280073-600
MK280073-601		RNA Gene	3	GC08P024563	2.58287	https://www.genecards.org/cgi-bin/carddisp.pl?gene=MK280073-601
MK280073-606		RNA Gene	3	GC08P055464	2.58287	https://www.genecards.org/cgi-bin/carddisp.pl?gene=MK280073-606
MK280073-615		RNA Gene	3	GC08M088858	2.58287	https://www.genecards.org/cgi-bin/carddisp.pl?gene=MK280073-615
MK280073-618		RNA Gene	3	GC08M097043	2.58287	https://www.genecards.org/cgi-bin/carddisp.pl?gene=MK280073-618
MK280073-624		RNA Gene	3	GC08P115374	2.58287	https://www.genecards.org/cgi-bin/carddisp.pl?gene=MK280073-624
MK280073-625		RNA Gene	3	GC08M120192	2.58287	https://www.genecards.org/cgi-bin/carddisp.pl?gene=MK280073-625
MK280073-629		RNA Gene	3	GC08M136194	2.58287	https://www.genecards.org/cgi-bin/carddisp.pl?gene=MK280073-629
MK280073-654		RNA Gene	3	GC09P089776	2.58287	https://www.genecards.org/cgi-bin/carddisp.pl?gene=MK280073-654
MK280073-655		RNA Gene	3	GC09M102238	2.58287	https://www.genecards.org/cgi-bin/carddisp.pl?gene=MK280073-655
MK280073-656		RNA Gene	3	GC09M102239	2.58287	https://www.genecards.org/cgi-bin/carddisp.pl?gene=MK280073-656
MK280073-659		RNA Gene	3	GC09M106185	2.58287	https://www.genecards.org/cgi-bin/carddisp.pl?gene=MK280073-659
MK280073-670		RNA Gene	3	GC0XM027615	2.58287	https://www.genecards.org/cgi-bin/carddisp.pl?gene=MK280073-670
MK280073-674		RNA Gene	3	GC0XP041885	2.58287	https://www.genecards.org/cgi-bin/carddisp.pl?gene=MK280073-674
MK280073-676		RNA Gene	3	GC0XM063601	2.58287	https://www.genecards.org/cgi-bin/carddisp.pl?gene=MK280073-676
MK280073-678		RNA Gene	3	GC0XM067473	2.58287	https://www.genecards.org/cgi-bin/carddisp.pl?gene=MK280073-678
MK280073-683		RNA Gene	3	GC0XP099339	2.58287	https://www.genecards.org/cgi-bin/carddisp.pl?gene=MK280073-683
MK280073-686		RNA Gene	3	GC0XP112722	2.58287	https://www.genecards.org/cgi-bin/carddisp.pl?gene=MK280073-686
MK280073-688		RNA Gene	3	GC0XP137675	2.58287	https://www.genecards.org/cgi-bin/carddisp.pl?gene=MK280073-688
MK280073-689		RNA Gene	3	GC0XM140239	2.58287	https://www.genecards.org/cgi-bin/carddisp.pl?gene=MK280073-689
MK280073-691		RNA Gene	3	GC0XP154942	2.58287	https://www.genecards.org/cgi-bin/carddisp.pl?gene=MK280073-691
lnc-LRP5L-15		RNA Gene	3	GC22M066628	2.58287	https://www.genecards.org/cgi-bin/carddisp.pl?gene=lnc-LRP5L-15
MK280073-067		RNA Gene	2	GC11M013627	2.58287	https://www.genecards.org/cgi-bin/carddisp.pl?gene=MK280073-067
MK280073-099		RNA Gene	2	GC12M024436	2.58287	https://www.genecards.org/cgi-bin/carddisp.pl?gene=MK280073-099
MK280073-100		RNA Gene	2	GC12P027360	2.58287	https://www.genecards.org/cgi-bin/carddisp.pl?gene=MK280073-100
MK280073-129		RNA Gene	2	GC13M038216	2.58287	https://www.genecards.org/cgi-bin/carddisp.pl?gene=MK280073-129
MK280073-130		RNA Gene	2	GC13M038109	2.58287	https://www.genecards.org/cgi-bin/carddisp.pl?gene=MK280073-130
MK280073-166		RNA Gene	2	GC14P037562	2.58287	https://www.genecards.org/cgi-bin/carddisp.pl?gene=MK280073-166
MK280073-167		RNA Gene	2	GC14M036896	2.58287	https://www.genecards.org/cgi-bin/carddisp.pl?gene=MK280073-167
MK280073-223		RNA Gene	2	GC16M040581	2.58287	https://www.genecards.org/cgi-bin/carddisp.pl?gene=MK280073-223
MK280073-254		RNA Gene	2	GC17M012753	2.58287	https://www.genecards.org/cgi-bin/carddisp.pl?gene=MK280073-254
MK280073-256		RNA Gene	2	GC17P073669	2.58287	https://www.genecards.org/cgi-bin/carddisp.pl?gene=MK280073-256
MK280073-263		RNA Gene	2	GC17M058603	2.58287	https://www.genecards.org/cgi-bin/carddisp.pl?gene=MK280073-263
MK280073-327		RNA Gene	2	GC19M078157	2.58287	https://www.genecards.org/cgi-bin/carddisp.pl?gene=MK280073-327
MK280073-392		RNA Gene	2	GC20P029334	2.58287	https://www.genecards.org/cgi-bin/carddisp.pl?gene=MK280073-392
MK280073-393		RNA Gene	2	GC20M029470	2.58287	https://www.genecards.org/cgi-bin/carddisp.pl?gene=MK280073-393
MK280073-394		RNA Gene	2	GC20P029771	2.58287	https://www.genecards.org/cgi-bin/carddisp.pl?gene=MK280073-394
MK280073-400		RNA Gene	2	GC21P005352	2.58287	https://www.genecards.org/cgi-bin/carddisp.pl?gene=MK280073-400
MK280073-401		RNA Gene	2	GC21P007284	2.58287	https://www.genecards.org/cgi-bin/carddisp.pl?gene=MK280073-401
MK280073-408		RNA Gene	2	GC21P014941	2.58287	https://www.genecards.org/cgi-bin/carddisp.pl?gene=MK280073-408
MK280073-421		RNA Gene	2	GC22P010585	2.58287	https://www.genecards.org/cgi-bin/carddisp.pl?gene=MK280073-421
MK280073-422		RNA Gene	2	GC22M011359	2.58287	https://www.genecards.org/cgi-bin/carddisp.pl?gene=MK280073-422
MK280073-423		RNA Gene	2	GC22M011431	2.58287	https://www.genecards.org/cgi-bin/carddisp.pl?gene=MK280073-423
MK280073-424		RNA Gene	2	GC22M011593	2.58287	https://www.genecards.org/cgi-bin/carddisp.pl?gene=MK280073-424
MK280073-425		RNA Gene	2	GC22P012392	2.58287	https://www.genecards.org/cgi-bin/carddisp.pl?gene=MK280073-425
MK280073-426		RNA Gene	2	GC22M015219	2.58287	https://www.genecards.org/cgi-bin/carddisp.pl?gene=MK280073-426
MK280073-429		RNA Gene	2	GC22P051136	2.58287	https://www.genecards.org/cgi-bin/carddisp.pl?gene=MK280073-429
MK280073-489		RNA Gene	2	GC04P054045	2.58287	https://www.genecards.org/cgi-bin/carddisp.pl?gene=MK280073-489
MK280073-520		RNA Gene	2	GC05M068624	2.58287	https://www.genecards.org/cgi-bin/carddisp.pl?gene=MK280073-520
MK280073-539		RNA Gene	2	GC06M079375	2.58287	https://www.genecards.org/cgi-bin/carddisp.pl?gene=MK280073-539
MK280073-576		RNA Gene	2	GC07P048730	2.58287	https://www.genecards.org/cgi-bin/carddisp.pl?gene=MK280073-576
MK280073-587		RNA Gene	2	GC07M097262	2.58287	https://www.genecards.org/cgi-bin/carddisp.pl?gene=MK280073-587
MK280073-602		RNA Gene	2	GC08M031235	2.58287	https://www.genecards.org/cgi-bin/carddisp.pl?gene=MK280073-602
MK280073-603		RNA Gene	2	GC08P039811	2.58287	https://www.genecards.org/cgi-bin/carddisp.pl?gene=MK280073-603
MK280073-604		RNA Gene	2	GC08P051496	2.58287	https://www.genecards.org/cgi-bin/carddisp.pl?gene=MK280073-604
MK280073-605		RNA Gene	2	GC08P051709	2.58287	https://www.genecards.org/cgi-bin/carddisp.pl?gene=MK280073-605
MK280073-607		RNA Gene	2	GC08M056463	2.58287	https://www.genecards.org/cgi-bin/carddisp.pl?gene=MK280073-607
MK280073-608		RNA Gene	2	GC08P064087	2.58287	https://www.genecards.org/cgi-bin/carddisp.pl?gene=MK280073-608
MK280073-610		RNA Gene	2	GC08P070812	2.58287	https://www.genecards.org/cgi-bin/carddisp.pl?gene=MK280073-610
MK280073-611		RNA Gene	2	GC08M076901	2.58287	https://www.genecards.org/cgi-bin/carddisp.pl?gene=MK280073-611
MK280073-612		RNA Gene	2	GC08M077605	2.58287	https://www.genecards.org/cgi-bin/carddisp.pl?gene=MK280073-612
MK280073-613		RNA Gene	2	GC08M081329	2.58287	https://www.genecards.org/cgi-bin/carddisp.pl?gene=MK280073-613
MK280073-614		RNA Gene	2	GC08M084619	2.58287	https://www.genecards.org/cgi-bin/carddisp.pl?gene=MK280073-614
MK280073-616		RNA Gene	2	GC08P089514	2.58287	https://www.genecards.org/cgi-bin/carddisp.pl?gene=MK280073-616
MK280073-617		RNA Gene	2	GC08P090048	2.58287	https://www.genecards.org/cgi-bin/carddisp.pl?gene=MK280073-617
MK280073-619		RNA Gene	2	GC08P099743	2.58287	https://www.genecards.org/cgi-bin/carddisp.pl?gene=MK280073-619
MK280073-620		RNA Gene	2	GC08M103607	2.58287	https://www.genecards.org/cgi-bin/carddisp.pl?gene=MK280073-620
MK280073-622		RNA Gene	2	GC08P107244	2.58287	https://www.genecards.org/cgi-bin/carddisp.pl?gene=MK280073-622
MK280073-626		RNA Gene	2	GC08M120648	2.58287	https://www.genecards.org/cgi-bin/carddisp.pl?gene=MK280073-626
MK280073-627		RNA Gene	2	GC08P128347	2.58287	https://www.genecards.org/cgi-bin/carddisp.pl?gene=MK280073-627
MK280073-628		RNA Gene	2	GC08P131067	2.58287	https://www.genecards.org/cgi-bin/carddisp.pl?gene=MK280073-628
MK280073-630		RNA Gene	2	GC09P001562	2.58287	https://www.genecards.org/cgi-bin/carddisp.pl?gene=MK280073-630
MK280073-631		RNA Gene	2	GC09M001574	2.58287	https://www.genecards.org/cgi-bin/carddisp.pl?gene=MK280073-631
MK280073-632		RNA Gene	2	GC09M008007	2.58287	https://www.genecards.org/cgi-bin/carddisp.pl?gene=MK280073-632
MK280073-633		RNA Gene	2	GC09M009372	2.58287	https://www.genecards.org/cgi-bin/carddisp.pl?gene=MK280073-633
MK280073-634		RNA Gene	2	GC09M010893	2.58287	https://www.genecards.org/cgi-bin/carddisp.pl?gene=MK280073-634
MK280073-635		RNA Gene	2	GC09M011640	2.58287	https://www.genecards.org/cgi-bin/carddisp.pl?gene=MK280073-635
MK280073-636		RNA Gene	2	GC09M013345	2.58287	https://www.genecards.org/cgi-bin/carddisp.pl?gene=MK280073-636
MK280073-637		RNA Gene	2	GC09P015829	2.58287	https://www.genecards.org/cgi-bin/carddisp.pl?gene=MK280073-637
MK280073-638		RNA Gene	2	GC09M017681	2.58287	https://www.genecards.org/cgi-bin/carddisp.pl?gene=MK280073-638
MK280073-639		RNA Gene	2	GC09P018715	2.58287	https://www.genecards.org/cgi-bin/carddisp.pl?gene=MK280073-639
MK280073-640		RNA Gene	2	GC09M024582	2.58287	https://www.genecards.org/cgi-bin/carddisp.pl?gene=MK280073-640
MK280073-641		RNA Gene	2	GC09P027243	2.58287	https://www.genecards.org/cgi-bin/carddisp.pl?gene=MK280073-641
MK280073-642		RNA Gene	2	GC09P029274	2.58287	https://www.genecards.org/cgi-bin/carddisp.pl?gene=MK280073-642
MK280073-643		RNA Gene	2	GC09P030110	2.58287	https://www.genecards.org/cgi-bin/carddisp.pl?gene=MK280073-643
MK280073-644		RNA Gene	2	GC09M032246	2.58287	https://www.genecards.org/cgi-bin/carddisp.pl?gene=MK280073-644
MK280073-645		RNA Gene	2	GC09P063920	2.58287	https://www.genecards.org/cgi-bin/carddisp.pl?gene=MK280073-645
MK280073-646		RNA Gene	2	GC09P068683	2.58287	https://www.genecards.org/cgi-bin/carddisp.pl?gene=MK280073-646
MK280073-647		RNA Gene	2	GC09M065713	2.58287	https://www.genecards.org/cgi-bin/carddisp.pl?gene=MK280073-647
MK280073-648		RNA Gene	2	GC09M069573	2.58287	https://www.genecards.org/cgi-bin/carddisp.pl?gene=MK280073-648
MK280073-649		RNA Gene	2	GC09M069441	2.58287	https://www.genecards.org/cgi-bin/carddisp.pl?gene=MK280073-649
MK280073-650		RNA Gene	2	GC09P084638	2.58287	https://www.genecards.org/cgi-bin/carddisp.pl?gene=MK280073-650
MK280073-651		RNA Gene	2	GC09P085761	2.58287	https://www.genecards.org/cgi-bin/carddisp.pl?gene=MK280073-651
MK280073-652		RNA Gene	2	GC09P087045	2.58287	https://www.genecards.org/cgi-bin/carddisp.pl?gene=MK280073-652
MK280073-653		RNA Gene	2	GC09P087905	2.58287	https://www.genecards.org/cgi-bin/carddisp.pl?gene=MK280073-653
MK280073-657		RNA Gene	2	GC09P094868	2.58287	https://www.genecards.org/cgi-bin/carddisp.pl?gene=MK280073-657
MK280073-658		RNA Gene	2	GC09P097208	2.58287	https://www.genecards.org/cgi-bin/carddisp.pl?gene=MK280073-658
MK280073-660		RNA Gene	2	GC09M106259	2.58287	https://www.genecards.org/cgi-bin/carddisp.pl?gene=MK280073-660
MK280073-661		RNA Gene	2	GC09P110397	2.58287	https://www.genecards.org/cgi-bin/carddisp.pl?gene=MK280073-661
MK280073-662		RNA Gene	2	GC0XP012110	2.58287	https://www.genecards.org/cgi-bin/carddisp.pl?gene=MK280073-662
MK280073-663		RNA Gene	2	GC0XP013999	2.58287	https://www.genecards.org/cgi-bin/carddisp.pl?gene=MK280073-663
MK280073-664		RNA Gene	2	GC0XP016364	2.58287	https://www.genecards.org/cgi-bin/carddisp.pl?gene=MK280073-664
MK280073-665		RNA Gene	2	GC0XP016501	2.58287	https://www.genecards.org/cgi-bin/carddisp.pl?gene=MK280073-665
MK280073-666		RNA Gene	2	GC0XM017664	2.58287	https://www.genecards.org/cgi-bin/carddisp.pl?gene=MK280073-666
MK280073-667		RNA Gene	2	GC0XP020849	2.58287	https://www.genecards.org/cgi-bin/carddisp.pl?gene=MK280073-667
MK280073-668		RNA Gene	2	GC0XP026035	2.58287	https://www.genecards.org/cgi-bin/carddisp.pl?gene=MK280073-668
MK280073-669		RNA Gene	2	GC0XM027525	2.58287	https://www.genecards.org/cgi-bin/carddisp.pl?gene=MK280073-669
MK280073-671		RNA Gene	2	GC0XM029985	2.58287	https://www.genecards.org/cgi-bin/carddisp.pl?gene=MK280073-671
MK280073-672		RNA Gene	2	GC0XM030960	2.58287	https://www.genecards.org/cgi-bin/carddisp.pl?gene=MK280073-672
MK280073-673		RNA Gene	2	GC0XM031081	2.58287	https://www.genecards.org/cgi-bin/carddisp.pl?gene=MK280073-673
MK280073-675		RNA Gene	2	GC0XM051963	2.58287	https://www.genecards.org/cgi-bin/carddisp.pl?gene=MK280073-675
MK280073-677		RNA Gene	2	GC0XP063650	2.58287	https://www.genecards.org/cgi-bin/carddisp.pl?gene=MK280073-677
MK280073-679		RNA Gene	2	GC0XP068012	2.58287	https://www.genecards.org/cgi-bin/carddisp.pl?gene=MK280073-679
MK280073-680		RNA Gene	2	GC0XP076271	2.58287	https://www.genecards.org/cgi-bin/carddisp.pl?gene=MK280073-680
MK280073-681		RNA Gene	2	GC0XM080155	2.58287	https://www.genecards.org/cgi-bin/carddisp.pl?gene=MK280073-681
MK280073-682		RNA Gene	2	GC0XM091335	2.58287	https://www.genecards.org/cgi-bin/carddisp.pl?gene=MK280073-682
MK280073-684		RNA Gene	2	GC0XP100058	2.58287	https://www.genecards.org/cgi-bin/carddisp.pl?gene=MK280073-684
MK280073-685		RNA Gene	2	GC0XM105041	2.58287	https://www.genecards.org/cgi-bin/carddisp.pl?gene=MK280073-685
MK280073-687		RNA Gene	2	GC0XP133624	2.58287	https://www.genecards.org/cgi-bin/carddisp.pl?gene=MK280073-687
MK280073-690		RNA Gene	2	GC0XM142910	2.58287	https://www.genecards.org/cgi-bin/carddisp.pl?gene=MK280073-690
MK280073-692		RNA Gene	2	GC0XM155303	2.58287	https://www.genecards.org/cgi-bin/carddisp.pl?gene=MK280073-692
MK280073-693		RNA Gene	2	GC0YP004426	2.58287	https://www.genecards.org/cgi-bin/carddisp.pl?gene=MK280073-693
MK280073-694		RNA Gene	2	GC0YP004755	2.58287	https://www.genecards.org/cgi-bin/carddisp.pl?gene=MK280073-694
MK280073-695		RNA Gene	2	GC0YP005239	2.58287	https://www.genecards.org/cgi-bin/carddisp.pl?gene=MK280073-695
MK280073-696		RNA Gene	2	GC0YP005258	2.58287	https://www.genecards.org/cgi-bin/carddisp.pl?gene=MK280073-696
MK280073-697		RNA Gene	2	GC0YM005046	2.58287	https://www.genecards.org/cgi-bin/carddisp.pl?gene=MK280073-697
MK280073-698		RNA Gene	2	GC0YM006152	2.58287	https://www.genecards.org/cgi-bin/carddisp.pl?gene=MK280073-698
MK280073-699		RNA Gene	2	GC0YM008139	2.58287	https://www.genecards.org/cgi-bin/carddisp.pl?gene=MK280073-699
MK280073-700		RNA Gene	2	GC0YP010027	2.58287	https://www.genecards.org/cgi-bin/carddisp.pl?gene=MK280073-700
MK280073-701		RNA Gene	2	GC0YM010285	2.58287	https://www.genecards.org/cgi-bin/carddisp.pl?gene=MK280073-701
MK280073-702		RNA Gene	2	GC0YM010286	2.58287	https://www.genecards.org/cgi-bin/carddisp.pl?gene=MK280073-702
MK280073-703		RNA Gene	2	GC0YM011993	2.58287	https://www.genecards.org/cgi-bin/carddisp.pl?gene=MK280073-703
MK280073-704		RNA Gene	2	GC0YP012139	2.58287	https://www.genecards.org/cgi-bin/carddisp.pl?gene=MK280073-704
MK280073-705		RNA Gene	2	GC0YM013144	2.58287	https://www.genecards.org/cgi-bin/carddisp.pl?gene=MK280073-705
MK280073-706		RNA Gene	2	GC0YM013518	2.58287	https://www.genecards.org/cgi-bin/carddisp.pl?gene=MK280073-706
MK280073-707		RNA Gene	2	GC0YP013982	2.58287	https://www.genecards.org/cgi-bin/carddisp.pl?gene=MK280073-707
MK280073-708		RNA Gene	2	GC0YM013867	2.58287	https://www.genecards.org/cgi-bin/carddisp.pl?gene=MK280073-708
MK280073-709		RNA Gene	2	GC0YP014017	2.58287	https://www.genecards.org/cgi-bin/carddisp.pl?gene=MK280073-709
MK280073-710		RNA Gene	2	GC0YM014028	2.58287	https://www.genecards.org/cgi-bin/carddisp.pl?gene=MK280073-710
MK280073-711		RNA Gene	2	GC0YP014285	2.58287	https://www.genecards.org/cgi-bin/carddisp.pl?gene=MK280073-711
MK280073-712		RNA Gene	2	GC0YP014925	2.58287	https://www.genecards.org/cgi-bin/carddisp.pl?gene=MK280073-712
MK280073-713		RNA Gene	2	GC0YP014956	2.58287	https://www.genecards.org/cgi-bin/carddisp.pl?gene=MK280073-713
MK280073-714		RNA Gene	2	GC0YP015026	2.58287	https://www.genecards.org/cgi-bin/carddisp.pl?gene=MK280073-714
MK280073-715		RNA Gene	2	GC0YM015158	2.58287	https://www.genecards.org/cgi-bin/carddisp.pl?gene=MK280073-715
MK280073-716		RNA Gene	2	GC0YM015589	2.58287	https://www.genecards.org/cgi-bin/carddisp.pl?gene=MK280073-716
MK280073-717		RNA Gene	2	GC0YP015889	2.58287	https://www.genecards.org/cgi-bin/carddisp.pl?gene=MK280073-717
MK280073-718		RNA Gene	2	GC0YP016029	2.58287	https://www.genecards.org/cgi-bin/carddisp.pl?gene=MK280073-718
MK280073-719		RNA Gene	2	GC0YP017217	2.58287	https://www.genecards.org/cgi-bin/carddisp.pl?gene=MK280073-719
MK280073-720		RNA Gene	2	GC0YM019584	2.58287	https://www.genecards.org/cgi-bin/carddisp.pl?gene=MK280073-720
MK280073-721		RNA Gene	2	GC0YM019752	2.58287	https://www.genecards.org/cgi-bin/carddisp.pl?gene=MK280073-721
MK280073-722		RNA Gene	2	GC0YP019887	2.58287	https://www.genecards.org/cgi-bin/carddisp.pl?gene=MK280073-722
CASC19	Cancer Susceptibility 19	RNA Gene	17	GC08M133376	2.58138	https://www.genecards.org/cgi-bin/carddisp.pl?gene=CASC19
RAB8B	RAB8B, Member RAS Oncogene Family	Protein Coding	47	GC15P132530	2.57862	https://www.genecards.org/cgi-bin/carddisp.pl?gene=RAB8B
PPP1CA	Protein Phosphatase 1 Catalytic Subunit Alpha	Protein Coding	53	GC11M106215	2.57573	https://www.genecards.org/cgi-bin/carddisp.pl?gene=PPP1CA
CTSK	Cathepsin K	Protein Coding	57	GC01M154097	2.57561	https://www.genecards.org/cgi-bin/carddisp.pl?gene=CTSK
TOMM22	Translocase Of Outer Mitochondrial Membrane 22	Protein Coding	42	GC22P038681	2.57552	https://www.genecards.org/cgi-bin/carddisp.pl?gene=TOMM22
IL6R	Interleukin 6 Receptor	Protein Coding	57	GC01P154405	2.57418	https://www.genecards.org/cgi-bin/carddisp.pl?gene=IL6R
RAB2A	RAB2A, Member RAS Oncogene Family	Protein Coding	48	GC08P060516	2.5736	https://www.genecards.org/cgi-bin/carddisp.pl?gene=RAB2A
RNF41	Ring Finger Protein 41	Protein Coding	45	GC12M056202	2.57004	https://www.genecards.org/cgi-bin/carddisp.pl?gene=RNF41
LGALS1	Galectin 1	Protein Coding	50	GC22P037675	2.56697	https://www.genecards.org/cgi-bin/carddisp.pl?gene=LGALS1
ITGA5	Integrin Subunit Alpha 5	Protein Coding	56	GC12M055176	2.56394	https://www.genecards.org/cgi-bin/carddisp.pl?gene=ITGA5
HSPB8	Heat Shock Protein Family B (Small) Member 8	Protein Coding	52	GC12P119173	2.56273	https://www.genecards.org/cgi-bin/carddisp.pl?gene=HSPB8
TUBA1C	Tubulin Alpha 1c	Protein Coding	48	GC12P049188	2.56211	https://www.genecards.org/cgi-bin/carddisp.pl?gene=TUBA1C
RNF5	Ring Finger Protein 5	Protein Coding	48	GC06P100230	2.56069	https://www.genecards.org/cgi-bin/carddisp.pl?gene=RNF5
GJA1	Gap Junction Protein Alpha 1	Protein Coding	57	GC06P121436	2.55996	https://www.genecards.org/cgi-bin/carddisp.pl?gene=GJA1
MIR199A1	MicroRNA 199a-1	RNA Gene	22	GC19M010817	2.55802	https://www.genecards.org/cgi-bin/carddisp.pl?gene=MIR199A1
AR	Androgen Receptor	Protein Coding	59	GC0XP067544	2.55519	https://www.genecards.org/cgi-bin/carddisp.pl?gene=AR
ACACA	Acetyl-CoA Carboxylase Alpha	Protein Coding	55	GC17M037084	2.55222	https://www.genecards.org/cgi-bin/carddisp.pl?gene=ACACA
FBXW7	F-Box And WD Repeat Domain Containing 7	Protein Coding	52	GC04M152321	2.55136	https://www.genecards.org/cgi-bin/carddisp.pl?gene=FBXW7
PABPC1	Poly(A) Binding Protein Cytoplasmic 1	Protein Coding	49	GC08M100685	2.54906	https://www.genecards.org/cgi-bin/carddisp.pl?gene=PABPC1
TUBB	Tubulin Beta Class I	Protein Coding	57	GC06P100175	2.54809	https://www.genecards.org/cgi-bin/carddisp.pl?gene=TUBB
MYCBP2	MYC Binding Protein 2	Protein Coding	44	GC13M077044	2.54798	https://www.genecards.org/cgi-bin/carddisp.pl?gene=MYCBP2
CTSL	Cathepsin L	Protein Coding	54	GC09P087725	2.54785	https://www.genecards.org/cgi-bin/carddisp.pl?gene=CTSL
NPM1	Nucleophosmin 1	Protein Coding	58	GC05P171387	2.54174	https://www.genecards.org/cgi-bin/carddisp.pl?gene=NPM1
XPO1	Exportin 1	Protein Coding	55	GC02M061445	2.54143	https://www.genecards.org/cgi-bin/carddisp.pl?gene=XPO1
MIAT	Myocardial Infarction Associated Transcript	RNA Gene	27	GC22P026646	2.54013	https://www.genecards.org/cgi-bin/carddisp.pl?gene=MIAT
OLR1	Oxidized Low Density Lipoprotein Receptor 1	Protein Coding	50	GC12M024096	2.53996	https://www.genecards.org/cgi-bin/carddisp.pl?gene=OLR1
MAGEA6	MAGE Family Member A6	Protein Coding	40	GC0XM152766	2.539	https://www.genecards.org/cgi-bin/carddisp.pl?gene=MAGEA6
APAF1	Apoptotic Peptidase Activating Factor 1	Protein Coding	53	GC12P098645	2.53765	https://www.genecards.org/cgi-bin/carddisp.pl?gene=APAF1
RAB13	RAB13, Member RAS Oncogene Family	Protein Coding	43	GC01M153981	2.53602	https://www.genecards.org/cgi-bin/carddisp.pl?gene=RAB13
BECN1P2	Beclin 1 Pseudogene 2	Pseudogene	6	GC06P071075	2.53521	https://www.genecards.org/cgi-bin/carddisp.pl?gene=BECN1P2
DLEU2	Deleted In Lymphocytic Leukemia 2	RNA Gene	26	GC13M049913	2.53213	https://www.genecards.org/cgi-bin/carddisp.pl?gene=DLEU2
SYT11	Synaptotagmin 11	Protein Coding	46	GC01P155859	2.53099	https://www.genecards.org/cgi-bin/carddisp.pl?gene=SYT11
SYNPO2	Synaptopodin 2	Protein Coding	44	GC04P118850	2.53099	https://www.genecards.org/cgi-bin/carddisp.pl?gene=SYNPO2
DAXX	Death Domain Associated Protein	Protein Coding	50	GC06M033318	2.53009	https://www.genecards.org/cgi-bin/carddisp.pl?gene=DAXX
BANF1	BAF Nuclear Assembly Factor 1	Protein Coding	49	GC11P066002	2.52942	https://www.genecards.org/cgi-bin/carddisp.pl?gene=BANF1
MIR335	MicroRNA 335	RNA Gene	22	GC07P130496	2.52874	https://www.genecards.org/cgi-bin/carddisp.pl?gene=MIR335
UBE3C	Ubiquitin Protein Ligase E3C	Protein Coding	48	GC07P157138	2.52626	https://www.genecards.org/cgi-bin/carddisp.pl?gene=UBE3C
CDK1	Cyclin Dependent Kinase 1	Protein Coding	55	GC10P060772	2.52303	https://www.genecards.org/cgi-bin/carddisp.pl?gene=CDK1
TRIM22	Tripartite Motif Containing 22	Protein Coding	47	GC11P005689	2.52099	https://www.genecards.org/cgi-bin/carddisp.pl?gene=TRIM22
COPB1	COPI Coat Complex Subunit Beta 1	Protein Coding	48	GC11M014436	2.52087	https://www.genecards.org/cgi-bin/carddisp.pl?gene=COPB1
EEF2K	Eukaryotic Elongation Factor 2 Kinase	Protein Coding	53	GC16P044660	2.5166	https://www.genecards.org/cgi-bin/carddisp.pl?gene=EEF2K
PRKAG3	Protein Kinase AMP-Activated Non-Catalytic Subunit Gamma 3	Protein Coding	50	GC02M218823	2.51567	https://www.genecards.org/cgi-bin/carddisp.pl?gene=PRKAG3
BMF	Bcl2 Modifying Factor	Protein Coding	44	GC15M040087	2.51483	https://www.genecards.org/cgi-bin/carddisp.pl?gene=BMF
SNHG16	Small Nucleolar RNA Host Gene 16	RNA Gene	22	GC17P076544	2.51411	https://www.genecards.org/cgi-bin/carddisp.pl?gene=SNHG16
AKT2	AKT Serine/Threonine Kinase 2	Protein Coding	61	GC19M040230	2.51069	https://www.genecards.org/cgi-bin/carddisp.pl?gene=AKT2
USP30	Ubiquitin Specific Peptidase 30	Protein Coding	44	GC12P109027	2.50695	https://www.genecards.org/cgi-bin/carddisp.pl?gene=USP30
MIR375	MicroRNA 375	RNA Gene	22	GC02M219001	2.4905	https://www.genecards.org/cgi-bin/carddisp.pl?gene=MIR375
MFF	Mitochondrial Fission Factor	Protein Coding	46	GC02P227325	2.48856	https://www.genecards.org/cgi-bin/carddisp.pl?gene=MFF
MAP3K7	Mitogen-Activated Protein Kinase Kinase Kinase 7	Protein Coding	58	GC06M090513	2.4869	https://www.genecards.org/cgi-bin/carddisp.pl?gene=MAP3K7
STX5	Syntaxin 5	Protein Coding	48	GC11M062806	2.4848	https://www.genecards.org/cgi-bin/carddisp.pl?gene=STX5
VAPA	VAMP Associated Protein A	Protein Coding	49	GC18P009904	2.48301	https://www.genecards.org/cgi-bin/carddisp.pl?gene=VAPA
ACTB	Actin Beta	Protein Coding	56	GC07M005527	2.48192	https://www.genecards.org/cgi-bin/carddisp.pl?gene=ACTB
SNHG6	Small Nucleolar RNA Host Gene 6	RNA Gene	22	GC08M066921	2.4818	https://www.genecards.org/cgi-bin/carddisp.pl?gene=SNHG6
RAB14	RAB14, Member RAS Oncogene Family	Protein Coding	47	GC09M121178	2.48068	https://www.genecards.org/cgi-bin/carddisp.pl?gene=RAB14
MMP14	Matrix Metallopeptidase 14	Protein Coding	57	GC14P037356	2.47876	https://www.genecards.org/cgi-bin/carddisp.pl?gene=MMP14
MIR193A	MicroRNA 193a	RNA Gene	22	GC17P031559	2.47818	https://www.genecards.org/cgi-bin/carddisp.pl?gene=MIR193A
ANXA5	Annexin A5	Protein Coding	53	GC04M121667	2.47753	https://www.genecards.org/cgi-bin/carddisp.pl?gene=ANXA5
UBE2D3	Ubiquitin Conjugating Enzyme E2 D3	Protein Coding	52	GC04M102794	2.47332	https://www.genecards.org/cgi-bin/carddisp.pl?gene=UBE2D3
GRAMD1A	GRAM Domain Containing 1A	Protein Coding	40	GC19P079535	2.47142	https://www.genecards.org/cgi-bin/carddisp.pl?gene=GRAMD1A
JAK1	Janus Kinase 1	Protein Coding	60	GC01M064833	2.46924	https://www.genecards.org/cgi-bin/carddisp.pl?gene=JAK1
CALR	Calreticulin	Protein Coding	58	GC19P012938	2.46891	https://www.genecards.org/cgi-bin/carddisp.pl?gene=CALR
MIR106A	MicroRNA 106a	RNA Gene	21	GC0XM134365	2.46834	https://www.genecards.org/cgi-bin/carddisp.pl?gene=MIR106A
TRAP1	TNF Receptor Associated Protein 1	Protein Coding	51	GC16M009952	2.46808	https://www.genecards.org/cgi-bin/carddisp.pl?gene=TRAP1
CHMP3	Charged Multivesicular Body Protein 3	Protein Coding	46	GC02M086505	2.46705	https://www.genecards.org/cgi-bin/carddisp.pl?gene=CHMP3
PCNA	Proliferating Cell Nuclear Antigen	Protein Coding	57	GC20M005114	2.46679	https://www.genecards.org/cgi-bin/carddisp.pl?gene=PCNA
BHLHE40	Basic Helix-Loop-Helix Family Member E40	Protein Coding	47	GC03P004980	2.46679	https://www.genecards.org/cgi-bin/carddisp.pl?gene=BHLHE40
CASC8	Cancer Susceptibility 8	RNA Gene	18	GC08M133377	2.46573	https://www.genecards.org/cgi-bin/carddisp.pl?gene=CASC8
PCAT2	Prostate Cancer Associated Transcript 2	RNA Gene	18	GC08M127072	2.46573	https://www.genecards.org/cgi-bin/carddisp.pl?gene=PCAT2
RAB24	RAB24, Member RAS Oncogene Family	Protein Coding	42	GC05M177301	2.46368	https://www.genecards.org/cgi-bin/carddisp.pl?gene=RAB24
SNX30	Sorting Nexin Family Member 30	Protein Coding	40	GC09P112753	2.46215	https://www.genecards.org/cgi-bin/carddisp.pl?gene=SNX30
TUBA8	Tubulin Alpha 8	Protein Coding	52	GC22P018110	2.46115	https://www.genecards.org/cgi-bin/carddisp.pl?gene=TUBA8
PEA15	Proliferation And Apoptosis Adaptor Protein 15	Protein Coding	48	GC01P160205	2.46033	https://www.genecards.org/cgi-bin/carddisp.pl?gene=PEA15
MIR146A	MicroRNA 146a	RNA Gene	25	GC05P160485	2.45941	https://www.genecards.org/cgi-bin/carddisp.pl?gene=MIR146A
FLNC	Filamin C	Protein Coding	52	GC07P128830	2.45538	https://www.genecards.org/cgi-bin/carddisp.pl?gene=FLNC
NCOA4	Nuclear Receptor Coactivator 4	Protein Coding	46	GC10M046005	2.45286	https://www.genecards.org/cgi-bin/carddisp.pl?gene=NCOA4
ACIN1	Apoptotic Chromatin Condensation Inducer 1	Protein Coding	48	GC14M023058	2.45196	https://www.genecards.org/cgi-bin/carddisp.pl?gene=ACIN1
BMI1	BMI1 Proto-Oncogene, Polycomb Ring Finger	Protein Coding	50	GC10P022326	2.44755	https://www.genecards.org/cgi-bin/carddisp.pl?gene=BMI1
CHMP6	Charged Multivesicular Body Protein 6	Protein Coding	43	GC17P080991	2.44377	https://www.genecards.org/cgi-bin/carddisp.pl?gene=CHMP6
TNFSF11	TNF Superfamily Member 11	Protein Coding	56	GC13P042562	2.44203	https://www.genecards.org/cgi-bin/carddisp.pl?gene=TNFSF11
ITGA3	Integrin Subunit Alpha 3	Protein Coding	55	GC17P050055	2.44057	https://www.genecards.org/cgi-bin/carddisp.pl?gene=ITGA3
ERBB4	Erb-B2 Receptor Tyrosine Kinase 4	Protein Coding	61	GC02M211375	2.44029	https://www.genecards.org/cgi-bin/carddisp.pl?gene=ERBB4
PON3	Paraoxonase 3	Protein Coding	51	GC07M095359	2.44029	https://www.genecards.org/cgi-bin/carddisp.pl?gene=PON3
PRPH	Peripherin	Protein Coding	50	GC12P050295	2.44029	https://www.genecards.org/cgi-bin/carddisp.pl?gene=PRPH
SCAF4	SR-Related CTD Associated Factor 4	Protein Coding	43	GC21M031671	2.44029	https://www.genecards.org/cgi-bin/carddisp.pl?gene=SCAF4
TROAP-AS1	TROAP And PRPH Antisense RNA 1	RNA Gene	17	GC12M050290	2.44029	https://www.genecards.org/cgi-bin/carddisp.pl?gene=TROAP-AS1
MIR146B	MicroRNA 146b	RNA Gene	24	GC10P102436	2.43846	https://www.genecards.org/cgi-bin/carddisp.pl?gene=MIR146B
MAVS	Mitochondrial Antiviral Signaling Protein	Protein Coding	47	GC20P004784	2.43743	https://www.genecards.org/cgi-bin/carddisp.pl?gene=MAVS
EPHA3	EPH Receptor A3	Protein Coding	53	GC03P089077	2.43573	https://www.genecards.org/cgi-bin/carddisp.pl?gene=EPHA3
DYNC1I1	Dynein Cytoplasmic 1 Intermediate Chain 1	Protein Coding	47	GC07P095772	2.43246	https://www.genecards.org/cgi-bin/carddisp.pl?gene=DYNC1I1
DNAJB1	DnaJ Heat Shock Protein Family (Hsp40) Member B1	Protein Coding	51	GC19M014514	2.43164	https://www.genecards.org/cgi-bin/carddisp.pl?gene=DNAJB1
HSPA9	Heat Shock Protein Family A (Hsp70) Member 9	Protein Coding	54	GC05M138554	2.4303	https://www.genecards.org/cgi-bin/carddisp.pl?gene=HSPA9
IL4	Interleukin 4	Protein Coding	53	GC05P132673	2.42758	https://www.genecards.org/cgi-bin/carddisp.pl?gene=IL4
HDAC5	Histone Deacetylase 5	Protein Coding	56	GC17M044076	2.4265	https://www.genecards.org/cgi-bin/carddisp.pl?gene=HDAC5
PSMB8	Proteasome 20S Subunit Beta 8	Protein Coding	56	GC06M032840	2.4265	https://www.genecards.org/cgi-bin/carddisp.pl?gene=PSMB8
ARG2	Arginase 2	Protein Coding	52	GC14P067619	2.4257	https://www.genecards.org/cgi-bin/carddisp.pl?gene=ARG2
LDHA	Lactate Dehydrogenase A	Protein Coding	57	GC11P018394	2.42511	https://www.genecards.org/cgi-bin/carddisp.pl?gene=LDHA
VPS29	VPS29 Retromer Complex Component	Protein Coding	47	GC12M110491	2.42488	https://www.genecards.org/cgi-bin/carddisp.pl?gene=VPS29
MIR181A1	MicroRNA 181a-1	RNA Gene	21	GC01M198860	2.42463	https://www.genecards.org/cgi-bin/carddisp.pl?gene=MIR181A1
LAMTOR2	Late Endosomal/Lysosomal Adaptor, MAPK And MTOR Activator 2	Protein Coding	48	GC01P156054	2.42439	https://www.genecards.org/cgi-bin/carddisp.pl?gene=LAMTOR2
RPS3	Ribosomal Protein S3	Protein Coding	50	GC11P078983	2.42147	https://www.genecards.org/cgi-bin/carddisp.pl?gene=RPS3
S100A4	S100 Calcium Binding Protein A4	Protein Coding	52	GC01M153543	2.42129	https://www.genecards.org/cgi-bin/carddisp.pl?gene=S100A4
NRAS	NRAS Proto-Oncogene, GTPase	Protein Coding	57	GC01M114704	2.419	https://www.genecards.org/cgi-bin/carddisp.pl?gene=NRAS
CDC37	Cell Division Cycle 37, HSP90 Cochaperone	Protein Coding	50	GC19M010391	2.41791	https://www.genecards.org/cgi-bin/carddisp.pl?gene=CDC37
PHAF1	Phagosome Assembly Factor 1	Protein Coding	38	GC16P067110	2.4156	https://www.genecards.org/cgi-bin/carddisp.pl?gene=PHAF1
P4HB	Prolyl 4-Hydroxylase Subunit Beta	Protein Coding	56	GC17M081843	2.41171	https://www.genecards.org/cgi-bin/carddisp.pl?gene=P4HB
TRAF3	TNF Receptor Associated Factor 3	Protein Coding	53	GC14P111591	2.41063	https://www.genecards.org/cgi-bin/carddisp.pl?gene=TRAF3
PPARG	Peroxisome Proliferator Activated Receptor Gamma	Protein Coding	60	GC03P012287	2.40661	https://www.genecards.org/cgi-bin/carddisp.pl?gene=PPARG
MIR494	MicroRNA 494	RNA Gene	19	GC14P111896	2.40453	https://www.genecards.org/cgi-bin/carddisp.pl?gene=MIR494
LRRC25	Leucine Rich Repeat Containing 25	Protein Coding	42	GC19M018397	2.40047	https://www.genecards.org/cgi-bin/carddisp.pl?gene=LRRC25
DEPDC5	DEP Domain Containing 5, GATOR1 Subcomplex Subunit	Protein Coding	49	GC22P031753	2.39909	https://www.genecards.org/cgi-bin/carddisp.pl?gene=DEPDC5
MALT1	MALT1 Paracaspase	Protein Coding	55	GC18P058671	2.39722	https://www.genecards.org/cgi-bin/carddisp.pl?gene=MALT1
NDRG1	N-Myc Downstream Regulated 1	Protein Coding	52	GC08M133237	2.39722	https://www.genecards.org/cgi-bin/carddisp.pl?gene=NDRG1
EP300	E1A Binding Protein P300	Protein Coding	59	GC22P050085	2.39529	https://www.genecards.org/cgi-bin/carddisp.pl?gene=EP300
SPARC	Secreted Protein Acidic And Cysteine Rich	Protein Coding	56	GC05M151661	2.38653	https://www.genecards.org/cgi-bin/carddisp.pl?gene=SPARC
EPHB3	EPH Receptor B3	Protein Coding	54	GC03P184561	2.38653	https://www.genecards.org/cgi-bin/carddisp.pl?gene=EPHB3
CASC2	Cancer Susceptibility 2	RNA Gene	29	GC10P118046	2.38577	https://www.genecards.org/cgi-bin/carddisp.pl?gene=CASC2
ATP6V1A	ATPase H+ Transporting V1 Subunit A	Protein Coding	53	GC03P113747	2.38536	https://www.genecards.org/cgi-bin/carddisp.pl?gene=ATP6V1A
HGS	Hepatocyte Growth Factor-Regulated Tyrosine Kinase Substrate	Protein Coding	50	GC17P081683	2.38249	https://www.genecards.org/cgi-bin/carddisp.pl?gene=HGS
RAB38	RAB38, Member RAS Oncogene Family	Protein Coding	46	GC11M106690	2.37995	https://www.genecards.org/cgi-bin/carddisp.pl?gene=RAB38
SNX4	Sorting Nexin 4	Protein Coding	40	GC03M125446	2.37934	https://www.genecards.org/cgi-bin/carddisp.pl?gene=SNX4
IFNL2	Interferon Lambda 2	Protein Coding	42	GC19P039268	2.37424	https://www.genecards.org/cgi-bin/carddisp.pl?gene=IFNL2
RAN	RAN, Member RAS Oncogene Family	Protein Coding	50	GC12P130871	2.37198	https://www.genecards.org/cgi-bin/carddisp.pl?gene=RAN
TFE3	Transcription Factor Binding To IGHM Enhancer 3	Protein Coding	51	GC0XM049028	2.37143	https://www.genecards.org/cgi-bin/carddisp.pl?gene=TFE3
EEF2	Eukaryotic Translation Elongation Factor 2	Protein Coding	55	GC19M003976	2.36956	https://www.genecards.org/cgi-bin/carddisp.pl?gene=EEF2
TCP1	T-Complex 1	Protein Coding	50	GC06M159778	2.36951	https://www.genecards.org/cgi-bin/carddisp.pl?gene=TCP1
HNRNPK	Heterogeneous Nuclear Ribonucleoprotein K	Protein Coding	52	GC09M101539	2.36813	https://www.genecards.org/cgi-bin/carddisp.pl?gene=HNRNPK
PTRH2	Peptidyl-TRNA Hydrolase 2	Protein Coding	50	GC17M059674	2.36536	https://www.genecards.org/cgi-bin/carddisp.pl?gene=PTRH2
BCL2L10	BCL2 Like 10	Protein Coding	46	GC15M130314	2.36536	https://www.genecards.org/cgi-bin/carddisp.pl?gene=BCL2L10
GOLGA2	Golgin A2	Protein Coding	48	GC09M128255	2.36236	https://www.genecards.org/cgi-bin/carddisp.pl?gene=GOLGA2
BMPR2	Bone Morphogenetic Protein Receptor Type 2	Protein Coding	57	GC02P202376	2.36143	https://www.genecards.org/cgi-bin/carddisp.pl?gene=BMPR2
BCL2L2	BCL2 Like 2	Protein Coding	50	GC14P037586	2.36143	https://www.genecards.org/cgi-bin/carddisp.pl?gene=BCL2L2
CHMP7	Charged Multivesicular Body Protein 7	Protein Coding	43	GC08P023243	2.3578	https://www.genecards.org/cgi-bin/carddisp.pl?gene=CHMP7
CHMP4C	Charged Multivesicular Body Protein 4C	Protein Coding	42	GC08P081732	2.3578	https://www.genecards.org/cgi-bin/carddisp.pl?gene=CHMP4C
TUBB2A	Tubulin Beta 2A Class IIa	Protein Coding	53	GC06M003153	2.35566	https://www.genecards.org/cgi-bin/carddisp.pl?gene=TUBB2A
MIR373	MicroRNA 373	RNA Gene	22	GC19P080274	2.35549	https://www.genecards.org/cgi-bin/carddisp.pl?gene=MIR373
SH3BGRL	SH3 Domain Binding Glutamate Rich Protein Like	Protein Coding	42	GC0XP081201	2.35481	https://www.genecards.org/cgi-bin/carddisp.pl?gene=SH3BGRL
COPZ1	COPI Coat Complex Subunit Zeta 1	Protein Coding	46	GC12P054301	2.35441	https://www.genecards.org/cgi-bin/carddisp.pl?gene=COPZ1
CASP14	Caspase 14	Protein Coding	53	GC19P015049	2.35236	https://www.genecards.org/cgi-bin/carddisp.pl?gene=CASP14
NQO1	NAD(P)H Quinone Dehydrogenase 1	Protein Coding	55	GC16M069706	2.35234	https://www.genecards.org/cgi-bin/carddisp.pl?gene=NQO1
CCT8	Chaperonin Containing TCP1 Subunit 8	Protein Coding	47	GC21M029055	2.34959	https://www.genecards.org/cgi-bin/carddisp.pl?gene=CCT8
CASP4	Caspase 4	Protein Coding	53	GC11M104942	2.34802	https://www.genecards.org/cgi-bin/carddisp.pl?gene=CASP4
CCT2	Chaperonin Containing TCP1 Subunit 2	Protein Coding	49	GC12P069585	2.34602	https://www.genecards.org/cgi-bin/carddisp.pl?gene=CCT2
SNHG5	Small Nucleolar RNA Host Gene 5	RNA Gene	24	GC06M085650	2.34288	https://www.genecards.org/cgi-bin/carddisp.pl?gene=SNHG5
H2BC3	H2B Clustered Histone 3	Protein Coding	41	GC06M026078	2.33531	https://www.genecards.org/cgi-bin/carddisp.pl?gene=H2BC3
PWAR1	Prader Willi/Angelman Region RNA 1	RNA Gene	17	GC15P025135	2.33471	https://www.genecards.org/cgi-bin/carddisp.pl?gene=PWAR1
WNT5A	Wnt Family Member 5A	Protein Coding	57	GC03M055465	2.33393	https://www.genecards.org/cgi-bin/carddisp.pl?gene=WNT5A
LINC01618	Long Intergenic Non-Protein Coding RNA 1618	RNA Gene	17	GC04P052846	2.33304	https://www.genecards.org/cgi-bin/carddisp.pl?gene=LINC01618
UBAP1	Ubiquitin Associated Protein 1	Protein Coding	47	GC09P034179	2.33192	https://www.genecards.org/cgi-bin/carddisp.pl?gene=UBAP1
RMC1	Regulator Of MON1-CCZ1	Protein Coding	39	GC18P023504	2.33186	https://www.genecards.org/cgi-bin/carddisp.pl?gene=RMC1
DYNC1LI2	Dynein Cytoplasmic 1 Light Intermediate Chain 2	Protein Coding	46	GC16M066754	2.33031	https://www.genecards.org/cgi-bin/carddisp.pl?gene=DYNC1LI2
LINC01554	Long Intergenic Non-Protein Coding RNA 1554	RNA Gene	25	GC05P095838	2.32931	https://www.genecards.org/cgi-bin/carddisp.pl?gene=LINC01554
NOP56	NOP56 Ribonucleoprotein	Protein Coding	51	GC20P004742	2.32783	https://www.genecards.org/cgi-bin/carddisp.pl?gene=NOP56
MECP2	Methyl-CpG Binding Protein 2	Protein Coding	53	GC0XM154021	2.3266	https://www.genecards.org/cgi-bin/carddisp.pl?gene=MECP2
CHUK	Component Of Inhibitor Of Nuclear Factor Kappa B Kinase Complex	Protein Coding	58	GC10M100230	2.32383	https://www.genecards.org/cgi-bin/carddisp.pl?gene=CHUK
FIS1	Fission, Mitochondrial 1	Protein Coding	45	GC07M101239	2.32349	https://www.genecards.org/cgi-bin/carddisp.pl?gene=FIS1
CHMP4A	Charged Multivesicular Body Protein 4A	Protein Coding	42	GC14M024942	2.32182	https://www.genecards.org/cgi-bin/carddisp.pl?gene=CHMP4A
CCND1	Cyclin D1	Protein Coding	60	GC11P069641	2.32159	https://www.genecards.org/cgi-bin/carddisp.pl?gene=CCND1
FTL	Ferritin Light Chain	Protein Coding	52	GC19P048965	2.32006	https://www.genecards.org/cgi-bin/carddisp.pl?gene=FTL
PSMD2	Proteasome 26S Subunit Ubiquitin Receptor, Non-ATPase 2	Protein Coding	50	GC03P184298	2.31952	https://www.genecards.org/cgi-bin/carddisp.pl?gene=PSMD2
CLOCK	Clock Circadian Regulator	Protein Coding	51	GC04M055427	2.31902	https://www.genecards.org/cgi-bin/carddisp.pl?gene=CLOCK
AVEN	Apoptosis And Caspase Activation Inhibitor	Protein Coding	44	GC15M036691	2.31588	https://www.genecards.org/cgi-bin/carddisp.pl?gene=AVEN
IL24	Interleukin 24	Protein Coding	48	GC01P206897	2.31435	https://www.genecards.org/cgi-bin/carddisp.pl?gene=IL24
LAMP3	Lysosomal Associated Membrane Protein 3	Protein Coding	45	GC03M183122	2.31293	https://www.genecards.org/cgi-bin/carddisp.pl?gene=LAMP3
SCOC	Short Coiled-Coil Protein	Protein Coding	42	GC04P140257	2.30914	https://www.genecards.org/cgi-bin/carddisp.pl?gene=SCOC
TLR3	Toll Like Receptor 3	Protein Coding	58	GC04P186059	2.30881	https://www.genecards.org/cgi-bin/carddisp.pl?gene=TLR3
PHGDH	Phosphoglycerate Dehydrogenase	Protein Coding	57	GC01P119660	2.30333	https://www.genecards.org/cgi-bin/carddisp.pl?gene=PHGDH
RAB6A	RAB6A, Member RAS Oncogene Family	Protein Coding	48	GC11M106430	2.30316	https://www.genecards.org/cgi-bin/carddisp.pl?gene=RAB6A
PIR	Pirin	Protein Coding	45	GC0XM015402	2.30316	https://www.genecards.org/cgi-bin/carddisp.pl?gene=PIR
ZC3H12A	Zinc Finger CCCH-Type Containing 12A	Protein Coding	46	GC01P037474	2.30174	https://www.genecards.org/cgi-bin/carddisp.pl?gene=ZC3H12A
IL17A	Interleukin 17A	Protein Coding	50	GC06P052186	2.30003	https://www.genecards.org/cgi-bin/carddisp.pl?gene=IL17A
ARFIP2	ADP Ribosylation Factor Interacting Protein 2	Protein Coding	47	GC11M007584	2.29882	https://www.genecards.org/cgi-bin/carddisp.pl?gene=ARFIP2
TOMM70	Translocase Of Outer Mitochondrial Membrane 70	Protein Coding	46	GC03M100364	2.29716	https://www.genecards.org/cgi-bin/carddisp.pl?gene=TOMM70
XRCC5	X-Ray Repair Cross Complementing 5	Protein Coding	51	GC02P216107	2.29691	https://www.genecards.org/cgi-bin/carddisp.pl?gene=XRCC5
KDM4B	Lysine Demethylase 4B	Protein Coding	54	GC19P004969	2.29496	https://www.genecards.org/cgi-bin/carddisp.pl?gene=KDM4B
RBX1	Ring-Box 1	Protein Coding	50	GC22P040951	2.29332	https://www.genecards.org/cgi-bin/carddisp.pl?gene=RBX1
TAB2	TGF-Beta Activated Kinase 1 (MAP3K7) Binding Protein 2	Protein Coding	55	GC06P149218	2.29253	https://www.genecards.org/cgi-bin/carddisp.pl?gene=TAB2
MEG8	Maternally Expressed 8, Small Nucleolar RNA Host Gene	RNA Gene	23	GC14P111861	2.2904	https://www.genecards.org/cgi-bin/carddisp.pl?gene=MEG8
BMAL1	Basic Helix-Loop-Helix ARNT Like 1	Protein Coding	48	GC11P013277	2.28966	https://www.genecards.org/cgi-bin/carddisp.pl?gene=BMAL1
TRIM50	Tripartite Motif Containing 50	Protein Coding	40	GC07M073312	2.28941	https://www.genecards.org/cgi-bin/carddisp.pl?gene=TRIM50
FAF1	Fas Associated Factor 1	Protein Coding	48	GC01M050439	2.28925	https://www.genecards.org/cgi-bin/carddisp.pl?gene=FAF1
WDR24	WD Repeat Domain 24	Protein Coding	38	GC16M009713	2.28866	https://www.genecards.org/cgi-bin/carddisp.pl?gene=WDR24
ATP1A1	ATPase Na+/K+ Transporting Subunit Alpha 1	Protein Coding	57	GC01P116372	2.28149	https://www.genecards.org/cgi-bin/carddisp.pl?gene=ATP1A1
SNORD118	Small Nucleolar RNA, C/D Box 118	RNA Gene	22	GC17M012674	2.27738	https://www.genecards.org/cgi-bin/carddisp.pl?gene=SNORD118
PLK1	Polo Like Kinase 1	Protein Coding	58	GC16P044698	2.27716	https://www.genecards.org/cgi-bin/carddisp.pl?gene=PLK1
ING1	Inhibitor Of Growth Family Member 1	Protein Coding	51	GC13P110712	2.27556	https://www.genecards.org/cgi-bin/carddisp.pl?gene=ING1
SMAD1	SMAD Family Member 1	Protein Coding	51	GC04P145481	2.27556	https://www.genecards.org/cgi-bin/carddisp.pl?gene=SMAD1
NR1D2	Nuclear Receptor Subfamily 1 Group D Member 2	Protein Coding	48	GC03P023945	2.27556	https://www.genecards.org/cgi-bin/carddisp.pl?gene=NR1D2
SUMO1	Small Ubiquitin Like Modifier 1	Protein Coding	53	GC02M202206	2.27478	https://www.genecards.org/cgi-bin/carddisp.pl?gene=SUMO1
PDPK1	3-Phosphoinositide Dependent Protein Kinase 1	Protein Coding	55	GC16P002537	2.27467	https://www.genecards.org/cgi-bin/carddisp.pl?gene=PDPK1
PHB1	Prohibitin 1	Protein Coding	53	GC17M057571	2.27441	https://www.genecards.org/cgi-bin/carddisp.pl?gene=PHB1
ROCK1	Rho Associated Coiled-Coil Containing Protein Kinase 1	Protein Coding	56	GC18M020946	2.2731	https://www.genecards.org/cgi-bin/carddisp.pl?gene=ROCK1
HDAC3	Histone Deacetylase 3	Protein Coding	57	GC05M141620	2.27048	https://www.genecards.org/cgi-bin/carddisp.pl?gene=HDAC3
SND1	Staphylococcal Nuclease And Tudor Domain Containing 1	Protein Coding	48	GC07P127652	2.2693	https://www.genecards.org/cgi-bin/carddisp.pl?gene=SND1
PGK1	Phosphoglycerate Kinase 1	Protein Coding	56	GC0XP078052	2.26901	https://www.genecards.org/cgi-bin/carddisp.pl?gene=PGK1
MIR15B	MicroRNA 15b	RNA Gene	22	GC03P160404	2.26798	https://www.genecards.org/cgi-bin/carddisp.pl?gene=MIR15B
FLNA	Filamin A	Protein Coding	55	GC0XM154348	2.26758	https://www.genecards.org/cgi-bin/carddisp.pl?gene=FLNA
VPS51	VPS51 Subunit Of GARP Complex	Protein Coding	45	GC11P065089	2.26668	https://www.genecards.org/cgi-bin/carddisp.pl?gene=VPS51
MIR23B	MicroRNA 23b	RNA Gene	22	GC09P095085	2.26297	https://www.genecards.org/cgi-bin/carddisp.pl?gene=MIR23B
HNRNPA3	Heterogeneous Nuclear Ribonucleoprotein A3	Protein Coding	45	GC02P177212	2.2615	https://www.genecards.org/cgi-bin/carddisp.pl?gene=HNRNPA3
VPS4A	Vacuolar Protein Sorting 4 Homolog A	Protein Coding	48	GC16P069311	2.26083	https://www.genecards.org/cgi-bin/carddisp.pl?gene=VPS4A
RAB4A	RAB4A, Member RAS Oncogene Family	Protein Coding	47	GC01P229271	2.26066	https://www.genecards.org/cgi-bin/carddisp.pl?gene=RAB4A
SIK2	Salt Inducible Kinase 2	Protein Coding	52	GC11P112081	2.25891	https://www.genecards.org/cgi-bin/carddisp.pl?gene=SIK2
VPS13D	Vacuolar Protein Sorting 13 Homolog D	Protein Coding	42	GC01P012368	2.24655	https://www.genecards.org/cgi-bin/carddisp.pl?gene=VPS13D
TMED10	Transmembrane P24 Trafficking Protein 10	Protein Coding	49	GC14M075178	2.24406	https://www.genecards.org/cgi-bin/carddisp.pl?gene=TMED10
ANXA7	Annexin A7	Protein Coding	47	GC10M073375	2.24399	https://www.genecards.org/cgi-bin/carddisp.pl?gene=ANXA7
RAB4B-EGLN2	RAB4B-EGLN2 Readthrough (NMD Candidate)	RNA Gene	17	GC19P040778	2.24386	https://www.genecards.org/cgi-bin/carddisp.pl?gene=RAB4B-EGLN2
PFKP	Phosphofructokinase, Platelet	Protein Coding	52	GC10P003066	2.24386	https://www.genecards.org/cgi-bin/carddisp.pl?gene=PFKP
NLRP6	NLR Family Pyrin Domain Containing 6	Protein Coding	46	GC11P000278	2.23933	https://www.genecards.org/cgi-bin/carddisp.pl?gene=NLRP6
HNRNPU	Heterogeneous Nuclear Ribonucleoprotein U	Protein Coding	50	GC01M244844	2.2377	https://www.genecards.org/cgi-bin/carddisp.pl?gene=HNRNPU
RAC1	Rac Family Small GTPase 1	Protein Coding	56	GC07P006377	2.23657	https://www.genecards.org/cgi-bin/carddisp.pl?gene=RAC1
SFPQ	Splicing Factor Proline And Glutamine Rich	Protein Coding	50	GC01M035176	2.23544	https://www.genecards.org/cgi-bin/carddisp.pl?gene=SFPQ
MYH9	Myosin Heavy Chain 9	Protein Coding	55	GC22M036281	2.23465	https://www.genecards.org/cgi-bin/carddisp.pl?gene=MYH9
RNF2	Ring Finger Protein 2	Protein Coding	51	GC01P185045	2.23386	https://www.genecards.org/cgi-bin/carddisp.pl?gene=RNF2
DICER1	Dicer 1, Ribonuclease III	Protein Coding	56	GC14M095086	2.23244	https://www.genecards.org/cgi-bin/carddisp.pl?gene=DICER1
HOTTIP	HOXA Distal Transcript Antisense RNA	RNA Gene	25	GC07P027198	2.2303	https://www.genecards.org/cgi-bin/carddisp.pl?gene=HOTTIP
MIR101-1	MicroRNA 101-1	RNA Gene	22	GC01M065058	2.22833	https://www.genecards.org/cgi-bin/carddisp.pl?gene=MIR101-1
THBS1	Thrombospondin 1	Protein Coding	52	GC15P039581	2.22775	https://www.genecards.org/cgi-bin/carddisp.pl?gene=THBS1
TRADD	TNFRSF1A Associated Via Death Domain	Protein Coding	50	GC16M067154	2.22521	https://www.genecards.org/cgi-bin/carddisp.pl?gene=TRADD
ATP5F1A	ATP Synthase F1 Subunit Alpha	Protein Coding	52	GC18M046081	2.2241	https://www.genecards.org/cgi-bin/carddisp.pl?gene=ATP5F1A
EIF4G1	Eukaryotic Translation Initiation Factor 4 Gamma 1	Protein Coding	54	GC03P184314	2.21905	https://www.genecards.org/cgi-bin/carddisp.pl?gene=EIF4G1
TP53BP2	Tumor Protein P53 Binding Protein 2	Protein Coding	47	GC01M223779	2.21886	https://www.genecards.org/cgi-bin/carddisp.pl?gene=TP53BP2
LARS1	Leucyl-TRNA Synthetase 1	Protein Coding	52	GC05M146114	2.21765	https://www.genecards.org/cgi-bin/carddisp.pl?gene=LARS1
ARL13B	ADP Ribosylation Factor Like GTPase 13B	Protein Coding	45	GC03P093980	2.21631	https://www.genecards.org/cgi-bin/carddisp.pl?gene=ARL13B
CD4	CD4 Molecule	Protein Coding	57	GC12P006786	2.21433	https://www.genecards.org/cgi-bin/carddisp.pl?gene=CD4
SIDT2	SID1 Transmembrane Family Member 2	Protein Coding	45	GC11P117178	2.2127	https://www.genecards.org/cgi-bin/carddisp.pl?gene=SIDT2
RUNX2	RUNX Family Transcription Factor 2	Protein Coding	53	GC06P100418	2.20951	https://www.genecards.org/cgi-bin/carddisp.pl?gene=RUNX2
TRIM59	Tripartite Motif Containing 59	Protein Coding	42	GC03M160432	2.20877	https://www.genecards.org/cgi-bin/carddisp.pl?gene=TRIM59
TRIB3	Tribbles Pseudokinase 3	Protein Coding	50	GC20P000361	2.20773	https://www.genecards.org/cgi-bin/carddisp.pl?gene=TRIB3
MIR125B1	MicroRNA 125b-1	RNA Gene	24	GC11M122100	2.20613	https://www.genecards.org/cgi-bin/carddisp.pl?gene=MIR125B1
HCCAT5	Hepatocellular Carcinoma Associated Transcript 5	RNA Gene	19	GC16P073092	2.20404	https://www.genecards.org/cgi-bin/carddisp.pl?gene=HCCAT5
ITGAV	Integrin Subunit Alpha V	Protein Coding	55	GC02P186589	2.2035	https://www.genecards.org/cgi-bin/carddisp.pl?gene=ITGAV
BIRC3	Baculoviral IAP Repeat Containing 3	Protein Coding	53	GC11P102317	2.2035	https://www.genecards.org/cgi-bin/carddisp.pl?gene=BIRC3
MIR24-1	MicroRNA 24-1	RNA Gene	21	GC09P095086	2.20175	https://www.genecards.org/cgi-bin/carddisp.pl?gene=MIR24-1
MIR22	MicroRNA 22	RNA Gene	23	GC17M001713	2.19805	https://www.genecards.org/cgi-bin/carddisp.pl?gene=MIR22
CCT4	Chaperonin Containing TCP1 Subunit 4	Protein Coding	48	GC02M061868	2.19662	https://www.genecards.org/cgi-bin/carddisp.pl?gene=CCT4
CKAP4	Cytoskeleton Associated Protein 4	Protein Coding	43	GC12M106237	2.19332	https://www.genecards.org/cgi-bin/carddisp.pl?gene=CKAP4
VTRNA1-1	Vault RNA 1-1	RNA Gene	17	GC05P147980	2.19236	https://www.genecards.org/cgi-bin/carddisp.pl?gene=VTRNA1-1
CCR5	C-C Motif Chemokine Receptor 5	Protein Coding	53	GC03P050771	2.1833	https://www.genecards.org/cgi-bin/carddisp.pl?gene=CCR5
EPRS1	Glutamyl-Prolyl-TRNA Synthetase 1	Protein Coding	51	GC01M219969	2.18279	https://www.genecards.org/cgi-bin/carddisp.pl?gene=EPRS1
IMMT	Inner Membrane Mitochondrial Protein	Protein Coding	47	GC02M086144	2.17863	https://www.genecards.org/cgi-bin/carddisp.pl?gene=IMMT
RAB10	RAB10, Member RAS Oncogene Family	Protein Coding	48	GC02P026033	2.17526	https://www.genecards.org/cgi-bin/carddisp.pl?gene=RAB10
NIPSNAP1	Nipsnap Homolog 1	Protein Coding	46	GC22M029554	2.1747	https://www.genecards.org/cgi-bin/carddisp.pl?gene=NIPSNAP1
NAPA	NSF Attachment Protein Alpha	Protein Coding	44	GC19M076817	2.17348	https://www.genecards.org/cgi-bin/carddisp.pl?gene=NAPA
PRKCI	Protein Kinase C Iota	Protein Coding	54	GC03P170222	2.1731	https://www.genecards.org/cgi-bin/carddisp.pl?gene=PRKCI
ANXA1	Annexin A1	Protein Coding	54	GC09P073151	2.17225	https://www.genecards.org/cgi-bin/carddisp.pl?gene=ANXA1
MAP2K3	Mitogen-Activated Protein Kinase Kinase 3	Protein Coding	56	GC17P071100	2.17059	https://www.genecards.org/cgi-bin/carddisp.pl?gene=MAP2K3
SLK	STE20 Like Kinase	Protein Coding	50	GC10P103967	2.17059	https://www.genecards.org/cgi-bin/carddisp.pl?gene=SLK
TNPO1	Transportin 1	Protein Coding	48	GC05P072816	2.17006	https://www.genecards.org/cgi-bin/carddisp.pl?gene=TNPO1
EPHA2	EPH Receptor A2	Protein Coding	60	GC01M016124	2.1692	https://www.genecards.org/cgi-bin/carddisp.pl?gene=EPHA2
IARS1	Isoleucyl-TRNA Synthetase 1	Protein Coding	52	GC09M101742	2.16891	https://www.genecards.org/cgi-bin/carddisp.pl?gene=IARS1
KPNA2	Karyopherin Subunit Alpha 2	Protein Coding	52	GC17P068035	2.16766	https://www.genecards.org/cgi-bin/carddisp.pl?gene=KPNA2
CTSA	Cathepsin A	Protein Coding	53	GC20P045890	2.16651	https://www.genecards.org/cgi-bin/carddisp.pl?gene=CTSA
HNRNPM	Heterogeneous Nuclear Ribonucleoprotein M	Protein Coding	47	GC19P008444	2.16639	https://www.genecards.org/cgi-bin/carddisp.pl?gene=HNRNPM
GSN	Gelsolin	Protein Coding	56	GC09P121201	2.16344	https://www.genecards.org/cgi-bin/carddisp.pl?gene=GSN
DCP2	Decapping MRNA 2	Protein Coding	42	GC05P112976	2.16321	https://www.genecards.org/cgi-bin/carddisp.pl?gene=DCP2
SIRT5	Sirtuin 5	Protein Coding	52	GC06P013574	2.16314	https://www.genecards.org/cgi-bin/carddisp.pl?gene=SIRT5
VPS13A	Vacuolar Protein Sorting 13 Homolog A	Protein Coding	49	GC09P077177	2.16233	https://www.genecards.org/cgi-bin/carddisp.pl?gene=VPS13A
MIR502	MicroRNA 502	RNA Gene	18	GC0XP050014	2.16065	https://www.genecards.org/cgi-bin/carddisp.pl?gene=MIR502
PDK1	Pyruvate Dehydrogenase Kinase 1	Protein Coding	54	GC02P172555	2.16011	https://www.genecards.org/cgi-bin/carddisp.pl?gene=PDK1
G3BP1	G3BP Stress Granule Assembly Factor 1	Protein Coding	47	GC05P151771	2.15968	https://www.genecards.org/cgi-bin/carddisp.pl?gene=G3BP1
CSNK1A1	Casein Kinase 1 Alpha 1	Protein Coding	56	GC05M149492	2.15957	https://www.genecards.org/cgi-bin/carddisp.pl?gene=CSNK1A1
MIR18A	MicroRNA 18a	RNA Gene	21	GC13P091611	2.15931	https://www.genecards.org/cgi-bin/carddisp.pl?gene=MIR18A
CHEK1	Checkpoint Kinase 1	Protein Coding	57	GC11P125625	2.1593	https://www.genecards.org/cgi-bin/carddisp.pl?gene=CHEK1
RAB6B	RAB6B, Member RAS Oncogene Family	Protein Coding	47	GC03M133824	2.1568	https://www.genecards.org/cgi-bin/carddisp.pl?gene=RAB6B
MIR98	MicroRNA 98	RNA Gene	21	GC0XM053656	2.155	https://www.genecards.org/cgi-bin/carddisp.pl?gene=MIR98
RAB5B	RAB5B, Member RAS Oncogene Family	Protein Coding	47	GC12P055973	2.1543	https://www.genecards.org/cgi-bin/carddisp.pl?gene=RAB5B
TSPO	Translocator Protein	Protein Coding	52	GC22P043151	2.15308	https://www.genecards.org/cgi-bin/carddisp.pl?gene=TSPO
NAMPT	Nicotinamide Phosphoribosyltransferase	Protein Coding	55	GC07M106248	2.15006	https://www.genecards.org/cgi-bin/carddisp.pl?gene=NAMPT
GRN	Granulin Precursor	Protein Coding	55	GC17P044345	2.14563	https://www.genecards.org/cgi-bin/carddisp.pl?gene=GRN
UTRN	Utrophin	Protein Coding	47	GC06P144285	2.14336	https://www.genecards.org/cgi-bin/carddisp.pl?gene=UTRN
PIP4K2A	Phosphatidylinositol-5-Phosphate 4-Kinase Type 2 Alpha	Protein Coding	53	GC10M022534	2.14131	https://www.genecards.org/cgi-bin/carddisp.pl?gene=PIP4K2A
SMAD2	SMAD Family Member 2	Protein Coding	59	GC18M047809	2.13856	https://www.genecards.org/cgi-bin/carddisp.pl?gene=SMAD2
ESR2	Estrogen Receptor 2	Protein Coding	56	GC14M064084	2.13849	https://www.genecards.org/cgi-bin/carddisp.pl?gene=ESR2
HIPK2	Homeodomain Interacting Protein Kinase 2	Protein Coding	51	GC07M139561	2.13782	https://www.genecards.org/cgi-bin/carddisp.pl?gene=HIPK2
ZRANB1	Zinc Finger RANBP2-Type Containing 1	Protein Coding	43	GC10P124935	2.137	https://www.genecards.org/cgi-bin/carddisp.pl?gene=ZRANB1
PI4KB	Phosphatidylinositol 4-Kinase Beta	Protein Coding	52	GC01M151291	2.13638	https://www.genecards.org/cgi-bin/carddisp.pl?gene=PI4KB
MIR381	MicroRNA 381	RNA Gene	20	GC14P111884	2.13624	https://www.genecards.org/cgi-bin/carddisp.pl?gene=MIR381
KPNB1	Karyopherin Subunit Beta 1	Protein Coding	50	GC17P047649	2.1329	https://www.genecards.org/cgi-bin/carddisp.pl?gene=KPNB1
MIR205	MicroRNA 205	RNA Gene	22	GC01P209432	2.13139	https://www.genecards.org/cgi-bin/carddisp.pl?gene=MIR205
FUNDC2	FUN14 Domain Containing 2	Protein Coding	42	GC0XP155025	2.1312	https://www.genecards.org/cgi-bin/carddisp.pl?gene=FUNDC2
ANXA2	Annexin A2	Protein Coding	55	GC15M060347	2.12678	https://www.genecards.org/cgi-bin/carddisp.pl?gene=ANXA2
U2AF1	U2 Small Nuclear RNA Auxiliary Factor 1	Protein Coding	50	GC21M043092	2.12655	https://www.genecards.org/cgi-bin/carddisp.pl?gene=U2AF1
DDX6	DEAD-Box Helicase 6	Protein Coding	52	GC11M118748	2.12448	https://www.genecards.org/cgi-bin/carddisp.pl?gene=DDX6
TRPM2	Transient Receptor Potential Cation Channel Subfamily M Member 2	Protein Coding	48	GC21P044350	2.1242	https://www.genecards.org/cgi-bin/carddisp.pl?gene=TRPM2
DDX5	DEAD-Box Helicase 5	Protein Coding	52	GC17M064498	2.12409	https://www.genecards.org/cgi-bin/carddisp.pl?gene=DDX5
GPR137B	G Protein-Coupled Receptor 137B	Protein Coding	42	GC01P236142	2.12272	https://www.genecards.org/cgi-bin/carddisp.pl?gene=GPR137B
GPR137	G Protein-Coupled Receptor 137	Protein Coding	41	GC11P064270	2.12272	https://www.genecards.org/cgi-bin/carddisp.pl?gene=GPR137
CCT7	Chaperonin Containing TCP1 Subunit 7	Protein Coding	48	GC02P073233	2.12272	https://www.genecards.org/cgi-bin/carddisp.pl?gene=CCT7
TRAF4	TNF Receptor Associated Factor 4	Protein Coding	49	GC17P071236	2.12138	https://www.genecards.org/cgi-bin/carddisp.pl?gene=TRAF4
OIP5-AS1	OIP5 Antisense RNA 1	RNA Gene	21	GC15P050708	2.12089	https://www.genecards.org/cgi-bin/carddisp.pl?gene=OIP5-AS1
PSMB9	Proteasome 20S Subunit Beta 9	Protein Coding	53	GC06P100236	2.12004	https://www.genecards.org/cgi-bin/carddisp.pl?gene=PSMB9
HDAC11	Histone Deacetylase 11	Protein Coding	52	GC03P014386	2.12004	https://www.genecards.org/cgi-bin/carddisp.pl?gene=HDAC11
FBXO7	F-Box Protein 7	Protein Coding	50	GC22P032474	2.11805	https://www.genecards.org/cgi-bin/carddisp.pl?gene=FBXO7
MIR15A	MicroRNA 15a	RNA Gene	18	GC13M050049	2.11615	https://www.genecards.org/cgi-bin/carddisp.pl?gene=MIR15A
CREB1	CAMP Responsive Element Binding Protein 1	Protein Coding	56	GC02P207529	2.11522	https://www.genecards.org/cgi-bin/carddisp.pl?gene=CREB1
SLC25A3	Solute Carrier Family 25 Member 3	Protein Coding	52	GC12P098593	2.11097	https://www.genecards.org/cgi-bin/carddisp.pl?gene=SLC25A3
DIABLO	Diablo IAP-Binding Mitochondrial Protein	Protein Coding	53	GC12M122747	2.11084	https://www.genecards.org/cgi-bin/carddisp.pl?gene=DIABLO
SPP1	Secreted Phosphoprotein 1	Protein Coding	53	GC04P087975	2.10952	https://www.genecards.org/cgi-bin/carddisp.pl?gene=SPP1
CAPNS1	Calpain Small Subunit 1	Protein Coding	47	GC19P079567	2.10666	https://www.genecards.org/cgi-bin/carddisp.pl?gene=CAPNS1
FBP1	Fructose-Bisphosphatase 1	Protein Coding	56	GC09M094603	2.10494	https://www.genecards.org/cgi-bin/carddisp.pl?gene=FBP1
NIPSNAP2	Nipsnap Homolog 2	Protein Coding	46	GC07P059443	2.10277	https://www.genecards.org/cgi-bin/carddisp.pl?gene=NIPSNAP2
MIR23A	MicroRNA 23a	RNA Gene	23	GC19M015117	2.10202	https://www.genecards.org/cgi-bin/carddisp.pl?gene=MIR23A
MIR210	MicroRNA 210	RNA Gene	23	GC11M007277	2.1006	https://www.genecards.org/cgi-bin/carddisp.pl?gene=MIR210
MARS1	Methionyl-TRNA Synthetase 1	Protein Coding	52	GC12P057912	2.09939	https://www.genecards.org/cgi-bin/carddisp.pl?gene=MARS1
NSF	N-Ethylmaleimide Sensitive Factor, Vesicle Fusing ATPase	Protein Coding	52	GC17P046590	2.09934	https://www.genecards.org/cgi-bin/carddisp.pl?gene=NSF
ORMDL3	ORMDL Sphingolipid Biosynthesis Regulator 3	Protein Coding	45	GC17M039921	2.09896	https://www.genecards.org/cgi-bin/carddisp.pl?gene=ORMDL3
PRNP	Prion Protein	Protein Coding	55	GC20P004686	2.0985	https://www.genecards.org/cgi-bin/carddisp.pl?gene=PRNP
GARS1	Glycyl-TRNA Synthetase 1	Protein Coding	52	GC07P030580	2.0985	https://www.genecards.org/cgi-bin/carddisp.pl?gene=GARS1
CASP2	Caspase 2	Protein Coding	53	GC07P151527	2.09594	https://www.genecards.org/cgi-bin/carddisp.pl?gene=CASP2
LMNB2	Lamin B2	Protein Coding	49	GC19M008344	2.09594	https://www.genecards.org/cgi-bin/carddisp.pl?gene=LMNB2
MOAP1	Modulator Of Apoptosis 1	Protein Coding	42	GC14M093182	2.09576	https://www.genecards.org/cgi-bin/carddisp.pl?gene=MOAP1
ACE2	Angiotensin Converting Enzyme 2	Protein Coding	56	GC0XM015494	2.09437	https://www.genecards.org/cgi-bin/carddisp.pl?gene=ACE2
RPS4X	Ribosomal Protein S4 X-Linked	Protein Coding	45	GC0XM072255	2.09383	https://www.genecards.org/cgi-bin/carddisp.pl?gene=RPS4X
MIR144	MicroRNA 144	RNA Gene	21	GC17M056466	2.08891	https://www.genecards.org/cgi-bin/carddisp.pl?gene=MIR144
MIR145	MicroRNA 145	RNA Gene	26	GC05P149430	2.08848	https://www.genecards.org/cgi-bin/carddisp.pl?gene=MIR145
MIR26B	MicroRNA 26b	RNA Gene	25	GC02P218402	2.08848	https://www.genecards.org/cgi-bin/carddisp.pl?gene=MIR26B
MIR96	MicroRNA 96	RNA Gene	23	GC07M129774	2.0863	https://www.genecards.org/cgi-bin/carddisp.pl?gene=MIR96
ATP6AP2	ATPase H+ Transporting Accessory Protein 2	Protein Coding	52	GC0XP040584	2.08379	https://www.genecards.org/cgi-bin/carddisp.pl?gene=ATP6AP2
NUAK2	NUAK Family Kinase 2	Protein Coding	48	GC01M205302	2.08234	https://www.genecards.org/cgi-bin/carddisp.pl?gene=NUAK2
STAT1	Signal Transducer And Activator Of Transcription 1	Protein Coding	60	GC02M190908	2.08094	https://www.genecards.org/cgi-bin/carddisp.pl?gene=STAT1
NDRG2	NDRG Family Member 2	Protein Coding	45	GC14M021016	2.08007	https://www.genecards.org/cgi-bin/carddisp.pl?gene=NDRG2
ITGB2	Integrin Subunit Beta 2	Protein Coding	57	GC21M044885	2.07509	https://www.genecards.org/cgi-bin/carddisp.pl?gene=ITGB2
SDCBP	Syndecan Binding Protein	Protein Coding	47	GC08P058539	2.07469	https://www.genecards.org/cgi-bin/carddisp.pl?gene=SDCBP
HERC1	HECT And RLD Domain Containing E3 Ubiquitin Protein Ligase Family Member 1	Protein Coding	47	GC15M063608	2.07405	https://www.genecards.org/cgi-bin/carddisp.pl?gene=HERC1
SERPINA1	Serpin Family A Member 1	Protein Coding	56	GC14M094376	2.07247	https://www.genecards.org/cgi-bin/carddisp.pl?gene=SERPINA1
TUBB4A	Tubulin Beta 4A Class IVa	Protein Coding	55	GC19M008631	2.07036	https://www.genecards.org/cgi-bin/carddisp.pl?gene=TUBB4A
UBE2D2	Ubiquitin Conjugating Enzyme E2 D2	Protein Coding	50	GC05P139526	2.06983	https://www.genecards.org/cgi-bin/carddisp.pl?gene=UBE2D2
MIR93	MicroRNA 93	RNA Gene	24	GC07M103702	2.06784	https://www.genecards.org/cgi-bin/carddisp.pl?gene=MIR93
COPA	COPI Coat Complex Subunit Alpha	Protein Coding	50	GC01M160288	2.06675	https://www.genecards.org/cgi-bin/carddisp.pl?gene=COPA
PTPN11	Protein Tyrosine Phosphatase Non-Receptor Type 11	Protein Coding	60	GC12P112418	2.06302	https://www.genecards.org/cgi-bin/carddisp.pl?gene=PTPN11
IGFBP3	Insulin Like Growth Factor Binding Protein 3	Protein Coding	54	GC07M045912	2.06302	https://www.genecards.org/cgi-bin/carddisp.pl?gene=IGFBP3
BCL10	BCL10 Immune Signaling Adaptor	Protein Coding	51	GC01M085265	2.06302	https://www.genecards.org/cgi-bin/carddisp.pl?gene=BCL10
PSMD3	Proteasome 26S Subunit, Non-ATPase 3	Protein Coding	49	GC17P039980	2.06118	https://www.genecards.org/cgi-bin/carddisp.pl?gene=PSMD3
CUL4B	Cullin 4B	Protein Coding	50	GC0XM120524	2.06082	https://www.genecards.org/cgi-bin/carddisp.pl?gene=CUL4B
PLEKHF1	Pleckstrin Homology And FYVE Domain Containing 1	Protein Coding	40	GC19P029665	2.06037	https://www.genecards.org/cgi-bin/carddisp.pl?gene=PLEKHF1
TEX264	Testis Expressed 264, ER-Phagy Receptor	Protein Coding	42	GC03P051663	2.06014	https://www.genecards.org/cgi-bin/carddisp.pl?gene=TEX264
MIR301B	MicroRNA 301b	RNA Gene	18	GC22P049261	2.05916	https://www.genecards.org/cgi-bin/carddisp.pl?gene=MIR301B
TOMM5	Translocase Of Outer Mitochondrial Membrane 5	Protein Coding	40	GC09M037582	2.05686	https://www.genecards.org/cgi-bin/carddisp.pl?gene=TOMM5
CD274	CD274 Molecule	Protein Coding	52	GC09P005450	2.05641	https://www.genecards.org/cgi-bin/carddisp.pl?gene=CD274
VPS33B	VPS33B Late Endosome And Lysosome Associated	Protein Coding	49	GC15M090998	2.05412	https://www.genecards.org/cgi-bin/carddisp.pl?gene=VPS33B
EZH2	Enhancer Of Zeste 2 Polycomb Repressive Complex 2 Subunit	Protein Coding	60	GC07M148807	2.05377	https://www.genecards.org/cgi-bin/carddisp.pl?gene=EZH2
YBX1	Y-Box Binding Protein 1	Protein Coding	47	GC01P042682	2.05377	https://www.genecards.org/cgi-bin/carddisp.pl?gene=YBX1
KAT8	Lysine Acetyltransferase 8	Protein Coding	52	GC16P045103	2.05011	https://www.genecards.org/cgi-bin/carddisp.pl?gene=KAT8
GLUD1	Glutamate Dehydrogenase 1	Protein Coding	57	GC10M087050	2.04972	https://www.genecards.org/cgi-bin/carddisp.pl?gene=GLUD1
GART	Phosphoribosylglycinamide Formyltransferase, Phosphoribosylglycinamide Synthetase, Phosphoribosylaminoimidazole Synthetase	Protein Coding	51	GC21M033503	2.0479	https://www.genecards.org/cgi-bin/carddisp.pl?gene=GART
TP73	Tumor Protein P73	Protein Coding	52	GC01P003652	2.04615	https://www.genecards.org/cgi-bin/carddisp.pl?gene=TP73
EPHB4	EPH Receptor B4	Protein Coding	60	GC07M103754	2.04448	https://www.genecards.org/cgi-bin/carddisp.pl?gene=EPHB4
SERPINE1	Serpin Family E Member 1	Protein Coding	57	GC07P101127	2.04448	https://www.genecards.org/cgi-bin/carddisp.pl?gene=SERPINE1
RAB27A	RAB27A, Member RAS Oncogene Family	Protein Coding	55	GC15M055202	2.04448	https://www.genecards.org/cgi-bin/carddisp.pl?gene=RAB27A
EPHA7	EPH Receptor A7	Protein Coding	54	GC06M093240	2.04448	https://www.genecards.org/cgi-bin/carddisp.pl?gene=EPHA7
ADAM12	ADAM Metallopeptidase Domain 12	Protein Coding	52	GC10M126012	2.04448	https://www.genecards.org/cgi-bin/carddisp.pl?gene=ADAM12
DFFA	DNA Fragmentation Factor Subunit Alpha	Protein Coding	51	GC01M010456	2.04448	https://www.genecards.org/cgi-bin/carddisp.pl?gene=DFFA
DIDO1	Death Inducer-Obliterator 1	Protein Coding	46	GC20M062877	2.04448	https://www.genecards.org/cgi-bin/carddisp.pl?gene=DIDO1
RAB25	RAB25, Member RAS Oncogene Family	Protein Coding	44	GC01P156061	2.04448	https://www.genecards.org/cgi-bin/carddisp.pl?gene=RAB25
RPL4	Ribosomal Protein L4	Protein Coding	48	GC15M066498	2.04275	https://www.genecards.org/cgi-bin/carddisp.pl?gene=RPL4
STBD1	Starch Binding Domain 1	Protein Coding	41	GC04P076306	2.04254	https://www.genecards.org/cgi-bin/carddisp.pl?gene=STBD1
SNRNP70	Small Nuclear Ribonucleoprotein U1 Subunit 70	Protein Coding	47	GC19P049085	2.04096	https://www.genecards.org/cgi-bin/carddisp.pl?gene=SNRNP70
SLC3A2	Solute Carrier Family 3 Member 2	Protein Coding	50	GC11P062856	2.03593	https://www.genecards.org/cgi-bin/carddisp.pl?gene=SLC3A2
RUVBL2	RuvB Like AAA ATPase 2	Protein Coding	52	GC19P048993	2.03493	https://www.genecards.org/cgi-bin/carddisp.pl?gene=RUVBL2
PANX1	Pannexin 1	Protein Coding	52	GC11P094128	2.03478	https://www.genecards.org/cgi-bin/carddisp.pl?gene=PANX1
CTF1	Cardiotrophin 1	Protein Coding	44	GC16P045088	2.03478	https://www.genecards.org/cgi-bin/carddisp.pl?gene=CTF1
LDHB	Lactate Dehydrogenase B	Protein Coding	53	GC12M021635	2.03447	https://www.genecards.org/cgi-bin/carddisp.pl?gene=LDHB
RARS1	Arginyl-TRNA Synthetase 1	Protein Coding	51	GC05P168487	2.03447	https://www.genecards.org/cgi-bin/carddisp.pl?gene=RARS1
PSMC6	Proteasome 26S Subunit, ATPase 6	Protein Coding	46	GC14P052707	2.0337	https://www.genecards.org/cgi-bin/carddisp.pl?gene=PSMC6
ESR1	Estrogen Receptor 1	Protein Coding	61	GC06P151656	2.03284	https://www.genecards.org/cgi-bin/carddisp.pl?gene=ESR1
MIR195	MicroRNA 195	RNA Gene	22	GC17M012589	2.03235	https://www.genecards.org/cgi-bin/carddisp.pl?gene=MIR195
IAPP	Islet Amyloid Polypeptide	Protein Coding	47	GC12P021354	2.03147	https://www.genecards.org/cgi-bin/carddisp.pl?gene=IAPP
PPARA	Peroxisome Proliferator Activated Receptor Alpha	Protein Coding	51	GC22P046150	2.02893	https://www.genecards.org/cgi-bin/carddisp.pl?gene=PPARA
EWSR1	EWS RNA Binding Protein 1	Protein Coding	51	GC22P049599	2.02854	https://www.genecards.org/cgi-bin/carddisp.pl?gene=EWSR1
ITGAM	Integrin Subunit Alpha M	Protein Coding	55	GC16P045112	2.02605	https://www.genecards.org/cgi-bin/carddisp.pl?gene=ITGAM
SBF2	SET Binding Factor 2	Protein Coding	46	GC11M009804	2.02468	https://www.genecards.org/cgi-bin/carddisp.pl?gene=SBF2
MAGEA3	MAGE Family Member A3	Protein Coding	43	GC0XP152698	2.02468	https://www.genecards.org/cgi-bin/carddisp.pl?gene=MAGEA3
IL2RA	Interleukin 2 Receptor Subunit Alpha	Protein Coding	57	GC10M006010	2.02398	https://www.genecards.org/cgi-bin/carddisp.pl?gene=IL2RA
MAPK10	Mitogen-Activated Protein Kinase 10	Protein Coding	56	GC04M085990	2.02398	https://www.genecards.org/cgi-bin/carddisp.pl?gene=MAPK10
BIRC7	Baculoviral IAP Repeat Containing 7	Protein Coding	47	GC20P063235	2.02398	https://www.genecards.org/cgi-bin/carddisp.pl?gene=BIRC7
GYS1	Glycogen Synthase 1	Protein Coding	56	GC19M076871	2.02033	https://www.genecards.org/cgi-bin/carddisp.pl?gene=GYS1
MIRLET7G	MicroRNA Let-7g	RNA Gene	22	GC03M052268	2.02006	https://www.genecards.org/cgi-bin/carddisp.pl?gene=MIRLET7G
HAX1	HCLS1 Associated Protein X-1	Protein Coding	50	GC01P154273	2.01988	https://www.genecards.org/cgi-bin/carddisp.pl?gene=HAX1
RICTOR	RPTOR Independent Companion Of MTOR Complex 2	Protein Coding	50	GC05M038937	2.01942	https://www.genecards.org/cgi-bin/carddisp.pl?gene=RICTOR
MIR9-1	MicroRNA 9-1	RNA Gene	23	GC01M156420	2.0194	https://www.genecards.org/cgi-bin/carddisp.pl?gene=MIR9-1
ILK	Integrin Linked Kinase	Protein Coding	52	GC11P006604	2.01768	https://www.genecards.org/cgi-bin/carddisp.pl?gene=ILK
EMD	Emerin	Protein Coding	52	GC0XP154379	2.0167	https://www.genecards.org/cgi-bin/carddisp.pl?gene=EMD
SREBF1	Sterol Regulatory Element Binding Transcription Factor 1	Protein Coding	54	GC17M017810	2.0157	https://www.genecards.org/cgi-bin/carddisp.pl?gene=SREBF1
RTN4	Reticulon 4	Protein Coding	52	GC02M054934	2.01495	https://www.genecards.org/cgi-bin/carddisp.pl?gene=RTN4
ZFAS1	ZNFX1 Antisense RNA 1	RNA Gene	23	GC20P049276	2.01444	https://www.genecards.org/cgi-bin/carddisp.pl?gene=ZFAS1
UBTF	Upstream Binding Transcription Factor	Protein Coding	50	GC17M044205	2.01441	https://www.genecards.org/cgi-bin/carddisp.pl?gene=UBTF
ENSG00000276609		RNA Gene	8	GC07P027200	2.01439	https://www.genecards.org/cgi-bin/carddisp.pl?gene=ENSG00000276609
ENSG00000277469		RNA Gene	6	GC07P027202	2.01439	https://www.genecards.org/cgi-bin/carddisp.pl?gene=ENSG00000277469
ENSG00000277553		RNA Gene	6	GC07P027206	2.01439	https://www.genecards.org/cgi-bin/carddisp.pl?gene=ENSG00000277553
ENSG00000278708		RNA Gene	6	GC07P027201	2.01439	https://www.genecards.org/cgi-bin/carddisp.pl?gene=ENSG00000278708
PCM1	Pericentriolar Material 1	Protein Coding	48	GC08P017922	2.01213	https://www.genecards.org/cgi-bin/carddisp.pl?gene=PCM1
RPS2	Ribosomal Protein S2	Protein Coding	48	GC16M009783	2.01093	https://www.genecards.org/cgi-bin/carddisp.pl?gene=RPS2
BST2	Bone Marrow Stromal Cell Antigen 2	Protein Coding	46	GC19M017403	2.00861	https://www.genecards.org/cgi-bin/carddisp.pl?gene=BST2
UCA1	Urothelial Cancer Associated 1	RNA Gene	26	GC19P015828	2.00861	https://www.genecards.org/cgi-bin/carddisp.pl?gene=UCA1
DCAF12	DDB1 And CUL4 Associated Factor 12	Protein Coding	41	GC09M034086	2.00763	https://www.genecards.org/cgi-bin/carddisp.pl?gene=DCAF12
NOS2	Nitric Oxide Synthase 2	Protein Coding	56	GC17M027756	2.00602	https://www.genecards.org/cgi-bin/carddisp.pl?gene=NOS2
GZMB	Granzyme B	Protein Coding	54	GC14M024630	2.00401	https://www.genecards.org/cgi-bin/carddisp.pl?gene=GZMB
FERMT2	FERM Domain Containing Kindlin 2	Protein Coding	46	GC14M052857	2.00401	https://www.genecards.org/cgi-bin/carddisp.pl?gene=FERMT2
MIR338	MicroRNA 338	RNA Gene	21	GC17M081150	2.00239	https://www.genecards.org/cgi-bin/carddisp.pl?gene=MIR338
DNMT1	DNA Methyltransferase 1	Protein Coding	59	GC19M010133	2.00109	https://www.genecards.org/cgi-bin/carddisp.pl?gene=DNMT1
HSPD1	Heat Shock Protein Family D (Hsp60) Member 1	Protein Coding	55	GC02M197486	2.00104	https://www.genecards.org/cgi-bin/carddisp.pl?gene=HSPD1
CD40LG	CD40 Ligand	Protein Coding	57	GC0XP136649	2.0007	https://www.genecards.org/cgi-bin/carddisp.pl?gene=CD40LG
STRIP1	Striatin Interacting Protein 1	Protein Coding	42	GC01P110032	1.99876	https://www.genecards.org/cgi-bin/carddisp.pl?gene=STRIP1
GLS	Glutaminase	Protein Coding	56	GC02P190880	1.99845	https://www.genecards.org/cgi-bin/carddisp.pl?gene=GLS
CASC9	Cancer Susceptibility 9	RNA Gene	18	GC08M075132	1.99821	https://www.genecards.org/cgi-bin/carddisp.pl?gene=CASC9
DDB1	Damage Specific DNA Binding Protein 1	Protein Coding	52	GC11M105899	1.99634	https://www.genecards.org/cgi-bin/carddisp.pl?gene=DDB1
MIR4487	MicroRNA 4487	RNA Gene	15	GC11P047400	1.99539	https://www.genecards.org/cgi-bin/carddisp.pl?gene=MIR4487
APEX1	Apurinic/Apyrimidinic Endodeoxyribonuclease 1	Protein Coding	52	GC14P020455	1.99379	https://www.genecards.org/cgi-bin/carddisp.pl?gene=APEX1
TRAPPC5	Trafficking Protein Particle Complex Subunit 5	Protein Coding	42	GC19P007680	1.9904	https://www.genecards.org/cgi-bin/carddisp.pl?gene=TRAPPC5
HADHA	Hydroxyacyl-CoA Dehydrogenase Trifunctional Multienzyme Complex Subunit Alpha	Protein Coding	53	GC02M026190	1.98961	https://www.genecards.org/cgi-bin/carddisp.pl?gene=HADHA
HSPA1A	Heat Shock Protein Family A (Hsp70) Member 1A	Protein Coding	53	GC06P100221	1.9889	https://www.genecards.org/cgi-bin/carddisp.pl?gene=HSPA1A
JUP	Junction Plakoglobin	Protein Coding	55	GC17M041754	1.98848	https://www.genecards.org/cgi-bin/carddisp.pl?gene=JUP
HNRNPH1	Heterogeneous Nuclear Ribonucleoprotein H1	Protein Coding	48	GC05M179614	1.98804	https://www.genecards.org/cgi-bin/carddisp.pl?gene=HNRNPH1
IGFBP5	Insulin Like Growth Factor Binding Protein 5	Protein Coding	50	GC02M216672	1.98696	https://www.genecards.org/cgi-bin/carddisp.pl?gene=IGFBP5
TNFRSF12A	TNF Receptor Superfamily Member 12A	Protein Coding	48	GC16P003018	1.98696	https://www.genecards.org/cgi-bin/carddisp.pl?gene=TNFRSF12A
TNFSF12	TNF Superfamily Member 12	Protein Coding	46	GC17P012413	1.98696	https://www.genecards.org/cgi-bin/carddisp.pl?gene=TNFSF12
URI1	URI1 Prefoldin Like Chaperone	Protein Coding	46	GC19P029923	1.98696	https://www.genecards.org/cgi-bin/carddisp.pl?gene=URI1
MIR124-1	MicroRNA 124-1	RNA Gene	22	GC08M009903	1.98644	https://www.genecards.org/cgi-bin/carddisp.pl?gene=MIR124-1
MT2A	Metallothionein 2A	Protein Coding	48	GC16P057240	1.98637	https://www.genecards.org/cgi-bin/carddisp.pl?gene=MT2A
SCFD1	Sec1 Family Domain Containing 1	Protein Coding	46	GC14P030622	1.98516	https://www.genecards.org/cgi-bin/carddisp.pl?gene=SCFD1
ATP5F1B	ATP Synthase F1 Subunit Beta	Protein Coding	50	GC12M057262	1.98496	https://www.genecards.org/cgi-bin/carddisp.pl?gene=ATP5F1B
ALDH2	Aldehyde Dehydrogenase 2 Family Member	Protein Coding	57	GC12P111766	1.98188	https://www.genecards.org/cgi-bin/carddisp.pl?gene=ALDH2
IKBKG	Inhibitor Of Nuclear Factor Kappa B Kinase Regulatory Subunit Gamma	Protein Coding	55	GC0XP154541	1.9814	https://www.genecards.org/cgi-bin/carddisp.pl?gene=IKBKG
BRD4	Bromodomain Containing 4	Protein Coding	55	GC19M015237	1.98111	https://www.genecards.org/cgi-bin/carddisp.pl?gene=BRD4
DHX9	DExH-Box Helicase 9	Protein Coding	49	GC01P182839	1.97859	https://www.genecards.org/cgi-bin/carddisp.pl?gene=DHX9
CCT6A	Chaperonin Containing TCP1 Subunit 6A	Protein Coding	47	GC07P056051	1.97668	https://www.genecards.org/cgi-bin/carddisp.pl?gene=CCT6A
PPIA	Peptidylprolyl Isomerase A	Protein Coding	52	GC07P044811	1.97414	https://www.genecards.org/cgi-bin/carddisp.pl?gene=PPIA
PTBP1	Polypyrimidine Tract Binding Protein 1	Protein Coding	50	GC19P000797	1.97401	https://www.genecards.org/cgi-bin/carddisp.pl?gene=PTBP1
HSD17B12	Hydroxysteroid 17-Beta Dehydrogenase 12	Protein Coding	46	GC11P043652	1.97378	https://www.genecards.org/cgi-bin/carddisp.pl?gene=HSD17B12
CHMP5	Charged Multivesicular Body Protein 5	Protein Coding	46	GC09P033257	1.9727	https://www.genecards.org/cgi-bin/carddisp.pl?gene=CHMP5
RPL23A	Ribosomal Protein L23a	Protein Coding	47	GC17P028719	1.97136	https://www.genecards.org/cgi-bin/carddisp.pl?gene=RPL23A
SHH	Sonic Hedgehog Signaling Molecule	Protein Coding	57	GC07M155799	1.97128	https://www.genecards.org/cgi-bin/carddisp.pl?gene=SHH
MFSD8	Major Facilitator Superfamily Domain Containing 8	Protein Coding	44	GC04M127917	1.97048	https://www.genecards.org/cgi-bin/carddisp.pl?gene=MFSD8
MIR148A	MicroRNA 148a	RNA Gene	22	GC07M025950	1.96958	https://www.genecards.org/cgi-bin/carddisp.pl?gene=MIR148A
MIR33B	MicroRNA 33b	RNA Gene	22	GC17M017813	1.96847	https://www.genecards.org/cgi-bin/carddisp.pl?gene=MIR33B
BCL2A1	BCL2 Related Protein A1	Protein Coding	48	GC15M129861	1.96842	https://www.genecards.org/cgi-bin/carddisp.pl?gene=BCL2A1
SLC37A4	Solute Carrier Family 37 Member 4	Protein Coding	48	GC11M119357	1.96824	https://www.genecards.org/cgi-bin/carddisp.pl?gene=SLC37A4
DDOST	Dolichyl-Diphosphooligosaccharide--Protein Glycosyltransferase Non-Catalytic Subunit	Protein Coding	52	GC01M020651	1.9669	https://www.genecards.org/cgi-bin/carddisp.pl?gene=DDOST
CHAF1A	Chromatin Assembly Factor 1 Subunit A	Protein Coding	44	GC19P004402	1.96667	https://www.genecards.org/cgi-bin/carddisp.pl?gene=CHAF1A
EPM2A	EPM2A Glucan Phosphatase, Laforin	Protein Coding	50	GC06M145382	1.96518	https://www.genecards.org/cgi-bin/carddisp.pl?gene=EPM2A
MIR16-1	MicroRNA 16-1	RNA Gene	22	GC13M050048	1.95775	https://www.genecards.org/cgi-bin/carddisp.pl?gene=MIR16-1
PSMC1	Proteasome 26S Subunit, ATPase 1	Protein Coding	49	GC14P090256	1.95399	https://www.genecards.org/cgi-bin/carddisp.pl?gene=PSMC1
SNORD44	Small Nucleolar RNA, C/D Box 44	RNA Gene	15	GC01M174719	1.95399	https://www.genecards.org/cgi-bin/carddisp.pl?gene=SNORD44
DDX17	DEAD-Box Helicase 17	Protein Coding	47	GC22M038483	1.95353	https://www.genecards.org/cgi-bin/carddisp.pl?gene=DDX17
CLRN1-AS1	CLRN1 Antisense RNA 1	RNA Gene	21	GC03P150852	1.95226	https://www.genecards.org/cgi-bin/carddisp.pl?gene=CLRN1-AS1
SPHK1	Sphingosine Kinase 1	Protein Coding	53	GC17P076376	1.95106	https://www.genecards.org/cgi-bin/carddisp.pl?gene=SPHK1
PRPF8	Pre-MRNA Processing Factor 8	Protein Coding	49	GC17M001650	1.95052	https://www.genecards.org/cgi-bin/carddisp.pl?gene=PRPF8
NFATC1	Nuclear Factor Of Activated T Cells 1	Protein Coding	55	GC18P079395	1.94792	https://www.genecards.org/cgi-bin/carddisp.pl?gene=NFATC1
EPHA1	EPH Receptor A1	Protein Coding	54	GC07M143390	1.94792	https://www.genecards.org/cgi-bin/carddisp.pl?gene=EPHA1
IL15	Interleukin 15	Protein Coding	50	GC04P141636	1.94792	https://www.genecards.org/cgi-bin/carddisp.pl?gene=IL15
SMAD5	SMAD Family Member 5	Protein Coding	49	GC05P136132	1.94792	https://www.genecards.org/cgi-bin/carddisp.pl?gene=SMAD5
COL10A1	Collagen Type X Alpha 1 Chain	Protein Coding	48	GC06M116118	1.94792	https://www.genecards.org/cgi-bin/carddisp.pl?gene=COL10A1
CHEK2	Checkpoint Kinase 2	Protein Coding	61	GC22M028687	1.9466	https://www.genecards.org/cgi-bin/carddisp.pl?gene=CHEK2
UBA1	Ubiquitin Like Modifier Activating Enzyme 1	Protein Coding	56	GC0XP047190	1.9466	https://www.genecards.org/cgi-bin/carddisp.pl?gene=UBA1
MIR215	MicroRNA 215	RNA Gene	22	GC01M220117	1.94507	https://www.genecards.org/cgi-bin/carddisp.pl?gene=MIR215
TBC1D25	TBC1 Domain Family Member 25	Protein Coding	44	GC0XP048539	1.94464	https://www.genecards.org/cgi-bin/carddisp.pl?gene=TBC1D25
ZMPSTE24	Zinc Metallopeptidase STE24	Protein Coding	48	GC01P040258	1.94123	https://www.genecards.org/cgi-bin/carddisp.pl?gene=ZMPSTE24
SPG11	SPG11 Vesicle Trafficking Associated, Spatacsin	Protein Coding	47	GC15M044562	1.93957	https://www.genecards.org/cgi-bin/carddisp.pl?gene=SPG11
TRAPPC1	Trafficking Protein Particle Complex Subunit 1	Protein Coding	43	GC17M007930	1.93946	https://www.genecards.org/cgi-bin/carddisp.pl?gene=TRAPPC1
NR1H4	Nuclear Receptor Subfamily 1 Group H Member 4	Protein Coding	55	GC12P100473	1.93799	https://www.genecards.org/cgi-bin/carddisp.pl?gene=NR1H4
BMP4	Bone Morphogenetic Protein 4	Protein Coding	55	GC14M053949	1.93712	https://www.genecards.org/cgi-bin/carddisp.pl?gene=BMP4
PTK2	Protein Tyrosine Kinase 2	Protein Coding	55	GC08M140657	1.93387	https://www.genecards.org/cgi-bin/carddisp.pl?gene=PTK2
FXR2	FMR1 Autosomal Homolog 2	Protein Coding	46	GC17M012641	1.93333	https://www.genecards.org/cgi-bin/carddisp.pl?gene=FXR2
LBR	Lamin B Receptor	Protein Coding	54	GC01M225401	1.93319	https://www.genecards.org/cgi-bin/carddisp.pl?gene=LBR
RPS16	Ribosomal Protein S16	Protein Coding	48	GC19M039433	1.93148	https://www.genecards.org/cgi-bin/carddisp.pl?gene=RPS16
MIR16-2	MicroRNA 16-2	RNA Gene	21	GC03P160418	1.93125	https://www.genecards.org/cgi-bin/carddisp.pl?gene=MIR16-2
MBP	Myelin Basic Protein	Protein Coding	51	GC18M076978	1.93083	https://www.genecards.org/cgi-bin/carddisp.pl?gene=MBP
SEC24C	SEC24 Homolog C, COPII Coat Complex Component	Protein Coding	51	GC10P073744	1.92993	https://www.genecards.org/cgi-bin/carddisp.pl?gene=SEC24C
TBKBP1	TBK1 Binding Protein 1	Protein Coding	42	GC17P047694	1.92954	https://www.genecards.org/cgi-bin/carddisp.pl?gene=TBKBP1
SOD2	Superoxide Dismutase 2	Protein Coding	54	GC06M159669	1.92907	https://www.genecards.org/cgi-bin/carddisp.pl?gene=SOD2
DCAF17	DDB1 And CUL4 Associated Factor 17	Protein Coding	46	GC02P171434	1.92881	https://www.genecards.org/cgi-bin/carddisp.pl?gene=DCAF17
KLF4	KLF Transcription Factor 4	Protein Coding	52	GC09M107484	1.92793	https://www.genecards.org/cgi-bin/carddisp.pl?gene=KLF4
FASLG	Fas Ligand	Protein Coding	55	GC01P172628	1.92464	https://www.genecards.org/cgi-bin/carddisp.pl?gene=FASLG
RAB30	RAB30, Member RAS Oncogene Family	Protein Coding	43	GC11M082973	1.92464	https://www.genecards.org/cgi-bin/carddisp.pl?gene=RAB30
RPS28	Ribosomal Protein S28	Protein Coding	46	GC19P008469	1.92378	https://www.genecards.org/cgi-bin/carddisp.pl?gene=RPS28
FOXM1	Forkhead Box M1	Protein Coding	50	GC12M002857	1.92374	https://www.genecards.org/cgi-bin/carddisp.pl?gene=FOXM1
TAB3	TGF-Beta Activated Kinase 1 (MAP3K7) Binding Protein 3	Protein Coding	47	GC0XM030959	1.92163	https://www.genecards.org/cgi-bin/carddisp.pl?gene=TAB3
EIF4A3	Eukaryotic Translation Initiation Factor 4A3	Protein Coding	50	GC17M080135	1.92126	https://www.genecards.org/cgi-bin/carddisp.pl?gene=EIF4A3
HGF	Hepatocyte Growth Factor	Protein Coding	58	GC07M081699	1.91953	https://www.genecards.org/cgi-bin/carddisp.pl?gene=HGF
TIAL1	TIA1 Cytotoxic Granule Associated RNA Binding Protein Like 1	Protein Coding	47	GC10M119571	1.91868	https://www.genecards.org/cgi-bin/carddisp.pl?gene=TIAL1
FBXL2	F-Box And Leucine Rich Repeat Protein 2	Protein Coding	42	GC03P033277	1.91771	https://www.genecards.org/cgi-bin/carddisp.pl?gene=FBXL2
MIR199A2	MicroRNA 199a-2	RNA Gene	23	GC01M172235	1.91751	https://www.genecards.org/cgi-bin/carddisp.pl?gene=MIR199A2
VPS45	Vacuolar Protein Sorting 45 Homolog	Protein Coding	47	GC01P153119	1.91735	https://www.genecards.org/cgi-bin/carddisp.pl?gene=VPS45
CREG1	Cellular Repressor Of E1A Stimulated Genes 1	Protein Coding	46	GC01M167498	1.91667	https://www.genecards.org/cgi-bin/carddisp.pl?gene=CREG1
GNL3	G Protein Nucleolar 3	Protein Coding	50	GC03P052681	1.91587	https://www.genecards.org/cgi-bin/carddisp.pl?gene=GNL3
PSAP	Prosaposin	Protein Coding	55	GC10M071816	1.91526	https://www.genecards.org/cgi-bin/carddisp.pl?gene=PSAP
VPS37A	VPS37A Subunit Of ESCRT-I	Protein Coding	49	GC08P017246	1.91373	https://www.genecards.org/cgi-bin/carddisp.pl?gene=VPS37A
TLR9	Toll Like Receptor 9	Protein Coding	53	GC03M052225	1.90914	https://www.genecards.org/cgi-bin/carddisp.pl?gene=TLR9
PPP2R1A	Protein Phosphatase 2 Scaffold Subunit Aalpha	Protein Coding	55	GC19P080179	1.90788	https://www.genecards.org/cgi-bin/carddisp.pl?gene=PPP2R1A
NCL	Nucleolin	Protein Coding	51	GC02M231453	1.90788	https://www.genecards.org/cgi-bin/carddisp.pl?gene=NCL
PWAR4	Prader Willi/Angelman Region RNA 4	RNA Gene	11	GC15P025211	1.90752	https://www.genecards.org/cgi-bin/carddisp.pl?gene=PWAR4
IFT20	Intraflagellar Transport 20	Protein Coding	42	GC17M056456	1.9064	https://www.genecards.org/cgi-bin/carddisp.pl?gene=IFT20
LINC00324	Long Intergenic Non-Protein Coding RNA 324	RNA Gene	23	GC17M012677	1.90636	https://www.genecards.org/cgi-bin/carddisp.pl?gene=LINC00324
PTGS2	Prostaglandin-Endoperoxide Synthase 2	Protein Coding	56	GC01M186671	1.906	https://www.genecards.org/cgi-bin/carddisp.pl?gene=PTGS2
SKP2	S-Phase Kinase Associated Protein 2	Protein Coding	51	GC05P036151	1.90342	https://www.genecards.org/cgi-bin/carddisp.pl?gene=SKP2
TBC1D15	TBC1 Domain Family Member 15	Protein Coding	44	GC12P071839	1.90335	https://www.genecards.org/cgi-bin/carddisp.pl?gene=TBC1D15
RMDN3	Regulator Of Microtubule Dynamics 3	Protein Coding	42	GC15M040735	1.89981	https://www.genecards.org/cgi-bin/carddisp.pl?gene=RMDN3
STAM	Signal Transducing Adaptor Molecule	Protein Coding	47	GC10P017707	1.89975	https://www.genecards.org/cgi-bin/carddisp.pl?gene=STAM
WNT16	Wnt Family Member 16	Protein Coding	47	GC07P121325	1.89704	https://www.genecards.org/cgi-bin/carddisp.pl?gene=WNT16
FAIM	Fas Apoptotic Inhibitory Molecule	Protein Coding	46	GC03P138608	1.89704	https://www.genecards.org/cgi-bin/carddisp.pl?gene=FAIM
RAB41	RAB41, Member RAS Oncogene Family	Protein Coding	38	GC0XP070282	1.89704	https://www.genecards.org/cgi-bin/carddisp.pl?gene=RAB41
RPS23	Ribosomal Protein S23	Protein Coding	48	GC05M082273	1.89544	https://www.genecards.org/cgi-bin/carddisp.pl?gene=RPS23
MIR181A2	MicroRNA 181a-2	RNA Gene	23	GC09P124692	1.89521	https://www.genecards.org/cgi-bin/carddisp.pl?gene=MIR181A2
SFTA3	Surfactant Associated 3	RNA Gene	36	GC14M036474	1.89448	https://www.genecards.org/cgi-bin/carddisp.pl?gene=SFTA3
KDM1A	Lysine Demethylase 1A	Protein Coding	56	GC01P023019	1.89331	https://www.genecards.org/cgi-bin/carddisp.pl?gene=KDM1A
LINC00963	Long Intergenic Non-Protein Coding RNA 963	RNA Gene	18	GC09P129943	1.89223	https://www.genecards.org/cgi-bin/carddisp.pl?gene=LINC00963
NTRK1	Neurotrophic Receptor Tyrosine Kinase 1	Protein Coding	57	GC01P156815	1.89199	https://www.genecards.org/cgi-bin/carddisp.pl?gene=NTRK1
TERT	Telomerase Reverse Transcriptase	Protein Coding	59	GC05M001253	1.89166	https://www.genecards.org/cgi-bin/carddisp.pl?gene=TERT
LINC00665	Long Intergenic Non-Protein Coding RNA 665	RNA Gene	19	GC19M077877	1.89072	https://www.genecards.org/cgi-bin/carddisp.pl?gene=LINC00665
MYBBP1A	MYB Binding Protein 1a	Protein Coding	46	GC17M004538	1.88991	https://www.genecards.org/cgi-bin/carddisp.pl?gene=MYBBP1A
MIR30E	MicroRNA 30e	RNA Gene	25	GC01P040754	1.88894	https://www.genecards.org/cgi-bin/carddisp.pl?gene=MIR30E
PIKFYVE	Phosphoinositide Kinase, FYVE-Type Zinc Finger Containing	Protein Coding	56	GC02P208266	1.88881	https://www.genecards.org/cgi-bin/carddisp.pl?gene=PIKFYVE
CAD	Carbamoyl-Phosphate Synthetase 2, Aspartate Transcarbamylase, And Dihydroorotase	Protein Coding	56	GC02P027217	1.88648	https://www.genecards.org/cgi-bin/carddisp.pl?gene=CAD
HNRNPA2B1	Heterogeneous Nuclear Ribonucleoprotein A2/B1	Protein Coding	52	GC07M026174	1.88554	https://www.genecards.org/cgi-bin/carddisp.pl?gene=HNRNPA2B1
PRKCD	Protein Kinase C Delta	Protein Coding	59	GC03P053156	1.88302	https://www.genecards.org/cgi-bin/carddisp.pl?gene=PRKCD
IGF2R	Insulin Like Growth Factor 2 Receptor	Protein Coding	52	GC06P159969	1.88292	https://www.genecards.org/cgi-bin/carddisp.pl?gene=IGF2R
PSMC3	Proteasome 26S Subunit, ATPase 3	Protein Coding	51	GC11M105738	1.88252	https://www.genecards.org/cgi-bin/carddisp.pl?gene=PSMC3
SCD	Stearoyl-CoA Desaturase	Protein Coding	57	GC10P100347	1.88234	https://www.genecards.org/cgi-bin/carddisp.pl?gene=SCD
MIRLET7B	MicroRNA Let-7b	RNA Gene	23	GC22P050273	1.88042	https://www.genecards.org/cgi-bin/carddisp.pl?gene=MIRLET7B
MIR126	MicroRNA 126	RNA Gene	25	GC09P136670	1.87988	https://www.genecards.org/cgi-bin/carddisp.pl?gene=MIR126
DYNC1LI1	Dynein Cytoplasmic 1 Light Intermediate Chain 1	Protein Coding	45	GC03M032543	1.87985	https://www.genecards.org/cgi-bin/carddisp.pl?gene=DYNC1LI1
TICAM1	TIR Domain Containing Adaptor Molecule 1	Protein Coding	50	GC19M004815	1.87875	https://www.genecards.org/cgi-bin/carddisp.pl?gene=TICAM1
PROM1	Prominin 1	Protein Coding	53	GC04M015965	1.87651	https://www.genecards.org/cgi-bin/carddisp.pl?gene=PROM1
KRT18	Keratin 18	Protein Coding	57	GC12P052948	1.87501	https://www.genecards.org/cgi-bin/carddisp.pl?gene=KRT18
XRCC6	X-Ray Repair Cross Complementing 6	Protein Coding	52	GC22P050124	1.87501	https://www.genecards.org/cgi-bin/carddisp.pl?gene=XRCC6
CYTOR	Cytoskeleton Regulator RNA	RNA Gene	25	GC02P088422	1.87448	https://www.genecards.org/cgi-bin/carddisp.pl?gene=CYTOR
SLC2A1	Solute Carrier Family 2 Member 1	Protein Coding	60	GC01M042925	1.87442	https://www.genecards.org/cgi-bin/carddisp.pl?gene=SLC2A1
AKT3	AKT Serine/Threonine Kinase 3	Protein Coding	61	GC01M243488	1.87403	https://www.genecards.org/cgi-bin/carddisp.pl?gene=AKT3
FASN	Fatty Acid Synthase	Protein Coding	55	GC17M082078	1.87214	https://www.genecards.org/cgi-bin/carddisp.pl?gene=FASN
RAB11B	RAB11B, Member RAS Oncogene Family	Protein Coding	49	GC19P008473	1.86407	https://www.genecards.org/cgi-bin/carddisp.pl?gene=RAB11B
FTH1	Ferritin Heavy Chain 1	Protein Coding	57	GC11M061959	1.864	https://www.genecards.org/cgi-bin/carddisp.pl?gene=FTH1
RPLP2	Ribosomal Protein Lateral Stalk Subunit P2	Protein Coding	47	GC11P002667	1.864	https://www.genecards.org/cgi-bin/carddisp.pl?gene=RPLP2
VPS28	VPS28 Subunit Of ESCRT-I	Protein Coding	45	GC08M145916	1.86285	https://www.genecards.org/cgi-bin/carddisp.pl?gene=VPS28
VPS37B	VPS37B Subunit Of ESCRT-I	Protein Coding	41	GC12M122865	1.86285	https://www.genecards.org/cgi-bin/carddisp.pl?gene=VPS37B
MVB12A	Multivesicular Body Subunit 12A	Protein Coding	39	GC19P081516	1.86285	https://www.genecards.org/cgi-bin/carddisp.pl?gene=MVB12A
PCNT	Pericentrin	Protein Coding	51	GC21P046324	1.86228	https://www.genecards.org/cgi-bin/carddisp.pl?gene=PCNT
ITGA2	Integrin Subunit Alpha 2	Protein Coding	53	GC05P052989	1.86106	https://www.genecards.org/cgi-bin/carddisp.pl?gene=ITGA2
DDIT4	DNA Damage Inducible Transcript 4	Protein Coding	48	GC10P072273	1.85995	https://www.genecards.org/cgi-bin/carddisp.pl?gene=DDIT4
RPS15A	Ribosomal Protein S15a	Protein Coding	50	GC16M018781	1.85837	https://www.genecards.org/cgi-bin/carddisp.pl?gene=RPS15A
CUL4A	Cullin 4A	Protein Coding	50	GC13P113208	1.85718	https://www.genecards.org/cgi-bin/carddisp.pl?gene=CUL4A
EIF5A	Eukaryotic Translation Initiation Factor 5A	Protein Coding	52	GC17P007306	1.85669	https://www.genecards.org/cgi-bin/carddisp.pl?gene=EIF5A
RPL7A	Ribosomal Protein L7a	Protein Coding	48	GC09P133348	1.85669	https://www.genecards.org/cgi-bin/carddisp.pl?gene=RPL7A
TUBB2B	Tubulin Beta 2B Class IIb	Protein Coding	51	GC06M003392	1.85657	https://www.genecards.org/cgi-bin/carddisp.pl?gene=TUBB2B
RPLP0	Ribosomal Protein Lateral Stalk Subunit P0	Protein Coding	47	GC12M120196	1.85572	https://www.genecards.org/cgi-bin/carddisp.pl?gene=RPLP0
RGS19	Regulator Of G Protein Signaling 19	Protein Coding	48	GC20M064073	1.85494	https://www.genecards.org/cgi-bin/carddisp.pl?gene=RGS19
MIR106B	MicroRNA 106b	RNA Gene	24	GC07M103707	1.85384	https://www.genecards.org/cgi-bin/carddisp.pl?gene=MIR106B
MT-TP	Mitochondrially Encoded TRNA-Pro (CCN)	RNA Gene	11	GCMTM015957	1.85291	https://www.genecards.org/cgi-bin/carddisp.pl?gene=MT-TP
FKBP4	FKBP Prolyl Isomerase 4	Protein Coding	52	GC12P002795	1.85152	https://www.genecards.org/cgi-bin/carddisp.pl?gene=FKBP4
BSG	Basigin (Ok Blood Group)	Protein Coding	51	GC19P000571	1.85152	https://www.genecards.org/cgi-bin/carddisp.pl?gene=BSG
ENSG00000274760		RNA Gene	10	GC20P049279	1.84943	https://www.genecards.org/cgi-bin/carddisp.pl?gene=ENSG00000274760
ENSG00000277967		RNA Gene	10	GC20P049280	1.84943	https://www.genecards.org/cgi-bin/carddisp.pl?gene=ENSG00000277967
HSPA1B	Heat Shock Protein Family A (Hsp70) Member 1B	Protein Coding	46	GC06P100220	1.84728	https://www.genecards.org/cgi-bin/carddisp.pl?gene=HSPA1B
MIR223	MicroRNA 223	RNA Gene	25	GC0XP066018	1.84434	https://www.genecards.org/cgi-bin/carddisp.pl?gene=MIR223
NUP93	Nucleoporin 93	Protein Coding	48	GC16P057259	1.84379	https://www.genecards.org/cgi-bin/carddisp.pl?gene=NUP93
HACD3	3-Hydroxyacyl-CoA Dehydratase 3	Protein Coding	44	GC15P065530	1.84379	https://www.genecards.org/cgi-bin/carddisp.pl?gene=HACD3
DVL2	Dishevelled Segment Polarity Protein 2	Protein Coding	51	GC17M007225	1.84309	https://www.genecards.org/cgi-bin/carddisp.pl?gene=DVL2
ENO1	Enolase 1	Protein Coding	54	GC01M008861	1.84294	https://www.genecards.org/cgi-bin/carddisp.pl?gene=ENO1
DDX3X	DEAD-Box Helicase 3 X-Linked	Protein Coding	55	GC0XP041333	1.84292	https://www.genecards.org/cgi-bin/carddisp.pl?gene=DDX3X
C1QBP	Complement C1q Binding Protein	Protein Coding	51	GC17M005432	1.83868	https://www.genecards.org/cgi-bin/carddisp.pl?gene=C1QBP
VTI1B	Vesicle Transport Through Interaction With T-SNAREs 1B	Protein Coding	47	GC14M067647	1.83856	https://www.genecards.org/cgi-bin/carddisp.pl?gene=VTI1B
CTSS	Cathepsin S	Protein Coding	52	GC01M150730	1.8376	https://www.genecards.org/cgi-bin/carddisp.pl?gene=CTSS
AZI2	5-Azacytidine Induced 2	Protein Coding	42	GC03M028315	1.83566	https://www.genecards.org/cgi-bin/carddisp.pl?gene=AZI2
SNHG1	Small Nucleolar RNA Host Gene 1	RNA Gene	23	GC11M105972	1.83529	https://www.genecards.org/cgi-bin/carddisp.pl?gene=SNHG1
PCBP1	Poly(RC) Binding Protein 1	Protein Coding	48	GC02P070087	1.83414	https://www.genecards.org/cgi-bin/carddisp.pl?gene=PCBP1
IL13	Interleukin 13	Protein Coding	50	GC05P132656	1.83054	https://www.genecards.org/cgi-bin/carddisp.pl?gene=IL13
COPB2	COPI Coat Complex Subunit Beta 2	Protein Coding	51	GC03M139355	1.82986	https://www.genecards.org/cgi-bin/carddisp.pl?gene=COPB2
VPS37C	VPS37C Subunit Of ESCRT-I	Protein Coding	42	GC11M061130	1.82687	https://www.genecards.org/cgi-bin/carddisp.pl?gene=VPS37C
KL	Klotho	Protein Coding	55	GC13P033016	1.82641	https://www.genecards.org/cgi-bin/carddisp.pl?gene=KL
GLG1	Golgi Glycoprotein 1	Protein Coding	45	GC16M074685	1.82564	https://www.genecards.org/cgi-bin/carddisp.pl?gene=GLG1
HLA-DQA1	Major Histocompatibility Complex, Class II, DQ Alpha 1	Protein Coding	50	GC06P100233	1.82043	https://www.genecards.org/cgi-bin/carddisp.pl?gene=HLA-DQA1
ATXN7	Ataxin 7	Protein Coding	48	GC03P063864	1.82029	https://www.genecards.org/cgi-bin/carddisp.pl?gene=ATXN7
MTHFD1	Methylenetetrahydrofolate Dehydrogenase, Cyclohydrolase And Formyltetrahydrofolate Synthetase 1	Protein Coding	52	GC14P064388	1.81991	https://www.genecards.org/cgi-bin/carddisp.pl?gene=MTHFD1
RUVBL1	RuvB Like AAA ATPase 1	Protein Coding	51	GC03M128064	1.81894	https://www.genecards.org/cgi-bin/carddisp.pl?gene=RUVBL1
PRMT5	Protein Arginine Methyltransferase 5	Protein Coding	53	GC14M022920	1.81797	https://www.genecards.org/cgi-bin/carddisp.pl?gene=PRMT5
GRB2	Growth Factor Receptor Bound Protein 2	Protein Coding	53	GC17M075318	1.81626	https://www.genecards.org/cgi-bin/carddisp.pl?gene=GRB2
MIR889	MicroRNA 889	RNA Gene	18	GC14P111909	1.81479	https://www.genecards.org/cgi-bin/carddisp.pl?gene=MIR889
RPS17	Ribosomal Protein S17	Protein Coding	50	GC15M082536	1.814	https://www.genecards.org/cgi-bin/carddisp.pl?gene=RPS17
SNAP23	Synaptosome Associated Protein 23	Protein Coding	48	GC15P042491	1.814	https://www.genecards.org/cgi-bin/carddisp.pl?gene=SNAP23
LINC00511	Long Intergenic Non-Protein Coding RNA 511	RNA Gene	19	GC17M072323	1.81267	https://www.genecards.org/cgi-bin/carddisp.pl?gene=LINC00511
AIM2	Absent In Melanoma 2	Protein Coding	48	GC01M159062	1.81236	https://www.genecards.org/cgi-bin/carddisp.pl?gene=AIM2
ITPR3	Inositol 1,4,5-Trisphosphate Receptor Type 3	Protein Coding	53	GC06P033620	1.81127	https://www.genecards.org/cgi-bin/carddisp.pl?gene=ITPR3
MIR4458	MicroRNA 4458	RNA Gene	13	GC05P008460	1.80609	https://www.genecards.org/cgi-bin/carddisp.pl?gene=MIR4458
MIR221	MicroRNA 221	RNA Gene	23	GC0XM045746	1.80604	https://www.genecards.org/cgi-bin/carddisp.pl?gene=MIR221
PAK1	P21 (RAC1) Activated Kinase 1	Protein Coding	57	GC11M106562	1.80498	https://www.genecards.org/cgi-bin/carddisp.pl?gene=PAK1
SGPL1	Sphingosine-1-Phosphate Lyase 1	Protein Coding	53	GC10P070815	1.80319	https://www.genecards.org/cgi-bin/carddisp.pl?gene=SGPL1
LRRC59	Leucine Rich Repeat Containing 59	Protein Coding	42	GC17M050375	1.80156	https://www.genecards.org/cgi-bin/carddisp.pl?gene=LRRC59
[truncated: 8,368 more rows]
