# Supplementary material for: A prognostic model based on autophagy-and senescence-related genes for gastric cancer: implications for immunotherapy and personalized treatment
Source: Front Oncol. 2025 Mar 20;15:1509771. doi: 10.3389/fonc.2025.1509771 (PMC11965130; doi:10.3389/fonc.2025.1509771)
Supplement: Supplementary file 6 [file DataSheet6.xlsx]

## Sheet: Sheet1
Gene Symbol	Description	Category	Gifts	GC Id	Relevance score	GeneCards Link
TP53	Tumor Protein P53	Protein Coding	61	GC17M007661	26.1049	https://www.genecards.org/cgi-bin/carddisp.pl?gene=TP53
CDKN2A	Cyclin Dependent Kinase Inhibitor 2A	Protein Coding	59	GC09M021967	19.3042	https://www.genecards.org/cgi-bin/carddisp.pl?gene=CDKN2A
CDKN1A	Cyclin Dependent Kinase Inhibitor 1A	Protein Coding	56	GC06P100341	15.9806	https://www.genecards.org/cgi-bin/carddisp.pl?gene=CDKN1A
PTEN	Phosphatase And Tensin Homolog	Protein Coding	59	GC10P096651	15.816	https://www.genecards.org/cgi-bin/carddisp.pl?gene=PTEN
SIRT1	Sirtuin 1	Protein Coding	56	GC10P067884	14.9139	https://www.genecards.org/cgi-bin/carddisp.pl?gene=SIRT1
SALRNA1	Senescence Associated Long Non-Coding RNA 1	RNA Gene	17	GC14P060639	13.7136	https://www.genecards.org/cgi-bin/carddisp.pl?gene=SALRNA1
SALRNA3	Senescence Associated Long Non-Coding RNA 3	RNA Gene	11	GC15P070615	12.8686	https://www.genecards.org/cgi-bin/carddisp.pl?gene=SALRNA3
SALRNA2	Senescence Associated Long Non-Coding RNA 2	RNA Gene	10	GC15P070635	12.8686	https://www.genecards.org/cgi-bin/carddisp.pl?gene=SALRNA2
PIK3CD	Phosphatidylinositol-4,5-Bisphosphate 3-Kinase Catalytic Subunit Delta	Protein Coding	60	GC01P009628	12.8166	https://www.genecards.org/cgi-bin/carddisp.pl?gene=PIK3CD
TERT	Telomerase Reverse Transcriptase	Protein Coding	59	GC05M001253	12.3248	https://www.genecards.org/cgi-bin/carddisp.pl?gene=TERT
RGN	Regucalcin	Protein Coding	45	GC0XP047799	12.2426	https://www.genecards.org/cgi-bin/carddisp.pl?gene=RGN
PIK3R1	Phosphoinositide-3-Kinase Regulatory Subunit 1	Protein Coding	57	GC05P068215	11.4151	https://www.genecards.org/cgi-bin/carddisp.pl?gene=PIK3R1
RB1	RB Transcriptional Corepressor 1	Protein Coding	55	GC13P048303	11.3577	https://www.genecards.org/cgi-bin/carddisp.pl?gene=RB1
LMNA	Lamin A/C	Protein Coding	56	GC01P156082	10.8087	https://www.genecards.org/cgi-bin/carddisp.pl?gene=LMNA
SOD2-OT1	SOD2 Overlapping Transcript 1	RNA Gene	15	GC06M159772	10.6379	https://www.genecards.org/cgi-bin/carddisp.pl?gene=SOD2-OT1
HIRA	Histone Cell Cycle Regulator	Protein Coding	50	GC22M019330	10.5021	https://www.genecards.org/cgi-bin/carddisp.pl?gene=HIRA
CDK6	Cyclin Dependent Kinase 6	Protein Coding	59	GC07M092604	9.59295	https://www.genecards.org/cgi-bin/carddisp.pl?gene=CDK6
ATM	ATM Serine/Threonine Kinase	Protein Coding	60	GC11P108222	9.46815	https://www.genecards.org/cgi-bin/carddisp.pl?gene=ATM
CDK2	Cyclin Dependent Kinase 2	Protein Coding	58	GC12P055966	9.34068	https://www.genecards.org/cgi-bin/carddisp.pl?gene=CDK2
RSL1D1	Ribosomal L1 Domain Containing 1	Protein Coding	46	GC16M011833	9.11806	https://www.genecards.org/cgi-bin/carddisp.pl?gene=RSL1D1
LIMS1	LIM Zinc Finger Domain Containing 1	Protein Coding	47	GC02P108534	9.02009	https://www.genecards.org/cgi-bin/carddisp.pl?gene=LIMS1
UBN1	Ubinuclein 1	Protein Coding	45	GC16P019967	8.89924	https://www.genecards.org/cgi-bin/carddisp.pl?gene=UBN1
CDK4	Cyclin Dependent Kinase 4	Protein Coding	61	GC12M058633	8.83313	https://www.genecards.org/cgi-bin/carddisp.pl?gene=CDK4
MAPK14	Mitogen-Activated Protein Kinase 14	Protein Coding	58	GC06P100333	8.72718	https://www.genecards.org/cgi-bin/carddisp.pl?gene=MAPK14
ID1	Inhibitor Of DNA Binding 1	Protein Coding	48	GC20P031605	8.68192	https://www.genecards.org/cgi-bin/carddisp.pl?gene=ID1
MORF4	Mortality Factor 4 (Pseudogene)	Pseudogene	16	GC04M173615	8.5277	https://www.genecards.org/cgi-bin/carddisp.pl?gene=MORF4
TMEM158	Transmembrane Protein 158	Protein Coding	40	GC03M045241	8.18112	https://www.genecards.org/cgi-bin/carddisp.pl?gene=TMEM158
E2F1	E2F Transcription Factor 1	Protein Coding	50	GC20M033675	8.08622	https://www.genecards.org/cgi-bin/carddisp.pl?gene=E2F1
PML	PML Nuclear Body Scaffold	Protein Coding	53	GC15P073994	8.04004	https://www.genecards.org/cgi-bin/carddisp.pl?gene=PML
BMI1	BMI1 Proto-Oncogene, Polycomb Ring Finger	Protein Coding	50	GC10P022326	7.94378	https://www.genecards.org/cgi-bin/carddisp.pl?gene=BMI1
MTOR	Mechanistic Target Of Rapamycin Kinase	Protein Coding	63	GC01M011106	7.87571	https://www.genecards.org/cgi-bin/carddisp.pl?gene=MTOR
IL6	Interleukin 6	Protein Coding	59	GC07P022725	7.60637	https://www.genecards.org/cgi-bin/carddisp.pl?gene=IL6
SIRT6	Sirtuin 6	Protein Coding	52	GC19M004174	7.55495	https://www.genecards.org/cgi-bin/carddisp.pl?gene=SIRT6
MAPK1	Mitogen-Activated Protein Kinase 1	Protein Coding	60	GC22M021759	7.46981	https://www.genecards.org/cgi-bin/carddisp.pl?gene=MAPK1
LIMS2	LIM Zinc Finger Domain Containing 2	Protein Coding	48	GC02M127638	7.46444	https://www.genecards.org/cgi-bin/carddisp.pl?gene=LIMS2
TERF2	Telomeric Repeat Binding Factor 2	Protein Coding	48	GC16M069355	7.43724	https://www.genecards.org/cgi-bin/carddisp.pl?gene=TERF2
IGFBP7	Insulin Like Growth Factor Binding Protein 7	Protein Coding	53	GC04M057030	7.1871	https://www.genecards.org/cgi-bin/carddisp.pl?gene=IGFBP7
EZH2	Enhancer Of Zeste 2 Polycomb Repressive Complex 2 Subunit	Protein Coding	60	GC07M148807	7.10663	https://www.genecards.org/cgi-bin/carddisp.pl?gene=EZH2
BRAF	B-Raf Proto-Oncogene, Serine/Threonine Kinase	Protein Coding	60	GC07M140748	7.09505	https://www.genecards.org/cgi-bin/carddisp.pl?gene=BRAF
CDKN1B	Cyclin Dependent Kinase Inhibitor 1B	Protein Coding	55	GC12P026558	7.07868	https://www.genecards.org/cgi-bin/carddisp.pl?gene=CDKN1B
LIMS3	LIM Zinc Finger Domain Containing 3	Protein Coding	35	GC02P109899	7.03746	https://www.genecards.org/cgi-bin/carddisp.pl?gene=LIMS3
MDM2	MDM2 Proto-Oncogene	Protein Coding	59	GC12P068808	6.76231	https://www.genecards.org/cgi-bin/carddisp.pl?gene=MDM2
ASF1A	Anti-Silencing Function 1A Histone Chaperone	Protein Coding	46	GC06P118894	6.61839	https://www.genecards.org/cgi-bin/carddisp.pl?gene=ASF1A
SP1	Sp1 Transcription Factor	Protein Coding	52	GC12P053380	6.58914	https://www.genecards.org/cgi-bin/carddisp.pl?gene=SP1
HRAS	HRas Proto-Oncogene, GTPase	Protein Coding	59	GC11M007272	6.53952	https://www.genecards.org/cgi-bin/carddisp.pl?gene=HRAS
LIMS4	LIM Zinc Finger Domain Containing 4	Protein Coding	23	GC02M111844	6.4963	https://www.genecards.org/cgi-bin/carddisp.pl?gene=LIMS4
SERPINE1	Serpin Family E Member 1	Protein Coding	57	GC07P101127	6.47951	https://www.genecards.org/cgi-bin/carddisp.pl?gene=SERPINE1
CERNA3	Competing Endogenous LncRNA 3 For MiR-645	RNA Gene	14	GC08P056085	6.44777	https://www.genecards.org/cgi-bin/carddisp.pl?gene=CERNA3
MYC	MYC Proto-Oncogene, BHLH Transcription Factor	Protein Coding	59	GC08P127735	6.44499	https://www.genecards.org/cgi-bin/carddisp.pl?gene=MYC
HMGA1	High Mobility Group AT-Hook 1	Protein Coding	53	GC06P100306	6.37896	https://www.genecards.org/cgi-bin/carddisp.pl?gene=HMGA1
H2AX	H2A.X Variant Histone	Protein Coding	50	GC11M119370	6.33	https://www.genecards.org/cgi-bin/carddisp.pl?gene=H2AX
CXCL8	C-X-C Motif Chemokine Ligand 8	Protein Coding	51	GC04P073740	6.28195	https://www.genecards.org/cgi-bin/carddisp.pl?gene=CXCL8
PARP1	Poly(ADP-Ribose) Polymerase 1	Protein Coding	58	GC01M226360	6.23339	https://www.genecards.org/cgi-bin/carddisp.pl?gene=PARP1
LINC02605	Long Intergenic Non-Protein Coding RNA 2605	RNA Gene	14	GC08P078838	6.22949	https://www.genecards.org/cgi-bin/carddisp.pl?gene=LINC02605
TERC	Telomerase RNA Component	RNA Gene	31	GC03M169765	6.17463	https://www.genecards.org/cgi-bin/carddisp.pl?gene=TERC
HMGA2	High Mobility Group AT-Hook 2	Protein Coding	50	GC12P065824	6.08923	https://www.genecards.org/cgi-bin/carddisp.pl?gene=HMGA2
NFKB1	Nuclear Factor Kappa B Subunit 1	Protein Coding	60	GC04P102501	6.08129	https://www.genecards.org/cgi-bin/carddisp.pl?gene=NFKB1
JUN	Jun Proto-Oncogene, AP-1 Transcription Factor Subunit	Protein Coding	55	GC01M058780	6.06781	https://www.genecards.org/cgi-bin/carddisp.pl?gene=JUN
BDNF-AS	BDNF Antisense RNA	RNA Gene	24	GC11P027578	6.05462	https://www.genecards.org/cgi-bin/carddisp.pl?gene=BDNF-AS
CDKN2B	Cyclin Dependent Kinase Inhibitor 2B	Protein Coding	53	GC09M022002	6.04617	https://www.genecards.org/cgi-bin/carddisp.pl?gene=CDKN2B
EMSLR	E2F1 MRNA Stabilizing LncRNA	RNA Gene	15	GC07P101962	6.02516	https://www.genecards.org/cgi-bin/carddisp.pl?gene=EMSLR
NEK6	NIMA Related Kinase 6	Protein Coding	47	GC09P124259	5.99276	https://www.genecards.org/cgi-bin/carddisp.pl?gene=NEK6
MAPKAPK5	MAPK Activated Protein Kinase 5	Protein Coding	52	GC12P111842	5.87863	https://www.genecards.org/cgi-bin/carddisp.pl?gene=MAPKAPK5
TAGLN	Transgelin	Protein Coding	51	GC11P117199	5.79099	https://www.genecards.org/cgi-bin/carddisp.pl?gene=TAGLN
AKT1	AKT Serine/Threonine Kinase 1	Protein Coding	61	GC14M104769	5.77293	https://www.genecards.org/cgi-bin/carddisp.pl?gene=AKT1
H19	H19 Imprinted Maternally Expressed Transcript	RNA Gene	30	GC11M001995	5.73563	https://www.genecards.org/cgi-bin/carddisp.pl?gene=H19
NUAK1	NUAK Family Kinase 1	Protein Coding	50	GC12M106063	5.73038	https://www.genecards.org/cgi-bin/carddisp.pl?gene=NUAK1
TGFB1	Transforming Growth Factor Beta 1	Protein Coding	60	GC19M041301	5.72884	https://www.genecards.org/cgi-bin/carddisp.pl?gene=TGFB1
LMNB1	Lamin B1	Protein Coding	53	GC05P126776	5.6975	https://www.genecards.org/cgi-bin/carddisp.pl?gene=LMNB1
STAT3	Signal Transducer And Activator Of Transcription 3	Protein Coding	61	GC17M042313	5.68817	https://www.genecards.org/cgi-bin/carddisp.pl?gene=STAT3
PGR-AS1	PGR Antisense RNA 1	RNA Gene	13	GC11P101131	5.6441	https://www.genecards.org/cgi-bin/carddisp.pl?gene=PGR-AS1
MIR34A	MicroRNA 34a	RNA Gene	25	GC01M009630	5.60014	https://www.genecards.org/cgi-bin/carddisp.pl?gene=MIR34A
IGF1	Insulin Like Growth Factor 1	Protein Coding	55	GC12M102395	5.5799	https://www.genecards.org/cgi-bin/carddisp.pl?gene=IGF1
IFI16	Interferon Gamma Inducible Protein 16	Protein Coding	49	GC01P158969	5.55215	https://www.genecards.org/cgi-bin/carddisp.pl?gene=IFI16
SIRT3	Sirtuin 3	Protein Coding	54	GC11M000215	5.53444	https://www.genecards.org/cgi-bin/carddisp.pl?gene=SIRT3
LINC01672	Long Intergenic Non-Protein Coding RNA 1672	RNA Gene	14	GC01P007053	5.51713	https://www.genecards.org/cgi-bin/carddisp.pl?gene=LINC01672
RELA	RELA Proto-Oncogene, NF-KB Subunit	Protein Coding	59	GC11M065653	5.49211	https://www.genecards.org/cgi-bin/carddisp.pl?gene=RELA
IL1A	Interleukin 1 Alpha	Protein Coding	52	GC02M112773	5.47814	https://www.genecards.org/cgi-bin/carddisp.pl?gene=IL1A
GLB1	Galactosidase Beta 1	Protein Coding	55	GC03M032963	5.37474	https://www.genecards.org/cgi-bin/carddisp.pl?gene=GLB1
THBS1	Thrombospondin 1	Protein Coding	52	GC15P039581	5.37468	https://www.genecards.org/cgi-bin/carddisp.pl?gene=THBS1
MAPK8	Mitogen-Activated Protein Kinase 8	Protein Coding	57	GC10P048306	5.36238	https://www.genecards.org/cgi-bin/carddisp.pl?gene=MAPK8
CGAS	Cyclic GMP-AMP Synthase	Protein Coding	42	GC06M078494	5.33524	https://www.genecards.org/cgi-bin/carddisp.pl?gene=CGAS
WRN	WRN RecQ Like Helicase	Protein Coding	53	GC08P031033	5.31838	https://www.genecards.org/cgi-bin/carddisp.pl?gene=WRN
CAV1	Caveolin 1	Protein Coding	55	GC07P116524	5.27877	https://www.genecards.org/cgi-bin/carddisp.pl?gene=CAV1
CCNA2	Cyclin A2	Protein Coding	52	GC04M121816	5.24063	https://www.genecards.org/cgi-bin/carddisp.pl?gene=CCNA2
ETS1	ETS Proto-Oncogene 1, Transcription Factor	Protein Coding	54	GC11M128458	5.23458	https://www.genecards.org/cgi-bin/carddisp.pl?gene=ETS1
TBX2	T-Box Transcription Factor 2	Protein Coding	52	GC17P061399	5.23021	https://www.genecards.org/cgi-bin/carddisp.pl?gene=TBX2
TNF	Tumor Necrosis Factor	Protein Coding	59	GC06P100202	5.19644	https://www.genecards.org/cgi-bin/carddisp.pl?gene=TNF
MSN	Moesin	Protein Coding	55	GC0XP065588	5.17368	https://www.genecards.org/cgi-bin/carddisp.pl?gene=MSN
MIR7-3HG	MIR7-3 Host Gene	RNA Gene	29	GC19P005386	5.16556	https://www.genecards.org/cgi-bin/carddisp.pl?gene=MIR7-3HG
FOS	Fos Proto-Oncogene, AP-1 Transcription Factor Subunit	Protein Coding	57	GC14P075278	5.07245	https://www.genecards.org/cgi-bin/carddisp.pl?gene=FOS
ING1	Inhibitor Of Growth Family Member 1	Protein Coding	51	GC13P110712	5.01653	https://www.genecards.org/cgi-bin/carddisp.pl?gene=ING1
FOXO1	Forkhead Box O1	Protein Coding	57	GC13M040555	4.99983	https://www.genecards.org/cgi-bin/carddisp.pl?gene=FOXO1
KAT5	Lysine Acetyltransferase 5	Protein Coding	57	GC11P065711	4.98084	https://www.genecards.org/cgi-bin/carddisp.pl?gene=KAT5
MAPK3	Mitogen-Activated Protein Kinase 3	Protein Coding	56	GC16M040043	4.96489	https://www.genecards.org/cgi-bin/carddisp.pl?gene=MAPK3
POT1	Protection Of Telomeres 1	Protein Coding	49	GC07M124822	4.94647	https://www.genecards.org/cgi-bin/carddisp.pl?gene=POT1
KNDC1	Kinase Non-Catalytic C-Lobe Domain Containing 1	Protein Coding	43	GC10P133161	4.91846	https://www.genecards.org/cgi-bin/carddisp.pl?gene=KNDC1
SCARNA5	Small Cajal Body-Specific RNA 5	RNA Gene	22	GC02P233275	4.89869	https://www.genecards.org/cgi-bin/carddisp.pl?gene=SCARNA5
TRA-TGC7-1	TRNA-Ala (Anticodon TGC) 7-1	RNA Gene	10	GC06M077733	4.87739	https://www.genecards.org/cgi-bin/carddisp.pl?gene=TRA-TGC7-1
TRA-TGC5-1	TRNA-Ala (Anticodon TGC) 5-1	RNA Gene	9	GC06M028817	4.87739	https://www.genecards.org/cgi-bin/carddisp.pl?gene=TRA-TGC5-1
ARG2	Arginase 2	Protein Coding	52	GC14P067619	4.87523	https://www.genecards.org/cgi-bin/carddisp.pl?gene=ARG2
BCYRN1	Brain Cytoplasmic RNA 1	RNA Gene	22	GC02P047253	4.85323	https://www.genecards.org/cgi-bin/carddisp.pl?gene=BCYRN1
NAMPT	Nicotinamide Phosphoribosyltransferase	Protein Coding	55	GC07M106248	4.78646	https://www.genecards.org/cgi-bin/carddisp.pl?gene=NAMPT
IGFBP3	Insulin Like Growth Factor Binding Protein 3	Protein Coding	54	GC07M045912	4.77638	https://www.genecards.org/cgi-bin/carddisp.pl?gene=IGFBP3
MAP2K3	Mitogen-Activated Protein Kinase Kinase 3	Protein Coding	56	GC17P071100	4.73867	https://www.genecards.org/cgi-bin/carddisp.pl?gene=MAP2K3
IFNG	Interferon Gamma	Protein Coding	57	GC12M068154	4.7038	https://www.genecards.org/cgi-bin/carddisp.pl?gene=IFNG
MAPK11	Mitogen-Activated Protein Kinase 11	Protein Coding	54	GC22M050263	4.63194	https://www.genecards.org/cgi-bin/carddisp.pl?gene=MAPK11
MDM4	MDM4 Regulator Of P53	Protein Coding	52	GC01P204516	4.61946	https://www.genecards.org/cgi-bin/carddisp.pl?gene=MDM4
NEK4	NIMA Related Kinase 4	Protein Coding	48	GC03M052708	4.57332	https://www.genecards.org/cgi-bin/carddisp.pl?gene=NEK4
PRKAA1	Protein Kinase AMP-Activated Catalytic Subunit Alpha 1	Protein Coding	54	GC05M040759	4.54288	https://www.genecards.org/cgi-bin/carddisp.pl?gene=PRKAA1
TP63	Tumor Protein P63	Protein Coding	53	GC03P189598	4.53074	https://www.genecards.org/cgi-bin/carddisp.pl?gene=TP63
NBN	Nibrin	Protein Coding	55	GC08M089933	4.50479	https://www.genecards.org/cgi-bin/carddisp.pl?gene=NBN
CDKN2AIP	CDKN2A Interacting Protein	Protein Coding	44	GC04P183444	4.50007	https://www.genecards.org/cgi-bin/carddisp.pl?gene=CDKN2AIP
PRPF19	Pre-MRNA Processing Factor 19	Protein Coding	44	GC11M060890	4.484	https://www.genecards.org/cgi-bin/carddisp.pl?gene=PRPF19
ATP13A3	ATPase 13A3	Protein Coding	46	GC03M194402	4.44409	https://www.genecards.org/cgi-bin/carddisp.pl?gene=ATP13A3
ULK3	Unc-51 Like Kinase 3	Protein Coding	48	GC15M074836	4.44126	https://www.genecards.org/cgi-bin/carddisp.pl?gene=ULK3
IL1B	Interleukin 1 Beta	Protein Coding	54	GC02M112829	4.44035	https://www.genecards.org/cgi-bin/carddisp.pl?gene=IL1B
TPP2	Tripeptidyl Peptidase 2	Protein Coding	51	GC13P102596	4.43808	https://www.genecards.org/cgi-bin/carddisp.pl?gene=TPP2
ROMO1	Reactive Oxygen Species Modulator 1	Protein Coding	42	GC20P035699	4.40631	https://www.genecards.org/cgi-bin/carddisp.pl?gene=ROMO1
IGF1R	Insulin Like Growth Factor 1 Receptor	Protein Coding	61	GC15P098648	4.39254	https://www.genecards.org/cgi-bin/carddisp.pl?gene=IGF1R
BCL2	BCL2 Apoptosis Regulator	Protein Coding	57	GC18M063123	4.37946	https://www.genecards.org/cgi-bin/carddisp.pl?gene=BCL2
TBX3	T-Box Transcription Factor 3	Protein Coding	50	GC12M114670	4.37347	https://www.genecards.org/cgi-bin/carddisp.pl?gene=TBX3
MIR31HG	MIR31 Host Gene	RNA Gene	22	GC09M021909	4.35452	https://www.genecards.org/cgi-bin/carddisp.pl?gene=MIR31HG
E2F2	E2F Transcription Factor 2	Protein Coding	47	GC01M023889	4.34301	https://www.genecards.org/cgi-bin/carddisp.pl?gene=E2F2
PCNA	Proliferating Cell Nuclear Antigen	Protein Coding	57	GC20M005114	4.32022	https://www.genecards.org/cgi-bin/carddisp.pl?gene=PCNA
EP300	E1A Binding Protein P300	Protein Coding	59	GC22P050085	4.30302	https://www.genecards.org/cgi-bin/carddisp.pl?gene=EP300
UBC	Ubiquitin C	Protein Coding	50	GC12M124911	4.29655	https://www.genecards.org/cgi-bin/carddisp.pl?gene=UBC
GAPDH	Glyceraldehyde-3-Phosphate Dehydrogenase	Protein Coding	57	GC12P026338	4.24443	https://www.genecards.org/cgi-bin/carddisp.pl?gene=GAPDH
PTGS2	Prostaglandin-Endoperoxide Synthase 2	Protein Coding	56	GC01M186671	4.2207	https://www.genecards.org/cgi-bin/carddisp.pl?gene=PTGS2
DELEC1	Deleted In Esophageal Cancer 1	RNA Gene	30	GC09P120262	4.21661	https://www.genecards.org/cgi-bin/carddisp.pl?gene=DELEC1
TMX2-CTNND1	TMX2-CTNND1 Readthrough (NMD Candidate)	RNA Gene	19	GC11P057712	4.21203	https://www.genecards.org/cgi-bin/carddisp.pl?gene=TMX2-CTNND1
PHB1	Prohibitin 1	Protein Coding	53	GC17M057571	4.19787	https://www.genecards.org/cgi-bin/carddisp.pl?gene=PHB1
PNPT1	Polyribonucleotide Nucleotidyltransferase 1	Protein Coding	50	GC02M055634	4.17322	https://www.genecards.org/cgi-bin/carddisp.pl?gene=PNPT1
FOXO3	Forkhead Box O3	Protein Coding	53	GC06P108559	4.14278	https://www.genecards.org/cgi-bin/carddisp.pl?gene=FOXO3
IGFBP5	Insulin Like Growth Factor Binding Protein 5	Protein Coding	50	GC02M216672	4.13671	https://www.genecards.org/cgi-bin/carddisp.pl?gene=IGFBP5
TGFB1I1	Transforming Growth Factor Beta 1 Induced Transcript 1	Protein Coding	48	GC16P045128	4.11684	https://www.genecards.org/cgi-bin/carddisp.pl?gene=TGFB1I1
MAPK10	Mitogen-Activated Protein Kinase 10	Protein Coding	56	GC04M085990	4.0925	https://www.genecards.org/cgi-bin/carddisp.pl?gene=MAPK10
TRC-GCA24-1	TRNA-Cys (GCA) 24-1	RNA Gene	8	GC17M056977	4.07826	https://www.genecards.org/cgi-bin/carddisp.pl?gene=TRC-GCA24-1
LEO1	LEO1 Homolog, Paf1/RNA Polymerase II Complex Component	Protein Coding	46	GC15M130851	4.07666	https://www.genecards.org/cgi-bin/carddisp.pl?gene=LEO1
IFNB1	Interferon Beta 1	Protein Coding	50	GC09M021077	4.07389	https://www.genecards.org/cgi-bin/carddisp.pl?gene=IFNB1
TINF2	TERF1 Interacting Nuclear Factor 2	Protein Coding	48	GC14M024945	4.05376	https://www.genecards.org/cgi-bin/carddisp.pl?gene=TINF2
KIR2DL4	Killer Cell Immunoglobulin Like Receptor, Two Ig Domains And Long Cytoplasmic Tail 4	Protein Coding	45	GC19P080308	4.05005	https://www.genecards.org/cgi-bin/carddisp.pl?gene=KIR2DL4
MEG3	Maternally Expressed 3	RNA Gene	31	GC14P111860	4.04886	https://www.genecards.org/cgi-bin/carddisp.pl?gene=MEG3
KDM6B	Lysine Demethylase 6B	Protein Coding	52	GC17P007834	4.04713	https://www.genecards.org/cgi-bin/carddisp.pl?gene=KDM6B
CHEK1	Checkpoint Kinase 1	Protein Coding	57	GC11P125625	4.04262	https://www.genecards.org/cgi-bin/carddisp.pl?gene=CHEK1
E2F3	E2F Transcription Factor 3	Protein Coding	48	GC06P020404	4.02907	https://www.genecards.org/cgi-bin/carddisp.pl?gene=E2F3
TERF1	Telomeric Repeat Binding Factor 1	Protein Coding	48	GC08P073003	4.02841	https://www.genecards.org/cgi-bin/carddisp.pl?gene=TERF1
MAPK9	Mitogen-Activated Protein Kinase 9	Protein Coding	56	GC05M180269	4.0254	https://www.genecards.org/cgi-bin/carddisp.pl?gene=MAPK9
EP400	E1A Binding Protein P400	Protein Coding	42	GC12P131949	4.01156	https://www.genecards.org/cgi-bin/carddisp.pl?gene=EP400
RAF1	Raf-1 Proto-Oncogene, Serine/Threonine Kinase	Protein Coding	61	GC03M012583	4.00397	https://www.genecards.org/cgi-bin/carddisp.pl?gene=RAF1
H1-4	H1.4 Linker Histone, Cluster Member	Protein Coding	49	GC06P101159	3.99533	https://www.genecards.org/cgi-bin/carddisp.pl?gene=H1-4
MIR34C	MicroRNA 34c	RNA Gene	24	GC11P112070	3.97055	https://www.genecards.org/cgi-bin/carddisp.pl?gene=MIR34C
CEBPB	CCAAT Enhancer Binding Protein Beta	Protein Coding	50	GC20P050190	3.9514	https://www.genecards.org/cgi-bin/carddisp.pl?gene=CEBPB
ID2	Inhibitor Of DNA Binding 2	Protein Coding	51	GC02P008678	3.94975	https://www.genecards.org/cgi-bin/carddisp.pl?gene=ID2
STN1	STN1 Subunit Of CST Complex	Protein Coding	47	GC10M103996	3.94975	https://www.genecards.org/cgi-bin/carddisp.pl?gene=STN1
CHEK2	Checkpoint Kinase 2	Protein Coding	61	GC22M028687	3.94956	https://www.genecards.org/cgi-bin/carddisp.pl?gene=CHEK2
H4C16	H4 Histone 16	Protein Coding	42	GC12M024266	3.94653	https://www.genecards.org/cgi-bin/carddisp.pl?gene=H4C16
H2AJ	H2A.J Histone	Protein Coding	39	GC12P026621	3.91731	https://www.genecards.org/cgi-bin/carddisp.pl?gene=H2AJ
CLDN1	Claudin 1	Protein Coding	53	GC03M190305	3.91453	https://www.genecards.org/cgi-bin/carddisp.pl?gene=CLDN1
YPEL3	Yippee Like 3	Protein Coding	43	GC16M040040	3.90164	https://www.genecards.org/cgi-bin/carddisp.pl?gene=YPEL3
MRE11	MRE11 Homolog, Double Strand Break Repair Nuclease	Protein Coding	55	GC11M106764	3.89075	https://www.genecards.org/cgi-bin/carddisp.pl?gene=MRE11
MAP2K6	Mitogen-Activated Protein Kinase Kinase 6	Protein Coding	53	GC17P069414	3.86042	https://www.genecards.org/cgi-bin/carddisp.pl?gene=MAP2K6
G6PD	Glucose-6-Phosphate Dehydrogenase	Protein Coding	57	GC0XM154573	3.85494	https://www.genecards.org/cgi-bin/carddisp.pl?gene=G6PD
PRKCA	Protein Kinase C Alpha	Protein Coding	57	GC17P066302	3.8383	https://www.genecards.org/cgi-bin/carddisp.pl?gene=PRKCA
CBX4	Chromobox 4	Protein Coding	46	GC17M079833	3.83268	https://www.genecards.org/cgi-bin/carddisp.pl?gene=CBX4
ING2	Inhibitor Of Growth Family Member 2	Protein Coding	43	GC04P183504	3.81496	https://www.genecards.org/cgi-bin/carddisp.pl?gene=ING2
HDAC1	Histone Deacetylase 1	Protein Coding	57	GC01P032292	3.81314	https://www.genecards.org/cgi-bin/carddisp.pl?gene=HDAC1
YBX1	Y-Box Binding Protein 1	Protein Coding	47	GC01P042682	3.81077	https://www.genecards.org/cgi-bin/carddisp.pl?gene=YBX1
CBX8	Chromobox 8	Protein Coding	44	GC17M079794	3.79804	https://www.genecards.org/cgi-bin/carddisp.pl?gene=CBX8
RBL1	RB Transcriptional Corepressor Like 1	Protein Coding	48	GC20M036996	3.79552	https://www.genecards.org/cgi-bin/carddisp.pl?gene=RBL1
MAP2K4	Mitogen-Activated Protein Kinase Kinase 4	Protein Coding	53	GC17P012020	3.79048	https://www.genecards.org/cgi-bin/carddisp.pl?gene=MAP2K4
HLA-G	Major Histocompatibility Complex, Class I, G	Protein Coding	50	GC06P100145	3.7851	https://www.genecards.org/cgi-bin/carddisp.pl?gene=HLA-G
CDKN2C	Cyclin Dependent Kinase Inhibitor 2C	Protein Coding	51	GC01P050960	3.77095	https://www.genecards.org/cgi-bin/carddisp.pl?gene=CDKN2C
FZR1	Fizzy And Cell Division Cycle 20 Related 1	Protein Coding	51	GC19P003506	3.7573	https://www.genecards.org/cgi-bin/carddisp.pl?gene=FZR1
MIR493HG	MIR493 Cluster Host Gene	RNA Gene	14	GC14P111895	3.75456	https://www.genecards.org/cgi-bin/carddisp.pl?gene=MIR493HG
ENSG00000276919		RNA Gene	10	GC14P111685	3.75456	https://www.genecards.org/cgi-bin/carddisp.pl?gene=ENSG00000276919
SPARC	Secreted Protein Acidic And Cysteine Rich	Protein Coding	56	GC05M151661	3.7326	https://www.genecards.org/cgi-bin/carddisp.pl?gene=SPARC
TXN	Thioredoxin	Protein Coding	52	GC09M110243	3.72191	https://www.genecards.org/cgi-bin/carddisp.pl?gene=TXN
NFE2L2	NFE2 Like BZIP Transcription Factor 2	Protein Coding	58	GC02M177227	3.72048	https://www.genecards.org/cgi-bin/carddisp.pl?gene=NFE2L2
ZNF410	Zinc Finger Protein 410	Protein Coding	42	GC14P073886	3.714	https://www.genecards.org/cgi-bin/carddisp.pl?gene=ZNF410
TLR4	Toll Like Receptor 4	Protein Coding	58	GC09P117704	3.69528	https://www.genecards.org/cgi-bin/carddisp.pl?gene=TLR4
TFDP1	Transcription Factor Dp-1	Protein Coding	49	GC13P113584	3.69338	https://www.genecards.org/cgi-bin/carddisp.pl?gene=TFDP1
SIRT2	Sirtuin 2	Protein Coding	55	GC19M038878	3.6901	https://www.genecards.org/cgi-bin/carddisp.pl?gene=SIRT2
TWIST1	Twist Family BHLH Transcription Factor 1	Protein Coding	52	GC07M019020	3.66656	https://www.genecards.org/cgi-bin/carddisp.pl?gene=TWIST1
ACD	ACD Shelterin Complex Subunit And Telomerase Recruitment Factor	Protein Coding	49	GC16M067658	3.66321	https://www.genecards.org/cgi-bin/carddisp.pl?gene=ACD
CCND1	Cyclin D1	Protein Coding	60	GC11P069641	3.64409	https://www.genecards.org/cgi-bin/carddisp.pl?gene=CCND1
HIF1A	Hypoxia Inducible Factor 1 Subunit Alpha	Protein Coding	55	GC14P061695	3.62771	https://www.genecards.org/cgi-bin/carddisp.pl?gene=HIF1A
CXCL1	C-X-C Motif Chemokine Ligand 1	Protein Coding	50	GC04P073869	3.62704	https://www.genecards.org/cgi-bin/carddisp.pl?gene=CXCL1
MDH1	Malate Dehydrogenase 1	Protein Coding	53	GC02P063557	3.60772	https://www.genecards.org/cgi-bin/carddisp.pl?gene=MDH1
CDK1	Cyclin Dependent Kinase 1	Protein Coding	55	GC10P060772	3.59722	https://www.genecards.org/cgi-bin/carddisp.pl?gene=CDK1
DNMT1	DNA Methyltransferase 1	Protein Coding	59	GC19M010133	3.58867	https://www.genecards.org/cgi-bin/carddisp.pl?gene=DNMT1
NOX4	NADPH Oxidase 4	Protein Coding	50	GC11M089324	3.57837	https://www.genecards.org/cgi-bin/carddisp.pl?gene=NOX4
NPM1	Nucleophosmin 1	Protein Coding	58	GC05P171387	3.5579	https://www.genecards.org/cgi-bin/carddisp.pl?gene=NPM1
MAP2K1	Mitogen-Activated Protein Kinase Kinase 1	Protein Coding	61	GC15P066386	3.54431	https://www.genecards.org/cgi-bin/carddisp.pl?gene=MAP2K1
SMAD5-AS1	SMAD5 Antisense RNA 1	RNA Gene	26	GC05M136129	3.54249	https://www.genecards.org/cgi-bin/carddisp.pl?gene=SMAD5-AS1
MORF4L1	Mortality Factor 4 Like 1	Protein Coding	48	GC15P078810	3.53371	https://www.genecards.org/cgi-bin/carddisp.pl?gene=MORF4L1
CSNK2A1	Casein Kinase 2 Alpha 1	Protein Coding	57	GC20M000472	3.53122	https://www.genecards.org/cgi-bin/carddisp.pl?gene=CSNK2A1
MIR21	MicroRNA 21	RNA Gene	26	GC17P072430	3.50378	https://www.genecards.org/cgi-bin/carddisp.pl?gene=MIR21
H3-3A	H3.3 Histone A	Protein Coding	48	GC01P226062	3.49192	https://www.genecards.org/cgi-bin/carddisp.pl?gene=H3-3A
PIK3CG	Phosphatidylinositol-4,5-Bisphosphate 3-Kinase Catalytic Subunit Gamma	Protein Coding	55	GC07P106865	3.48452	https://www.genecards.org/cgi-bin/carddisp.pl?gene=PIK3CG
H2AZ1	H2A.Z Variant Histone 1	Protein Coding	47	GC04M099949	3.47354	https://www.genecards.org/cgi-bin/carddisp.pl?gene=H2AZ1
CDKN2D	Cyclin Dependent Kinase Inhibitor 2D	Protein Coding	46	GC19M010566	3.47186	https://www.genecards.org/cgi-bin/carddisp.pl?gene=CDKN2D
SQSTM1	Sequestosome 1	Protein Coding	56	GC05P179806	3.47144	https://www.genecards.org/cgi-bin/carddisp.pl?gene=SQSTM1
ETS2	ETS Proto-Oncogene 2, Transcription Factor	Protein Coding	48	GC21P038805	3.45416	https://www.genecards.org/cgi-bin/carddisp.pl?gene=ETS2
SRC	SRC Proto-Oncogene, Non-Receptor Tyrosine Kinase	Protein Coding	58	GC20P037344	3.44983	https://www.genecards.org/cgi-bin/carddisp.pl?gene=SRC
GSK3B	Glycogen Synthase Kinase 3 Beta	Protein Coding	57	GC03M119821	3.44793	https://www.genecards.org/cgi-bin/carddisp.pl?gene=GSK3B
RAC2	Rac Family Small GTPase 2	Protein Coding	59	GC22M065943	3.43381	https://www.genecards.org/cgi-bin/carddisp.pl?gene=RAC2
H1-5	H1.5 Linker Histone, Cluster Member	Protein Coding	47	GC06M078705	3.42834	https://www.genecards.org/cgi-bin/carddisp.pl?gene=H1-5
RBL2	RB Transcriptional Corepressor Like 2	Protein Coding	52	GC16P053433	3.42582	https://www.genecards.org/cgi-bin/carddisp.pl?gene=RBL2
MAP3K5	Mitogen-Activated Protein Kinase Kinase Kinase 5	Protein Coding	55	GC06M136557	3.41379	https://www.genecards.org/cgi-bin/carddisp.pl?gene=MAP3K5
CD44	CD44 Molecule (Indian Blood Group)	Protein Coding	55	GC11P035139	3.41265	https://www.genecards.org/cgi-bin/carddisp.pl?gene=CD44
SRF	Serum Response Factor	Protein Coding	50	GC06P043171	3.40373	https://www.genecards.org/cgi-bin/carddisp.pl?gene=SRF
FOXM1	Forkhead Box M1	Protein Coding	50	GC12M002857	3.3839	https://www.genecards.org/cgi-bin/carddisp.pl?gene=FOXM1
BCL2L1	BCL2 Like 1	Protein Coding	54	GC20M031664	3.35176	https://www.genecards.org/cgi-bin/carddisp.pl?gene=BCL2L1
H3-4	H3.4 Histone, Cluster Member	Protein Coding	44	GC01M228427	3.34799	https://www.genecards.org/cgi-bin/carddisp.pl?gene=H3-4
SLC30A10	Solute Carrier Family 30 Member 10	Protein Coding	50	GC01M219685	3.34733	https://www.genecards.org/cgi-bin/carddisp.pl?gene=SLC30A10
RPS27A	Ribosomal Protein S27a	Protein Coding	49	GC02P055231	3.34138	https://www.genecards.org/cgi-bin/carddisp.pl?gene=RPS27A
KRAS	KRAS Proto-Oncogene, GTPase	Protein Coding	59	GC12M025204	3.33363	https://www.genecards.org/cgi-bin/carddisp.pl?gene=KRAS
RBBP4	RB Binding Protein 4, Chromatin Remodeling Factor	Protein Coding	51	GC01P032651	3.33347	https://www.genecards.org/cgi-bin/carddisp.pl?gene=RBBP4
H4C1	H4 Clustered Histone 1	Protein Coding	42	GC06P099959	3.32592	https://www.genecards.org/cgi-bin/carddisp.pl?gene=H4C1
SOD2	Superoxide Dismutase 2	Protein Coding	54	GC06M159669	3.32547	https://www.genecards.org/cgi-bin/carddisp.pl?gene=SOD2
PPARG	Peroxisome Proliferator Activated Receptor Gamma	Protein Coding	60	GC03P012287	3.31365	https://www.genecards.org/cgi-bin/carddisp.pl?gene=PPARG
ZNF277	Zinc Finger Protein 277	Protein Coding	43	GC07P112206	3.27684	https://www.genecards.org/cgi-bin/carddisp.pl?gene=ZNF277
MIR146A	MicroRNA 146a	RNA Gene	25	GC05P160485	3.26693	https://www.genecards.org/cgi-bin/carddisp.pl?gene=MIR146A
SMAD3	SMAD Family Member 3	Protein Coding	60	GC15P067063	3.24775	https://www.genecards.org/cgi-bin/carddisp.pl?gene=SMAD3
GSN	Gelsolin	Protein Coding	56	GC09P121201	3.24719	https://www.genecards.org/cgi-bin/carddisp.pl?gene=GSN
FBXO5	F-Box Protein 5	Protein Coding	44	GC06M152970	3.24678	https://www.genecards.org/cgi-bin/carddisp.pl?gene=FBXO5
UBTD1	Ubiquitin Domain Containing 1	Protein Coding	40	GC10P097498	3.24216	https://www.genecards.org/cgi-bin/carddisp.pl?gene=UBTD1
LOXL2	Lysyl Oxidase Like 2	Protein Coding	53	GC08M023296	3.24132	https://www.genecards.org/cgi-bin/carddisp.pl?gene=LOXL2
KL	Klotho	Protein Coding	55	GC13P033016	3.23562	https://www.genecards.org/cgi-bin/carddisp.pl?gene=KL
H2BC5	H2B Clustered Histone 5	Protein Coding	40	GC06P101169	3.23353	https://www.genecards.org/cgi-bin/carddisp.pl?gene=H2BC5
ATR	ATR Serine/Threonine Kinase	Protein Coding	60	GC03M142449	3.21176	https://www.genecards.org/cgi-bin/carddisp.pl?gene=ATR
GAS5	Growth Arrest Specific 5	RNA Gene	26	GC01M173947	3.20951	https://www.genecards.org/cgi-bin/carddisp.pl?gene=GAS5
CABIN1	Calcineurin Binding Protein 1	Protein Coding	48	GC22P024011	3.20488	https://www.genecards.org/cgi-bin/carddisp.pl?gene=CABIN1
HSPA9	Heat Shock Protein Family A (Hsp70) Member 9	Protein Coding	54	GC05M138554	3.20163	https://www.genecards.org/cgi-bin/carddisp.pl?gene=HSPA9
BECN1	Beclin 1	Protein Coding	52	GC17M042810	3.18967	https://www.genecards.org/cgi-bin/carddisp.pl?gene=BECN1
SERPINB2	Serpin Family B Member 2	Protein Coding	51	GC18P063871	3.18587	https://www.genecards.org/cgi-bin/carddisp.pl?gene=SERPINB2
SIRT7	Sirtuin 7	Protein Coding	48	GC17M081911	3.18472	https://www.genecards.org/cgi-bin/carddisp.pl?gene=SIRT7
CYP27A1	Cytochrome P450 Family 27 Subfamily A Member 1	Protein Coding	53	GC02P218781	3.17332	https://www.genecards.org/cgi-bin/carddisp.pl?gene=CYP27A1
KCNQ1DN	KCNQ1 Downstream Neighbor	RNA Gene	28	GC11P002869	3.17332	https://www.genecards.org/cgi-bin/carddisp.pl?gene=KCNQ1DN
PIK3CA	Phosphatidylinositol-4,5-Bisphosphate 3-Kinase Catalytic Subunit Alpha	Protein Coding	59	GC03P179148	3.14991	https://www.genecards.org/cgi-bin/carddisp.pl?gene=PIK3CA
YAP1	Yes1 Associated Transcriptional Regulator	Protein Coding	55	GC11P102110	3.13652	https://www.genecards.org/cgi-bin/carddisp.pl?gene=YAP1
CLU	Clusterin	Protein Coding	54	GC08M027596	3.13453	https://www.genecards.org/cgi-bin/carddisp.pl?gene=CLU
XIST	X Inactive Specific Transcript	RNA Gene	26	GC0XM073820	3.1052	https://www.genecards.org/cgi-bin/carddisp.pl?gene=XIST
ENSG00000277577		RNA Gene	6	GC0XM073831	3.1052	https://www.genecards.org/cgi-bin/carddisp.pl?gene=ENSG00000277577
CCNB1	Cyclin B1	Protein Coding	53	GC05P069167	3.08619	https://www.genecards.org/cgi-bin/carddisp.pl?gene=CCNB1
HSPA5	Heat Shock Protein Family A (Hsp70) Member 5	Protein Coding	55	GC09M125234	3.086	https://www.genecards.org/cgi-bin/carddisp.pl?gene=HSPA5
SNORD15A	Small Nucleolar RNA, C/D Box 15A	RNA Gene	19	GC11P075400	3.07247	https://www.genecards.org/cgi-bin/carddisp.pl?gene=SNORD15A
MIR494	MicroRNA 494	RNA Gene	19	GC14P111896	3.06422	https://www.genecards.org/cgi-bin/carddisp.pl?gene=MIR494
ZKSCAN3	Zinc Finger With KRAB And SCAN Domains 3	Protein Coding	40	GC06P028349	3.05779	https://www.genecards.org/cgi-bin/carddisp.pl?gene=ZKSCAN3
ATG5	Autophagy Related 5	Protein Coding	52	GC06M106045	3.05582	https://www.genecards.org/cgi-bin/carddisp.pl?gene=ATG5
RNF2	Ring Finger Protein 2	Protein Coding	51	GC01P185045	3.03938	https://www.genecards.org/cgi-bin/carddisp.pl?gene=RNF2
MIR22	MicroRNA 22	RNA Gene	23	GC17M001713	3.03286	https://www.genecards.org/cgi-bin/carddisp.pl?gene=MIR22
S1PR2	Sphingosine-1-Phosphate Receptor 2	Protein Coding	51	GC19M010223	3.02906	https://www.genecards.org/cgi-bin/carddisp.pl?gene=S1PR2
IL24	Interleukin 24	Protein Coding	48	GC01P206897	3.02459	https://www.genecards.org/cgi-bin/carddisp.pl?gene=IL24
CCNE2	Cyclin E2	Protein Coding	47	GC08M094879	2.98955	https://www.genecards.org/cgi-bin/carddisp.pl?gene=CCNE2
CASP3	Caspase 3	Protein Coding	56	GC04M184627	2.98927	https://www.genecards.org/cgi-bin/carddisp.pl?gene=CASP3
BRCA1	BRCA1 DNA Repair Associated	Protein Coding	57	GC17M043044	2.96307	https://www.genecards.org/cgi-bin/carddisp.pl?gene=BRCA1
EGF	Epidermal Growth Factor	Protein Coding	58	GC04P109912	2.95299	https://www.genecards.org/cgi-bin/carddisp.pl?gene=EGF
PRKAA2	Protein Kinase AMP-Activated Catalytic Subunit Alpha 2	Protein Coding	57	GC01P056645	2.94781	https://www.genecards.org/cgi-bin/carddisp.pl?gene=PRKAA2
MIR543	MicroRNA 543	RNA Gene	19	GC14P111581	2.93371	https://www.genecards.org/cgi-bin/carddisp.pl?gene=MIR543
IRF7	Interferon Regulatory Factor 7	Protein Coding	55	GC11M000612	2.92225	https://www.genecards.org/cgi-bin/carddisp.pl?gene=IRF7
BRD7	Bromodomain Containing 7	Protein Coding	48	GC16M050313	2.92059	https://www.genecards.org/cgi-bin/carddisp.pl?gene=BRD7
UBE2D1	Ubiquitin Conjugating Enzyme E2 D1	Protein Coding	51	GC10P058334	2.91561	https://www.genecards.org/cgi-bin/carddisp.pl?gene=UBE2D1
RNY5	RNA, Ro60-Associated Y5	RNA Gene	14	GC07P148941	2.90812	https://www.genecards.org/cgi-bin/carddisp.pl?gene=RNY5
CNOT6	CCR4-NOT Transcription Complex Subunit 6	Protein Coding	44	GC05P180494	2.90014	https://www.genecards.org/cgi-bin/carddisp.pl?gene=CNOT6
HMOX1	Heme Oxygenase 1	Protein Coding	59	GC22P035380	2.89842	https://www.genecards.org/cgi-bin/carddisp.pl?gene=HMOX1
SUZ12	SUZ12 Polycomb Repressive Complex 2 Subunit	Protein Coding	48	GC17P031937	2.88589	https://www.genecards.org/cgi-bin/carddisp.pl?gene=SUZ12
MACROH2A1	MacroH2A.1 Histone	Protein Coding	48	GC05M135334	2.87162	https://www.genecards.org/cgi-bin/carddisp.pl?gene=MACROH2A1
CCL2	C-C Motif Chemokine Ligand 2	Protein Coding	56	GC17P034255	2.87052	https://www.genecards.org/cgi-bin/carddisp.pl?gene=CCL2
HBP1	HMG-Box Transcription Factor 1	Protein Coding	44	GC07P107168	2.87052	https://www.genecards.org/cgi-bin/carddisp.pl?gene=HBP1
EHMT2	Euchromatic Histone Lysine Methyltransferase 2	Protein Coding	53	GC06M031879	2.86631	https://www.genecards.org/cgi-bin/carddisp.pl?gene=EHMT2
ECRG4	ECRG4 Augurin Precursor	Protein Coding	39	GC02P106063	2.85504	https://www.genecards.org/cgi-bin/carddisp.pl?gene=ECRG4
AURKA	Aurora Kinase A	Protein Coding	58	GC20M056370	2.85453	https://www.genecards.org/cgi-bin/carddisp.pl?gene=AURKA
B3GAT1	Beta-1,3-Glucuronyltransferase 1	Protein Coding	50	GC11M134378	2.85308	https://www.genecards.org/cgi-bin/carddisp.pl?gene=B3GAT1
MIR17	MicroRNA 17	RNA Gene	22	GC13P091350	2.85038	https://www.genecards.org/cgi-bin/carddisp.pl?gene=MIR17
MT-RNR1	Mitochondrially Encoded 12S RRNA	RNA Gene	19	GCMTP000642	2.84706	https://www.genecards.org/cgi-bin/carddisp.pl?gene=MT-RNR1
EFEMP1	EGF Containing Fibulin Extracellular Matrix Protein 1	Protein Coding	52	GC02M055865	2.84668	https://www.genecards.org/cgi-bin/carddisp.pl?gene=EFEMP1
RUVBL1	RuvB Like AAA ATPase 1	Protein Coding	51	GC03M128064	2.84351	https://www.genecards.org/cgi-bin/carddisp.pl?gene=RUVBL1
MORF4L2	Mortality Factor 4 Like 2	Protein Coding	44	GC0XM103675	2.83994	https://www.genecards.org/cgi-bin/carddisp.pl?gene=MORF4L2
ALOX5	Arachidonate 5-Lipoxygenase	Protein Coding	54	GC10P045374	2.83805	https://www.genecards.org/cgi-bin/carddisp.pl?gene=ALOX5
MAP1LC3B	Microtubule Associated Protein 1 Light Chain 3 Beta	Protein Coding	48	GC16P087384	2.83284	https://www.genecards.org/cgi-bin/carddisp.pl?gene=MAP1LC3B
PKM	Pyruvate Kinase M1/2	Protein Coding	56	GC15M072199	2.83265	https://www.genecards.org/cgi-bin/carddisp.pl?gene=PKM
MIAT	Myocardial Infarction Associated Transcript	RNA Gene	27	GC22P026646	2.82815	https://www.genecards.org/cgi-bin/carddisp.pl?gene=MIAT
EGFR	Epidermal Growth Factor Receptor	Protein Coding	62	GC07P055019	2.82269	https://www.genecards.org/cgi-bin/carddisp.pl?gene=EGFR
UBB	Ubiquitin B	Protein Coding	51	GC17P016380	2.81967	https://www.genecards.org/cgi-bin/carddisp.pl?gene=UBB
HSF1	Heat Shock Transcription Factor 1	Protein Coding	53	GC08P144291	2.81662	https://www.genecards.org/cgi-bin/carddisp.pl?gene=HSF1
PLAT	Plasminogen Activator, Tissue Type	Protein Coding	56	GC08M042174	2.80976	https://www.genecards.org/cgi-bin/carddisp.pl?gene=PLAT
RPS6KA1	Ribosomal Protein S6 Kinase A1	Protein Coding	57	GC01P026540	2.7932	https://www.genecards.org/cgi-bin/carddisp.pl?gene=RPS6KA1
LAMP1	Lysosomal Associated Membrane Protein 1	Protein Coding	50	GC13P113297	2.7833	https://www.genecards.org/cgi-bin/carddisp.pl?gene=LAMP1
LBR	Lamin B Receptor	Protein Coding	54	GC01M225401	2.77955	https://www.genecards.org/cgi-bin/carddisp.pl?gene=LBR
TRV-AAC1-1	TRNA-Val (Anticodon AAC) 1-1	RNA Gene	9	GC03P169772	2.77132	https://www.genecards.org/cgi-bin/carddisp.pl?gene=TRV-AAC1-1
TRV-AAC1-3	TRNA-Val (Anticodon AAC) 1-3	RNA Gene	9	GC05P181169	2.77132	https://www.genecards.org/cgi-bin/carddisp.pl?gene=TRV-AAC1-3
TRV-AAC1-4	TRNA-Val (Anticodon AAC) 1-4	RNA Gene	9	GC05M181218	2.77132	https://www.genecards.org/cgi-bin/carddisp.pl?gene=TRV-AAC1-4
TRV-AAC1-2	TRNA-Val (Anticodon AAC) 1-2	RNA Gene	8	GC05P181164	2.77132	https://www.genecards.org/cgi-bin/carddisp.pl?gene=TRV-AAC1-2
TRV-AAC1-5	TRNA-Val (Anticodon AAC) 1-5	RNA Gene	8	GC06M027753	2.77132	https://www.genecards.org/cgi-bin/carddisp.pl?gene=TRV-AAC1-5
PLAU	Plasminogen Activator, Urokinase	Protein Coding	59	GC10P073909	2.77015	https://www.genecards.org/cgi-bin/carddisp.pl?gene=PLAU
MAPKAPK2	MAPK Activated Protein Kinase 2	Protein Coding	54	GC01P206684	2.75234	https://www.genecards.org/cgi-bin/carddisp.pl?gene=MAPKAPK2
MIR146B	MicroRNA 146b	RNA Gene	24	GC10P102436	2.7483	https://www.genecards.org/cgi-bin/carddisp.pl?gene=MIR146B
MMP1	Matrix Metallopeptidase 1	Protein Coding	57	GC11M106849	2.733	https://www.genecards.org/cgi-bin/carddisp.pl?gene=MMP1
MAP1LC3A	Microtubule Associated Protein 1 Light Chain 3 Alpha	Protein Coding	47	GC20P034546	2.7321	https://www.genecards.org/cgi-bin/carddisp.pl?gene=MAP1LC3A
PHC2	Polyhomeotic Homolog 2	Protein Coding	46	GC01M033646	2.72879	https://www.genecards.org/cgi-bin/carddisp.pl?gene=PHC2
VENTX	VENT Homeobox	Protein Coding	40	GC10P133238	2.72879	https://www.genecards.org/cgi-bin/carddisp.pl?gene=VENTX
TCF7L1	Transcription Factor 7 Like 1	Protein Coding	47	GC02P085133	2.72401	https://www.genecards.org/cgi-bin/carddisp.pl?gene=TCF7L1
MIR20B	MicroRNA 20b	RNA Gene	17	GC0XM134362	2.72248	https://www.genecards.org/cgi-bin/carddisp.pl?gene=MIR20B
IFI27	Interferon Alpha Inducible Protein 27	Protein Coding	45	GC14P094104	2.71979	https://www.genecards.org/cgi-bin/carddisp.pl?gene=IFI27
CCNA1	Cyclin A1	Protein Coding	48	GC13P036431	2.71138	https://www.genecards.org/cgi-bin/carddisp.pl?gene=CCNA1
HSPA1A	Heat Shock Protein Family A (Hsp70) Member 1A	Protein Coding	53	GC06P100221	2.71005	https://www.genecards.org/cgi-bin/carddisp.pl?gene=HSPA1A
TERF2IP	TERF2 Interacting Protein	Protein Coding	48	GC16P075647	2.69853	https://www.genecards.org/cgi-bin/carddisp.pl?gene=TERF2IP
UBA52	Ubiquitin A-52 Residue Ribosomal Protein Fusion Product 1	Protein Coding	47	GC19P018563	2.69565	https://www.genecards.org/cgi-bin/carddisp.pl?gene=UBA52
MIR217	MicroRNA 217	RNA Gene	22	GC02M055982	2.69007	https://www.genecards.org/cgi-bin/carddisp.pl?gene=MIR217
H1-3	H1.3 Linker Histone, Cluster Member	Protein Coding	43	GC06M078704	2.68466	https://www.genecards.org/cgi-bin/carddisp.pl?gene=H1-3
NOS3	Nitric Oxide Synthase 3	Protein Coding	56	GC07P151739	2.67025	https://www.genecards.org/cgi-bin/carddisp.pl?gene=NOS3
IL3	Interleukin 3	Protein Coding	52	GC05P132060	2.66957	https://www.genecards.org/cgi-bin/carddisp.pl?gene=IL3
MAP1LC3C	Microtubule Associated Protein 1 Light Chain 3 Gamma	Protein Coding	36	GC01M241995	2.6687	https://www.genecards.org/cgi-bin/carddisp.pl?gene=MAP1LC3C
INS	Insulin	Protein Coding	54	GC11M002159	2.66433	https://www.genecards.org/cgi-bin/carddisp.pl?gene=INS
ALOX15B	Arachidonate 15-Lipoxygenase Type B	Protein Coding	48	GC17P008039	2.66098	https://www.genecards.org/cgi-bin/carddisp.pl?gene=ALOX15B
ME1	Malic Enzyme 1	Protein Coding	48	GC06M083210	2.66098	https://www.genecards.org/cgi-bin/carddisp.pl?gene=ME1
SMARCB1	SWI/SNF Related, Matrix Associated, Actin Dependent Regulator Of Chromatin, Subfamily B, Member 1	Protein Coding	53	GC22P023786	2.66034	https://www.genecards.org/cgi-bin/carddisp.pl?gene=SMARCB1
SMAD4	SMAD Family Member 4	Protein Coding	59	GC18P051028	2.65745	https://www.genecards.org/cgi-bin/carddisp.pl?gene=SMAD4
PPARGC1A	PPARG Coactivator 1 Alpha	Protein Coding	53	GC04M023755	2.65586	https://www.genecards.org/cgi-bin/carddisp.pl?gene=PPARGC1A
MITF	Melanocyte Inducing Transcription Factor	Protein Coding	55	GC03P069788	2.62748	https://www.genecards.org/cgi-bin/carddisp.pl?gene=MITF
RXRA	Retinoid X Receptor Alpha	Protein Coding	56	GC09P134317	2.62619	https://www.genecards.org/cgi-bin/carddisp.pl?gene=RXRA
H1-1	H1.1 Linker Histone, Cluster Member	Protein Coding	43	GC06M026072	2.6187	https://www.genecards.org/cgi-bin/carddisp.pl?gene=H1-1
SNORD44	Small Nucleolar RNA, C/D Box 44	RNA Gene	15	GC01M174719	2.61259	https://www.genecards.org/cgi-bin/carddisp.pl?gene=SNORD44
RUVBL2	RuvB Like AAA ATPase 2	Protein Coding	52	GC19P048993	2.61148	https://www.genecards.org/cgi-bin/carddisp.pl?gene=RUVBL2
PLA2R1	Phospholipase A2 Receptor 1	Protein Coding	47	GC02M159924	2.60685	https://www.genecards.org/cgi-bin/carddisp.pl?gene=PLA2R1
PVT1	Pvt1 Oncogene	RNA Gene	28	GC08P127900	2.60506	https://www.genecards.org/cgi-bin/carddisp.pl?gene=PVT1
TFDP2	Transcription Factor Dp-2	Protein Coding	44	GC03M141944	2.59846	https://www.genecards.org/cgi-bin/carddisp.pl?gene=TFDP2
PRKCD	Protein Kinase C Delta	Protein Coding	59	GC03P053156	2.59799	https://www.genecards.org/cgi-bin/carddisp.pl?gene=PRKCD
RNF114	Ring Finger Protein 114	Protein Coding	44	GC20P049936	2.59609	https://www.genecards.org/cgi-bin/carddisp.pl?gene=RNF114
MACROH2A2	MacroH2A.2 Histone	Protein Coding	40	GC10P070053	2.59565	https://www.genecards.org/cgi-bin/carddisp.pl?gene=MACROH2A2
VEGFA	Vascular Endothelial Growth Factor A	Protein Coding	56	GC06P043770	2.59437	https://www.genecards.org/cgi-bin/carddisp.pl?gene=VEGFA
H1-2	H1.2 Linker Histone, Cluster Member	Protein Coding	46	GC06M026058	2.59197	https://www.genecards.org/cgi-bin/carddisp.pl?gene=H1-2
CCNE1	Cyclin E1	Protein Coding	55	GC19P029811	2.591	https://www.genecards.org/cgi-bin/carddisp.pl?gene=CCNE1
CDK5	Cyclin Dependent Kinase 5	Protein Coding	60	GC07M151053	2.5849	https://www.genecards.org/cgi-bin/carddisp.pl?gene=CDK5
PLD2	Phospholipase D2	Protein Coding	54	GC17P005948	2.5799	https://www.genecards.org/cgi-bin/carddisp.pl?gene=PLD2
ELAVL1	ELAV Like RNA Binding Protein 1	Protein Coding	47	GC19M007958	2.56979	https://www.genecards.org/cgi-bin/carddisp.pl?gene=ELAVL1
HSPA4	Heat Shock Protein Family A (Hsp70) Member 4	Protein Coding	50	GC05P133054	2.56077	https://www.genecards.org/cgi-bin/carddisp.pl?gene=HSPA4
IRF5	Interferon Regulatory Factor 5	Protein Coding	53	GC07P128937	2.55978	https://www.genecards.org/cgi-bin/carddisp.pl?gene=IRF5
NOTCH1	Notch Receptor 1	Protein Coding	59	GC09M138053	2.5498	https://www.genecards.org/cgi-bin/carddisp.pl?gene=NOTCH1
SMARCA4	SWI/SNF Related, Matrix Associated, Actin Dependent Regulator Of Chromatin, Subfamily A, Member 4	Protein Coding	58	GC19P011021	2.54256	https://www.genecards.org/cgi-bin/carddisp.pl?gene=SMARCA4
PTTG1	PTTG1 Regulator Of Sister Chromatid Separation, Securin	Protein Coding	47	GC05P160422	2.5407	https://www.genecards.org/cgi-bin/carddisp.pl?gene=PTTG1
PTK2	Protein Tyrosine Kinase 2	Protein Coding	55	GC08M140657	2.53791	https://www.genecards.org/cgi-bin/carddisp.pl?gene=PTK2
ZMPSTE24	Zinc Metallopeptidase STE24	Protein Coding	48	GC01P040258	2.53178	https://www.genecards.org/cgi-bin/carddisp.pl?gene=ZMPSTE24
GDF15	Growth Differentiation Factor 15	Protein Coding	50	GC19P079240	2.53046	https://www.genecards.org/cgi-bin/carddisp.pl?gene=GDF15
MARCHF5	Membrane Associated Ring-CH-Type Finger 5	Protein Coding	43	GC10P096725	2.52499	https://www.genecards.org/cgi-bin/carddisp.pl?gene=MARCHF5
PIM1	Pim-1 Proto-Oncogene, Serine/Threonine Kinase	Protein Coding	56	GC06P100349	2.52065	https://www.genecards.org/cgi-bin/carddisp.pl?gene=PIM1
H2AC4	H2A Clustered Histone 4	Protein Coding	40	GC06M026068	2.51627	https://www.genecards.org/cgi-bin/carddisp.pl?gene=H2AC4
CREBBP	CREB Binding Protein	Protein Coding	60	GC16M009954	2.51428	https://www.genecards.org/cgi-bin/carddisp.pl?gene=CREBBP
MMP14	Matrix Metallopeptidase 14	Protein Coding	57	GC14P037356	2.50734	https://www.genecards.org/cgi-bin/carddisp.pl?gene=MMP14
ASAH1	N-Acylsphingosine Amidohydrolase 1	Protein Coding	56	GC08M018055	2.5071	https://www.genecards.org/cgi-bin/carddisp.pl?gene=ASAH1
DLEU2	Deleted In Lymphocytic Leukemia 2	RNA Gene	26	GC13M049913	2.50625	https://www.genecards.org/cgi-bin/carddisp.pl?gene=DLEU2
STAT1	Signal Transducer And Activator Of Transcription 1	Protein Coding	60	GC02M190908	2.49636	https://www.genecards.org/cgi-bin/carddisp.pl?gene=STAT1
HMGB1	High Mobility Group Box 1	Protein Coding	55	GC13M030456	2.4897	https://www.genecards.org/cgi-bin/carddisp.pl?gene=HMGB1
NR1H2	Nuclear Receptor Subfamily 1 Group H Member 2	Protein Coding	53	GC19P050329	2.48185	https://www.genecards.org/cgi-bin/carddisp.pl?gene=NR1H2
RAD50	RAD50 Double Strand Break Repair Protein	Protein Coding	56	GC05P132556	2.47477	https://www.genecards.org/cgi-bin/carddisp.pl?gene=RAD50
LOC110806263	TERT 5' Regulatory Region	Functional Element	4	GC05P001294	2.46601	https://www.genecards.org/cgi-bin/carddisp.pl?gene=LOC110806263
ZEB1	Zinc Finger E-Box Binding Homeobox 1	Protein Coding	56	GC10P031318	2.46111	https://www.genecards.org/cgi-bin/carddisp.pl?gene=ZEB1
H2BC13	H2B Clustered Histone 13	Protein Coding	41	GC06M077656	2.45784	https://www.genecards.org/cgi-bin/carddisp.pl?gene=H2BC13
H2AC6	H2A Clustered Histone 6	Protein Coding	40	GC06P101164	2.45784	https://www.genecards.org/cgi-bin/carddisp.pl?gene=H2AC6
H2AC8	H2A Clustered Histone 8	Protein Coding	38	GC06P101165	2.45784	https://www.genecards.org/cgi-bin/carddisp.pl?gene=H2AC8
H2AC18	H2A Clustered Histone 18	Protein Coding	36	GC01M154032	2.45784	https://www.genecards.org/cgi-bin/carddisp.pl?gene=H2AC18
MAP2K7	Mitogen-Activated Protein Kinase Kinase 7	Protein Coding	52	GC19P007903	2.45617	https://www.genecards.org/cgi-bin/carddisp.pl?gene=MAP2K7
MRGBP	MRG Domain Binding Protein	Protein Coding	42	GC20P063683	2.45343	https://www.genecards.org/cgi-bin/carddisp.pl?gene=MRGBP
RPA1	Replication Protein A1	Protein Coding	53	GC17P001829	2.44664	https://www.genecards.org/cgi-bin/carddisp.pl?gene=RPA1
DNM1L	Dynamin 1 Like	Protein Coding	54	GC12P032679	2.44212	https://www.genecards.org/cgi-bin/carddisp.pl?gene=DNM1L
IRF1	Interferon Regulatory Factor 1	Protein Coding	53	GC05M132440	2.43622	https://www.genecards.org/cgi-bin/carddisp.pl?gene=IRF1
IGF2	Insulin Like Growth Factor 2	Protein Coding	56	GC11M007352	2.43422	https://www.genecards.org/cgi-bin/carddisp.pl?gene=IGF2
PWAR1	Prader Willi/Angelman Region RNA 1	RNA Gene	17	GC15P025135	2.43387	https://www.genecards.org/cgi-bin/carddisp.pl?gene=PWAR1
MIR126	MicroRNA 126	RNA Gene	25	GC09P136670	2.42698	https://www.genecards.org/cgi-bin/carddisp.pl?gene=MIR126
CNOT6L	CCR4-NOT Transcription Complex Subunit 6 Like	Protein Coding	42	GC04M077713	2.42173	https://www.genecards.org/cgi-bin/carddisp.pl?gene=CNOT6L
RMRP	RNA Component Of Mitochondrial RNA Processing Endoribonuclease	RNA Gene	26	GC09M035655	2.41967	https://www.genecards.org/cgi-bin/carddisp.pl?gene=RMRP
H2BC21	H2B Clustered Histone 21	Protein Coding	46	GC01M154037	2.41652	https://www.genecards.org/cgi-bin/carddisp.pl?gene=H2BC21
H2AC20	H2A Clustered Histone 20	Protein Coding	44	GC01P152183	2.41652	https://www.genecards.org/cgi-bin/carddisp.pl?gene=H2AC20
H2AZ2	H2A.Z Variant Histone 2	Protein Coding	43	GC07M044829	2.41652	https://www.genecards.org/cgi-bin/carddisp.pl?gene=H2AZ2
H2BC15	H2B Clustered Histone 15	Protein Coding	41	GC06P100040	2.41652	https://www.genecards.org/cgi-bin/carddisp.pl?gene=H2BC15
H2BC3	H2B Clustered Histone 3	Protein Coding	41	GC06M026078	2.41652	https://www.genecards.org/cgi-bin/carddisp.pl?gene=H2BC3
H2BC4	H2B Clustered Histone 4	Protein Coding	41	GC06M078711	2.41652	https://www.genecards.org/cgi-bin/carddisp.pl?gene=H2BC4
H4C5	H4 Clustered Histone 5	Protein Coding	41	GC06P101176	2.41652	https://www.genecards.org/cgi-bin/carddisp.pl?gene=H4C5
H2AC7	H2A Clustered Histone 7	Protein Coding	40	GC06M078709	2.41652	https://www.genecards.org/cgi-bin/carddisp.pl?gene=H2AC7
H2BC1	H2B Clustered Histone 1	Protein Coding	40	GC06P101167	2.41652	https://www.genecards.org/cgi-bin/carddisp.pl?gene=H2BC1
H2AC14	H2A Clustered Histone 14	Protein Coding	39	GC06M077659	2.41652	https://www.genecards.org/cgi-bin/carddisp.pl?gene=H2AC14
H2BC12	H2B Clustered Histone 12	Protein Coding	39	GC06M077589	2.41652	https://www.genecards.org/cgi-bin/carddisp.pl?gene=H2BC12
H2BC17	H2B Clustered Histone 17	Protein Coding	39	GC06P100047	2.41652	https://www.genecards.org/cgi-bin/carddisp.pl?gene=H2BC17
H2AC19	H2A Clustered Histone 19	Protein Coding	28	GC01P152179	2.41652	https://www.genecards.org/cgi-bin/carddisp.pl?gene=H2AC19
CD28	CD28 Molecule	Protein Coding	55	GC02P203706	2.41493	https://www.genecards.org/cgi-bin/carddisp.pl?gene=CD28
VHL	Von Hippel-Lindau Tumor Suppressor	Protein Coding	54	GC03P014317	2.40694	https://www.genecards.org/cgi-bin/carddisp.pl?gene=VHL
MAPK7	Mitogen-Activated Protein Kinase 7	Protein Coding	54	GC17P070963	2.40528	https://www.genecards.org/cgi-bin/carddisp.pl?gene=MAPK7
KCNQ1OT1	KCNQ1 Opposite Strand/Antisense Transcript 1	RNA Gene	30	GC11M007381	2.40487	https://www.genecards.org/cgi-bin/carddisp.pl?gene=KCNQ1OT1
BIRC5	Baculoviral IAP Repeat Containing 5	Protein Coding	52	GC17P078214	2.39724	https://www.genecards.org/cgi-bin/carddisp.pl?gene=BIRC5
KAT6A	Lysine Acetyltransferase 6A	Protein Coding	52	GC08M041929	2.39482	https://www.genecards.org/cgi-bin/carddisp.pl?gene=KAT6A
HNRNPA1	Heterogeneous Nuclear Ribonucleoprotein A1	Protein Coding	55	GC12P054280	2.3903	https://www.genecards.org/cgi-bin/carddisp.pl?gene=HNRNPA1
GABARAP	GABA Type A Receptor-Associated Protein	Protein Coding	50	GC17M007240	2.38469	https://www.genecards.org/cgi-bin/carddisp.pl?gene=GABARAP
SKP2	S-Phase Kinase Associated Protein 2	Protein Coding	51	GC05P036151	2.38184	https://www.genecards.org/cgi-bin/carddisp.pl?gene=SKP2
MOV10	Mov10 RISC Complex RNA Helicase	Protein Coding	47	GC01P112673	2.38175	https://www.genecards.org/cgi-bin/carddisp.pl?gene=MOV10
JUNB	JunB Proto-Oncogene, AP-1 Transcription Factor Subunit	Protein Coding	48	GC19P012791	2.37621	https://www.genecards.org/cgi-bin/carddisp.pl?gene=JUNB
RING1	Ring Finger Protein 1	Protein Coding	49	GC06P033208	2.37477	https://www.genecards.org/cgi-bin/carddisp.pl?gene=RING1
SIRT5	Sirtuin 5	Protein Coding	52	GC06P013574	2.37444	https://www.genecards.org/cgi-bin/carddisp.pl?gene=SIRT5
BMP4	Bone Morphogenetic Protein 4	Protein Coding	55	GC14M053949	2.36565	https://www.genecards.org/cgi-bin/carddisp.pl?gene=BMP4
KMT2A	Lysine Methyltransferase 2A	Protein Coding	55	GC11P118436	2.36512	https://www.genecards.org/cgi-bin/carddisp.pl?gene=KMT2A
AHR	Aryl Hydrocarbon Receptor	Protein Coding	54	GC07P016916	2.36512	https://www.genecards.org/cgi-bin/carddisp.pl?gene=AHR
BHLHE40	Basic Helix-Loop-Helix Family Member E40	Protein Coding	47	GC03P004980	2.36088	https://www.genecards.org/cgi-bin/carddisp.pl?gene=BHLHE40
HELLS	Helicase, Lymphoid Specific	Protein Coding	52	GC10P096787	2.35692	https://www.genecards.org/cgi-bin/carddisp.pl?gene=HELLS
CENPA	Centromere Protein A	Protein Coding	44	GC02P026765	2.35602	https://www.genecards.org/cgi-bin/carddisp.pl?gene=CENPA
BMAL1	Basic Helix-Loop-Helix ARNT Like 1	Protein Coding	48	GC11P013277	2.35301	https://www.genecards.org/cgi-bin/carddisp.pl?gene=BMAL1
MRFAP1	Morf4 Family Associated Protein 1	Protein Coding	40	GC04P006640	2.34959	https://www.genecards.org/cgi-bin/carddisp.pl?gene=MRFAP1
TP53BP1	Tumor Protein P53 Binding Protein 1	Protein Coding	51	GC15M043403	2.33701	https://www.genecards.org/cgi-bin/carddisp.pl?gene=TP53BP1
ID3	Inhibitor Of DNA Binding 3	Protein Coding	46	GC01M023557	2.33033	https://www.genecards.org/cgi-bin/carddisp.pl?gene=ID3
ID4	Inhibitor Of DNA Binding 4	Protein Coding	46	GC06P019837	2.33033	https://www.genecards.org/cgi-bin/carddisp.pl?gene=ID4
CAT	Catalase	Protein Coding	59	GC11P034460	2.32886	https://www.genecards.org/cgi-bin/carddisp.pl?gene=CAT
WNT16	Wnt Family Member 16	Protein Coding	47	GC07P121325	2.32881	https://www.genecards.org/cgi-bin/carddisp.pl?gene=WNT16
SPHK1	Sphingosine Kinase 1	Protein Coding	53	GC17P076376	2.32734	https://www.genecards.org/cgi-bin/carddisp.pl?gene=SPHK1
H4C3	H4 Clustered Histone 3	Protein Coding	44	GC06P099966	2.31678	https://www.genecards.org/cgi-bin/carddisp.pl?gene=H4C3
H2BC11	H2B Clustered Histone 11	Protein Coding	43	GC06M077586	2.31678	https://www.genecards.org/cgi-bin/carddisp.pl?gene=H2BC11
H2BC9	H2B Clustered Histone 9	Protein Coding	43	GC06P101172	2.31678	https://www.genecards.org/cgi-bin/carddisp.pl?gene=H2BC9
H4C11	H4 Clustered Histone 11	Protein Coding	43	GC06P100037	2.31678	https://www.genecards.org/cgi-bin/carddisp.pl?gene=H4C11
H2BC14	H2B Clustered Histone 14	Protein Coding	42	GC06P100034	2.31678	https://www.genecards.org/cgi-bin/carddisp.pl?gene=H2BC14
H4C2	H4 Clustered Histone 2	Protein Coding	42	GC06M026026	2.31678	https://www.genecards.org/cgi-bin/carddisp.pl?gene=H4C2
H4C8	H4 Clustered Histone 8	Protein Coding	42	GC06M078723	2.31678	https://www.genecards.org/cgi-bin/carddisp.pl?gene=H4C8
H4C9	H4 Clustered Histone 9	Protein Coding	42	GC06P101178	2.31678	https://www.genecards.org/cgi-bin/carddisp.pl?gene=H4C9
H4C12	H4 Clustered Histone 12	Protein Coding	41	GC06M078719	2.31678	https://www.genecards.org/cgi-bin/carddisp.pl?gene=H4C12
H4C4	H4 Clustered Histone 4	Protein Coding	40	GC06M078721	2.31678	https://www.genecards.org/cgi-bin/carddisp.pl?gene=H4C4
H2BC10	H2B Clustered Histone 10	Protein Coding	39	GC06P101168	2.31678	https://www.genecards.org/cgi-bin/carddisp.pl?gene=H2BC10
H2BC26	H2B Clustered Histone 26	Protein Coding	39	GC01P229959	2.31678	https://www.genecards.org/cgi-bin/carddisp.pl?gene=H2BC26
H2BC6	H2B Clustered Histone 6	Protein Coding	39	GC06P101170	2.31678	https://www.genecards.org/cgi-bin/carddisp.pl?gene=H2BC6
H4C13	H4 Clustered Histone 13	Protein Coding	39	GC06M078720	2.31678	https://www.genecards.org/cgi-bin/carddisp.pl?gene=H4C13
H2BC8	H2B Clustered Histone 8	Protein Coding	38	GC06M078712	2.31678	https://www.genecards.org/cgi-bin/carddisp.pl?gene=H2BC8
H4C14	H4 Clustered Histone 14	Protein Coding	38	GC01P149832	2.31678	https://www.genecards.org/cgi-bin/carddisp.pl?gene=H4C14
H4C6	H4 Clustered Histone 6	Protein Coding	38	GC06P101177	2.31678	https://www.genecards.org/cgi-bin/carddisp.pl?gene=H4C6
H2BC7	H2B Clustered Histone 7	Protein Coding	37	GC06P101171	2.31678	https://www.genecards.org/cgi-bin/carddisp.pl?gene=H2BC7
H2AB1	H2A.B Variant Histone 1	Protein Coding	36	GC0XP154885	2.31678	https://www.genecards.org/cgi-bin/carddisp.pl?gene=H2AB1
H4C15	H4 Clustered Histone 15	Protein Coding	34	GC01M154035	2.31678	https://www.genecards.org/cgi-bin/carddisp.pl?gene=H4C15
LOC102724334	Histone H2B Type F-S-Like	Protein Coding	8	GC21M005972	2.31678	https://www.genecards.org/cgi-bin/carddisp.pl?gene=LOC102724334
ENTPD7	Ectonucleoside Triphosphate Diphosphohydrolase 7	Protein Coding	45	GC10P099659	2.31426	https://www.genecards.org/cgi-bin/carddisp.pl?gene=ENTPD7
SELENOH	Selenoprotein H	Protein Coding	35	GC11P058272	2.31426	https://www.genecards.org/cgi-bin/carddisp.pl?gene=SELENOH
GOT1	Glutamic-Oxaloacetic Transaminase 1	Protein Coding	53	GC10M099396	2.31123	https://www.genecards.org/cgi-bin/carddisp.pl?gene=GOT1
PATZ1	POZ/BTB And AT Hook Containing Zinc Finger 1	Protein Coding	46	GC22M031325	2.30874	https://www.genecards.org/cgi-bin/carddisp.pl?gene=PATZ1
SOD1	Superoxide Dismutase 1	Protein Coding	60	GC21P031659	2.30375	https://www.genecards.org/cgi-bin/carddisp.pl?gene=SOD1
LATS1	Large Tumor Suppressor Kinase 1	Protein Coding	51	GC06M149658	2.30329	https://www.genecards.org/cgi-bin/carddisp.pl?gene=LATS1
H3C1	H3 Clustered Histone 1	Protein Coding	45	GC06P099958	2.30303	https://www.genecards.org/cgi-bin/carddisp.pl?gene=H3C1
MIRLET7C	MicroRNA Let-7c	RNA Gene	25	GC21P016559	2.29791	https://www.genecards.org/cgi-bin/carddisp.pl?gene=MIRLET7C
ITGB4	Integrin Subunit Beta 4	Protein Coding	56	GC17P075721	2.29772	https://www.genecards.org/cgi-bin/carddisp.pl?gene=ITGB4
H1-0	H1.0 Linker Histone	Protein Coding	46	GC22P049931	2.29519	https://www.genecards.org/cgi-bin/carddisp.pl?gene=H1-0
IRAK1	Interleukin 1 Receptor Associated Kinase 1	Protein Coding	56	GC0XM154010	2.29305	https://www.genecards.org/cgi-bin/carddisp.pl?gene=IRAK1
ING3	Inhibitor Of Growth Family Member 3	Protein Coding	46	GC07P120950	2.29256	https://www.genecards.org/cgi-bin/carddisp.pl?gene=ING3
ULK1	Unc-51 Like Autophagy Activating Kinase 1	Protein Coding	52	GC12P131894	2.29201	https://www.genecards.org/cgi-bin/carddisp.pl?gene=ULK1
CXCL14	C-X-C Motif Chemokine Ligand 14	Protein Coding	43	GC05M135617	2.29201	https://www.genecards.org/cgi-bin/carddisp.pl?gene=CXCL14
HDAC4	Histone Deacetylase 4	Protein Coding	59	GC02M239048	2.28949	https://www.genecards.org/cgi-bin/carddisp.pl?gene=HDAC4
MECP2	Methyl-CpG Binding Protein 2	Protein Coding	53	GC0XM154021	2.28949	https://www.genecards.org/cgi-bin/carddisp.pl?gene=MECP2
MIF	Macrophage Migration Inhibitory Factor	Protein Coding	55	GC22P023894	2.28378	https://www.genecards.org/cgi-bin/carddisp.pl?gene=MIF
TRP-AGG2-5	TRNA-Pro (Anticodon AGG) 2-5	RNA Gene	13	GC14M024756	2.28277	https://www.genecards.org/cgi-bin/carddisp.pl?gene=TRP-AGG2-5
TRP-AGG2-6	TRNA-Pro (Anticodon AGG) 2-6	RNA Gene	12	GC14M024760	2.28277	https://www.genecards.org/cgi-bin/carddisp.pl?gene=TRP-AGG2-6
TRP-AGG2-1	TRNA-Pro (Anticodon AGG) 2-1	RNA Gene	10	GC01M167715	2.28277	https://www.genecards.org/cgi-bin/carddisp.pl?gene=TRP-AGG2-1
TRP-AGG2-4	TRNA-Pro (Anticodon AGG) 2-4	RNA Gene	10	GC11P079001	2.28277	https://www.genecards.org/cgi-bin/carddisp.pl?gene=TRP-AGG2-4
TRP-AGG2-3	TRNA-Pro (Anticodon AGG) 2-3	RNA Gene	9	GC07P133112	2.28277	https://www.genecards.org/cgi-bin/carddisp.pl?gene=TRP-AGG2-3
TRP-AGG2-2	TRNA-Pro (Anticodon AGG) 2-2	RNA Gene	8	GC06P103859	2.28277	https://www.genecards.org/cgi-bin/carddisp.pl?gene=TRP-AGG2-2
TRP-AGG2-7	TRNA-Pro (Anticodon AGG) 2-7	RNA Gene	8	GC16M009917	2.28277	https://www.genecards.org/cgi-bin/carddisp.pl?gene=TRP-AGG2-7
TRP-AGG2-8	TRNA-Pro (Anticodon AGG) 2-8	RNA Gene	8	GC16P019922	2.28277	https://www.genecards.org/cgi-bin/carddisp.pl?gene=TRP-AGG2-8
AGO1	Argonaute RISC Component 1	Protein Coding	47	GC01P035869	2.282	https://www.genecards.org/cgi-bin/carddisp.pl?gene=AGO1
TNRC6A	Trinucleotide Repeat Containing Adaptor 6A	Protein Coding	46	GC16P044723	2.282	https://www.genecards.org/cgi-bin/carddisp.pl?gene=TNRC6A
TNRC6B	Trinucleotide Repeat Containing Adaptor 6B	Protein Coding	46	GC22P040044	2.282	https://www.genecards.org/cgi-bin/carddisp.pl?gene=TNRC6B
AGO3	Argonaute RISC Catalytic Component 3	Protein Coding	44	GC01P035930	2.282	https://www.genecards.org/cgi-bin/carddisp.pl?gene=AGO3
AGO4	Argonaute RISC Component 4	Protein Coding	42	GC01P035807	2.282	https://www.genecards.org/cgi-bin/carddisp.pl?gene=AGO4
TNRC6C	Trinucleotide Repeat Containing Adaptor 6C	Protein Coding	40	GC17P077959	2.282	https://www.genecards.org/cgi-bin/carddisp.pl?gene=TNRC6C
LDHA	Lactate Dehydrogenase A	Protein Coding	57	GC11P018394	2.27243	https://www.genecards.org/cgi-bin/carddisp.pl?gene=LDHA
ME2	Malic Enzyme 2	Protein Coding	51	GC18P050879	2.27243	https://www.genecards.org/cgi-bin/carddisp.pl?gene=ME2
CREG1	Cellular Repressor Of E1A Stimulated Genes 1	Protein Coding	46	GC01M167498	2.27243	https://www.genecards.org/cgi-bin/carddisp.pl?gene=CREG1
DAXX	Death Domain Associated Protein	Protein Coding	50	GC06M033318	2.26636	https://www.genecards.org/cgi-bin/carddisp.pl?gene=DAXX
KLRG1	Killer Cell Lectin Like Receptor G1	Protein Coding	46	GC12P008950	2.2624	https://www.genecards.org/cgi-bin/carddisp.pl?gene=KLRG1
MCL1	MCL1 Apoptosis Regulator, BCL2 Family Member	Protein Coding	55	GC01M154069	2.26146	https://www.genecards.org/cgi-bin/carddisp.pl?gene=MCL1
MAPKAPK3	MAPK Activated Protein Kinase 3	Protein Coding	56	GC03P050611	2.25884	https://www.genecards.org/cgi-bin/carddisp.pl?gene=MAPKAPK3
LINC-ROR	Long Intergenic Non-Protein Coding RNA, Regulator Of Reprogramming	RNA Gene	19	GC18M057054	2.25774	https://www.genecards.org/cgi-bin/carddisp.pl?gene=LINC-ROR
AGT	Angiotensinogen	Protein Coding	56	GC01M230690	2.25302	https://www.genecards.org/cgi-bin/carddisp.pl?gene=AGT
PRKCB	Protein Kinase C Beta	Protein Coding	55	GC16P044702	2.25114	https://www.genecards.org/cgi-bin/carddisp.pl?gene=PRKCB
BAX	BCL2 Associated X, Apoptosis Regulator	Protein Coding	57	GC19P048954	2.24959	https://www.genecards.org/cgi-bin/carddisp.pl?gene=BAX
VIM	Vimentin	Protein Coding	58	GC10P017227	2.24931	https://www.genecards.org/cgi-bin/carddisp.pl?gene=VIM
E2F4	E2F Transcription Factor 4	Protein Coding	51	GC16P067192	2.24931	https://www.genecards.org/cgi-bin/carddisp.pl?gene=E2F4
RARB	Retinoic Acid Receptor Beta	Protein Coding	56	GC03P024689	2.2391	https://www.genecards.org/cgi-bin/carddisp.pl?gene=RARB
CHKB-CPT1B	CHKB-CPT1B Readthrough (NMD Candidate)	RNA Gene	20	GC22M050568	2.2331	https://www.genecards.org/cgi-bin/carddisp.pl?gene=CHKB-CPT1B
MIR23A	MicroRNA 23a	RNA Gene	23	GC19M015117	2.23007	https://www.genecards.org/cgi-bin/carddisp.pl?gene=MIR23A
MIR373	MicroRNA 373	RNA Gene	22	GC19P080274	2.2277	https://www.genecards.org/cgi-bin/carddisp.pl?gene=MIR373
PGK1	Phosphoglycerate Kinase 1	Protein Coding	56	GC0XP078052	2.2276	https://www.genecards.org/cgi-bin/carddisp.pl?gene=PGK1
CDC25B	Cell Division Cycle 25B	Protein Coding	52	GC20P004779	2.2276	https://www.genecards.org/cgi-bin/carddisp.pl?gene=CDC25B
KLF5	KLF Transcription Factor 5	Protein Coding	52	GC13P073054	2.2276	https://www.genecards.org/cgi-bin/carddisp.pl?gene=KLF5
CYSLTR1	Cysteinyl Leukotriene Receptor 1	Protein Coding	50	GC0XM078271	2.2276	https://www.genecards.org/cgi-bin/carddisp.pl?gene=CYSLTR1
CPT1C	Carnitine Palmitoyltransferase 1C	Protein Coding	50	GC19P049690	2.2203	https://www.genecards.org/cgi-bin/carddisp.pl?gene=CPT1C
DUSP6	Dual Specificity Phosphatase 6	Protein Coding	55	GC12M089347	2.21754	https://www.genecards.org/cgi-bin/carddisp.pl?gene=DUSP6
HNF1A-AS1	HNF1A Antisense RNA 1	RNA Gene	22	GC12M122680	2.21586	https://www.genecards.org/cgi-bin/carddisp.pl?gene=HNF1A-AS1
CD36	CD36 Molecule	Protein Coding	57	GC07P080369	2.21574	https://www.genecards.org/cgi-bin/carddisp.pl?gene=CD36
LNCTAM34A	Long Non Coding Transcriptional Activator Of MiR34a	RNA Gene	15	GC01P009183	2.20539	https://www.genecards.org/cgi-bin/carddisp.pl?gene=LNCTAM34A
IL17A	Interleukin 17A	Protein Coding	50	GC06P052186	2.20087	https://www.genecards.org/cgi-bin/carddisp.pl?gene=IL17A
CDC27	Cell Division Cycle 27	Protein Coding	50	GC17M047117	2.20041	https://www.genecards.org/cgi-bin/carddisp.pl?gene=CDC27
ANAPC7	Anaphase Promoting Complex Subunit 7	Protein Coding	48	GC12M110372	2.20041	https://www.genecards.org/cgi-bin/carddisp.pl?gene=ANAPC7
ANAPC5	Anaphase Promoting Complex Subunit 5	Protein Coding	45	GC12M121308	2.20041	https://www.genecards.org/cgi-bin/carddisp.pl?gene=ANAPC5
ANAPC4	Anaphase Promoting Complex Subunit 4	Protein Coding	42	GC04P025379	2.20041	https://www.genecards.org/cgi-bin/carddisp.pl?gene=ANAPC4
H3-3B	H3.3 Histone B	Protein Coding	46	GC17M075817	2.19544	https://www.genecards.org/cgi-bin/carddisp.pl?gene=H3-3B
RBBP7	RB Binding Protein 7, Chromatin Remodeling Factor	Protein Coding	49	GC0XM016839	2.19257	https://www.genecards.org/cgi-bin/carddisp.pl?gene=RBBP7
EZR	Ezrin	Protein Coding	53	GC06M158765	2.19048	https://www.genecards.org/cgi-bin/carddisp.pl?gene=EZR
TIMP1	TIMP Metallopeptidase Inhibitor 1	Protein Coding	52	GC0XP047831	2.18001	https://www.genecards.org/cgi-bin/carddisp.pl?gene=TIMP1
HSPA8	Heat Shock Protein Family A (Hsp70) Member 8	Protein Coding	56	GC11M123057	2.17544	https://www.genecards.org/cgi-bin/carddisp.pl?gene=HSPA8
DNMT3A	DNA Methyltransferase 3 Alpha	Protein Coding	58	GC02M025228	2.17067	https://www.genecards.org/cgi-bin/carddisp.pl?gene=DNMT3A
UBE3A	Ubiquitin Protein Ligase E3A	Protein Coding	53	GC15M025333	2.16821	https://www.genecards.org/cgi-bin/carddisp.pl?gene=UBE3A
MIR203A	MicroRNA 203a	RNA Gene	23	GC14P111609	2.15792	https://www.genecards.org/cgi-bin/carddisp.pl?gene=MIR203A
RBX1	Ring-Box 1	Protein Coding	50	GC22P040951	2.15147	https://www.genecards.org/cgi-bin/carddisp.pl?gene=RBX1
ZSCAN4	Zinc Finger And SCAN Domain Containing 4	Protein Coding	40	GC19P057651	2.1501	https://www.genecards.org/cgi-bin/carddisp.pl?gene=ZSCAN4
SMC5	Structural Maintenance Of Chromosomes 5	Protein Coding	46	GC09P070258	2.14999	https://www.genecards.org/cgi-bin/carddisp.pl?gene=SMC5
SMC6	Structural Maintenance Of Chromosomes 6	Protein Coding	43	GC02M017663	2.14999	https://www.genecards.org/cgi-bin/carddisp.pl?gene=SMC6
FAS	Fas Cell Surface Death Receptor	Protein Coding	57	GC10P096667	2.1468	https://www.genecards.org/cgi-bin/carddisp.pl?gene=FAS
TRE-TTC3-1	TRNA-Glu (Anticodon TTC) 3-1	RNA Gene	11	GC01P018268	2.1468	https://www.genecards.org/cgi-bin/carddisp.pl?gene=TRE-TTC3-1
LINC00504	Long Intergenic Non-Protein Coding RNA 504	RNA Gene	21	GC04M014474	2.1458	https://www.genecards.org/cgi-bin/carddisp.pl?gene=LINC00504
TTTY10	Testis-Specific Transcript, Y-Linked 10	RNA Gene	19	GC0YM020375	2.1458	https://www.genecards.org/cgi-bin/carddisp.pl?gene=TTTY10
LINC02882	Long Intergenic Non-Protein Coding RNA 2882	RNA Gene	17	GC12M073212	2.1458	https://www.genecards.org/cgi-bin/carddisp.pl?gene=LINC02882
ARF4-AS1	ARF4 Antisense RNA 1	RNA Gene	16	GC03P057597	2.1458	https://www.genecards.org/cgi-bin/carddisp.pl?gene=ARF4-AS1
LINC01258	Long Intergenic Non-Protein Coding RNA 1258	RNA Gene	16	GC04M038423	2.1458	https://www.genecards.org/cgi-bin/carddisp.pl?gene=LINC01258
LINC01725	Long Intergenic Non-Protein Coding RNA 1725	RNA Gene	16	GC01M083348	2.1458	https://www.genecards.org/cgi-bin/carddisp.pl?gene=LINC01725
LINC02955	Long Intergenic Non-Protein Coding RNA 2955	RNA Gene	15	GC12P026746	2.1458	https://www.genecards.org/cgi-bin/carddisp.pl?gene=LINC02955
LINC02895	Long Intergenic Non-Protein Coding RNA 2895	RNA Gene	14	GC15M038012	2.1458	https://www.genecards.org/cgi-bin/carddisp.pl?gene=LINC02895
ENSG00000245768	Novel Transcript	RNA Gene	12	GC16P058733	2.1458	https://www.genecards.org/cgi-bin/carddisp.pl?gene=ENSG00000245768
ENSG00000250519	Novel Transcript	RNA Gene	12	GC11P094182	2.1458	https://www.genecards.org/cgi-bin/carddisp.pl?gene=ENSG00000250519
ENSG00000258081	Novel Transcript	RNA Gene	12	GC14P037403	2.1458	https://www.genecards.org/cgi-bin/carddisp.pl?gene=ENSG00000258081
ENSG00000230490	Novel Transcript	RNA Gene	11	GC13M038078	2.1458	https://www.genecards.org/cgi-bin/carddisp.pl?gene=ENSG00000230490
ENSG00000235450	Novel Transcript	RNA Gene	10	GC07M091366	2.1458	https://www.genecards.org/cgi-bin/carddisp.pl?gene=ENSG00000235450
ENSG00000251216	Novel Transcript	RNA Gene	10	GC04M173924	2.1458	https://www.genecards.org/cgi-bin/carddisp.pl?gene=ENSG00000251216
LOC101927560	Uncharacterized LOC101927560	RNA Gene	10	GC01M083801	2.1458	https://www.genecards.org/cgi-bin/carddisp.pl?gene=LOC101927560
ENSG00000253288	Novel Transcript	RNA Gene	8	GC08M137749	2.1458	https://www.genecards.org/cgi-bin/carddisp.pl?gene=ENSG00000253288
lnc-IQCM-2		RNA Gene	8	GC04M149353	2.1458	https://www.genecards.org/cgi-bin/carddisp.pl?gene=lnc-IQCM-2
lnc-HMGXB4-8		RNA Gene	7	GC22P049777	2.1458	https://www.genecards.org/cgi-bin/carddisp.pl?gene=lnc-HMGXB4-8
MK280073-022		RNA Gene	6	GC01M172595	2.1458	https://www.genecards.org/cgi-bin/carddisp.pl?gene=MK280073-022
MK280073-023		RNA Gene	6	GC01P173326	2.1458	https://www.genecards.org/cgi-bin/carddisp.pl?gene=MK280073-023
MK280073-058		RNA Gene	6	GC10P112107	2.1458	https://www.genecards.org/cgi-bin/carddisp.pl?gene=MK280073-058
MK280073-120		RNA Gene	6	GC12P089444	2.1458	https://www.genecards.org/cgi-bin/carddisp.pl?gene=MK280073-120
MK280073-197		RNA Gene	6	GC15P055947	2.1458	https://www.genecards.org/cgi-bin/carddisp.pl?gene=MK280073-197
MK280073-202		RNA Gene	6	GC15M129715	2.1458	https://www.genecards.org/cgi-bin/carddisp.pl?gene=MK280073-202
MK280073-346		RNA Gene	6	GC02M060134	2.1458	https://www.genecards.org/cgi-bin/carddisp.pl?gene=MK280073-346
MK280073-501		RNA Gene	6	GC04M181631	2.1458	https://www.genecards.org/cgi-bin/carddisp.pl?gene=MK280073-501
MK280073-521		RNA Gene	6	GC05P078685	2.1458	https://www.genecards.org/cgi-bin/carddisp.pl?gene=MK280073-521
MK280073-008		RNA Gene	5	GC01P059371	2.1458	https://www.genecards.org/cgi-bin/carddisp.pl?gene=MK280073-008
MK280073-013		RNA Gene	5	GC01M067179	2.1458	https://www.genecards.org/cgi-bin/carddisp.pl?gene=MK280073-013
MK280073-020		RNA Gene	5	GC01P092548	2.1458	https://www.genecards.org/cgi-bin/carddisp.pl?gene=MK280073-020
MK280073-025		RNA Gene	5	GC01P185641	2.1458	https://www.genecards.org/cgi-bin/carddisp.pl?gene=MK280073-025
MK280073-049		RNA Gene	5	GC10M076146	2.1458	https://www.genecards.org/cgi-bin/carddisp.pl?gene=MK280073-049
MK280073-052		RNA Gene	5	GC10P097114	2.1458	https://www.genecards.org/cgi-bin/carddisp.pl?gene=MK280073-052
MK280073-055		RNA Gene	5	GC10M094717	2.1458	https://www.genecards.org/cgi-bin/carddisp.pl?gene=MK280073-055
MK280073-059		RNA Gene	5	GC10P112254	2.1458	https://www.genecards.org/cgi-bin/carddisp.pl?gene=MK280073-059
MK280073-060		RNA Gene	5	GC10M117083	2.1458	https://www.genecards.org/cgi-bin/carddisp.pl?gene=MK280073-060
MK280073-063		RNA Gene	5	GC10P129576	2.1458	https://www.genecards.org/cgi-bin/carddisp.pl?gene=MK280073-063
MK280073-083		RNA Gene	5	GC11P086649	2.1458	https://www.genecards.org/cgi-bin/carddisp.pl?gene=MK280073-083
MK280073-093		RNA Gene	5	GC11P128143	2.1458	https://www.genecards.org/cgi-bin/carddisp.pl?gene=MK280073-093
MK280073-121		RNA Gene	5	GC12P094826	2.1458	https://www.genecards.org/cgi-bin/carddisp.pl?gene=MK280073-121
MK280073-164		RNA Gene	5	GC14P037849	2.1458	https://www.genecards.org/cgi-bin/carddisp.pl?gene=MK280073-164
MK280073-175		RNA Gene	5	GC14P054324	2.1458	https://www.genecards.org/cgi-bin/carddisp.pl?gene=MK280073-175
MK280073-199		RNA Gene	5	GC15M131088	2.1458	https://www.genecards.org/cgi-bin/carddisp.pl?gene=MK280073-199
MK280073-203		RNA Gene	5	GC15P131042	2.1458	https://www.genecards.org/cgi-bin/carddisp.pl?gene=MK280073-203
MK280073-206		RNA Gene	5	GC15M131091	2.1458	https://www.genecards.org/cgi-bin/carddisp.pl?gene=MK280073-206
MK280073-216		RNA Gene	5	GC15P131048	2.1458	https://www.genecards.org/cgi-bin/carddisp.pl?gene=MK280073-216
MK280073-273		RNA Gene	5	GC17M069617	2.1458	https://www.genecards.org/cgi-bin/carddisp.pl?gene=MK280073-273
MK280073-296		RNA Gene	5	GC18M051972	2.1458	https://www.genecards.org/cgi-bin/carddisp.pl?gene=MK280073-296
MK280073-300		RNA Gene	5	GC18M055802	2.1458	https://www.genecards.org/cgi-bin/carddisp.pl?gene=MK280073-300
MK280073-334		RNA Gene	5	GC19P081464	2.1458	https://www.genecards.org/cgi-bin/carddisp.pl?gene=MK280073-334
MK280073-351		RNA Gene	5	GC02P084228	2.1458	https://www.genecards.org/cgi-bin/carddisp.pl?gene=MK280073-351
MK280073-353		RNA Gene	5	GC02P097939	2.1458	https://www.genecards.org/cgi-bin/carddisp.pl?gene=MK280073-353
MK280073-460		RNA Gene	5	GC03M101539	2.1458	https://www.genecards.org/cgi-bin/carddisp.pl?gene=MK280073-460
MK280073-461		RNA Gene	5	GC03M107696	2.1458	https://www.genecards.org/cgi-bin/carddisp.pl?gene=MK280073-461
MK280073-475		RNA Gene	5	GC03M193609	2.1458	https://www.genecards.org/cgi-bin/carddisp.pl?gene=MK280073-475
MK280073-493		RNA Gene	5	GC04M074249	2.1458	https://www.genecards.org/cgi-bin/carddisp.pl?gene=MK280073-493
MK280073-510		RNA Gene	5	GC05M033352	2.1458	https://www.genecards.org/cgi-bin/carddisp.pl?gene=MK280073-510
MK280073-513		RNA Gene	5	GC05P051640	2.1458	https://www.genecards.org/cgi-bin/carddisp.pl?gene=MK280073-513
MK280073-522		RNA Gene	5	GC05M080505	2.1458	https://www.genecards.org/cgi-bin/carddisp.pl?gene=MK280073-522
MK280073-524		RNA Gene	5	GC05M081057	2.1458	https://www.genecards.org/cgi-bin/carddisp.pl?gene=MK280073-524
MK280073-527		RNA Gene	5	GC05P090242	2.1458	https://www.genecards.org/cgi-bin/carddisp.pl?gene=MK280073-527
MK280073-571		RNA Gene	5	GC07P032182	2.1458	https://www.genecards.org/cgi-bin/carddisp.pl?gene=MK280073-571
MK280073-621		RNA Gene	5	GC08M104962	2.1458	https://www.genecards.org/cgi-bin/carddisp.pl?gene=MK280073-621
MK280073-623		RNA Gene	5	GC08P108062	2.1458	https://www.genecards.org/cgi-bin/carddisp.pl?gene=MK280073-623
MK280073-007		RNA Gene	4	GC01M055497	2.1458	https://www.genecards.org/cgi-bin/carddisp.pl?gene=MK280073-007
MK280073-018		RNA Gene	4	GC01P090554	2.1458	https://www.genecards.org/cgi-bin/carddisp.pl?gene=MK280073-018
MK280073-027		RNA Gene	4	GC01M211406	2.1458	https://www.genecards.org/cgi-bin/carddisp.pl?gene=MK280073-027
MK280073-028		RNA Gene	4	GC01P216489	2.1458	https://www.genecards.org/cgi-bin/carddisp.pl?gene=MK280073-028
MK280073-030		RNA Gene	4	GC01M234053	2.1458	https://www.genecards.org/cgi-bin/carddisp.pl?gene=MK280073-030
MK280073-040		RNA Gene	4	GC10P031285	2.1458	https://www.genecards.org/cgi-bin/carddisp.pl?gene=MK280073-040
MK280073-044		RNA Gene	4	GC10P058233	2.1458	https://www.genecards.org/cgi-bin/carddisp.pl?gene=MK280073-044
MK280073-072		RNA Gene	4	GC11P030182	2.1458	https://www.genecards.org/cgi-bin/carddisp.pl?gene=MK280073-072
MK280073-081		RNA Gene	4	GC11P079031	2.1458	https://www.genecards.org/cgi-bin/carddisp.pl?gene=MK280073-081
MK280073-082		RNA Gene	4	GC11M107626	2.1458	https://www.genecards.org/cgi-bin/carddisp.pl?gene=MK280073-082
MK280073-090		RNA Gene	4	GC11P113706	2.1458	https://www.genecards.org/cgi-bin/carddisp.pl?gene=MK280073-090
MK280073-091		RNA Gene	4	GC11P114520	2.1458	https://www.genecards.org/cgi-bin/carddisp.pl?gene=MK280073-091
MK280073-115		RNA Gene	4	GC12M066098	2.1458	https://www.genecards.org/cgi-bin/carddisp.pl?gene=MK280073-115
MK280073-117		RNA Gene	4	GC12P072448	2.1458	https://www.genecards.org/cgi-bin/carddisp.pl?gene=MK280073-117
MK280073-123		RNA Gene	4	GC12M097607	2.1458	https://www.genecards.org/cgi-bin/carddisp.pl?gene=MK280073-123
MK280073-140		RNA Gene	4	GC13M066024	2.1458	https://www.genecards.org/cgi-bin/carddisp.pl?gene=MK280073-140
MK280073-149		RNA Gene	4	GC13P094375	2.1458	https://www.genecards.org/cgi-bin/carddisp.pl?gene=MK280073-149
MK280073-150		RNA Gene	4	GC13P094874	2.1458	https://www.genecards.org/cgi-bin/carddisp.pl?gene=MK280073-150
MK280073-153		RNA Gene	4	GC13P110050	2.1458	https://www.genecards.org/cgi-bin/carddisp.pl?gene=MK280073-153
MK280073-176		RNA Gene	4	GC14P056234	2.1458	https://www.genecards.org/cgi-bin/carddisp.pl?gene=MK280073-176
MK280073-180		RNA Gene	4	GC14M066676	2.1458	https://www.genecards.org/cgi-bin/carddisp.pl?gene=MK280073-180
MK280073-182		RNA Gene	4	GC14M072413	2.1458	https://www.genecards.org/cgi-bin/carddisp.pl?gene=MK280073-182
MK280073-205		RNA Gene	4	GC15P131043	2.1458	https://www.genecards.org/cgi-bin/carddisp.pl?gene=MK280073-205
MK280073-207		RNA Gene	4	GC15P131044	2.1458	https://www.genecards.org/cgi-bin/carddisp.pl?gene=MK280073-207
MK280073-243		RNA Gene	4	GC16P065557	2.1458	https://www.genecards.org/cgi-bin/carddisp.pl?gene=MK280073-243
MK280073-283		RNA Gene	4	GC18M029672	2.1458	https://www.genecards.org/cgi-bin/carddisp.pl?gene=MK280073-283
MK280073-295		RNA Gene	4	GC18P049424	2.1458	https://www.genecards.org/cgi-bin/carddisp.pl?gene=MK280073-295
MK280073-354		RNA Gene	4	GC02P148383	2.1458	https://www.genecards.org/cgi-bin/carddisp.pl?gene=MK280073-354
MK280073-359		RNA Gene	4	GC02M157401	2.1458	https://www.genecards.org/cgi-bin/carddisp.pl?gene=MK280073-359
MK280073-389		RNA Gene	4	GC20P024515	2.1458	https://www.genecards.org/cgi-bin/carddisp.pl?gene=MK280073-389
MK280073-453		RNA Gene	4	GC03M040957	2.1458	https://www.genecards.org/cgi-bin/carddisp.pl?gene=MK280073-453
MK280073-456		RNA Gene	4	GC03M070795	2.1458	https://www.genecards.org/cgi-bin/carddisp.pl?gene=MK280073-456
MK280073-464		RNA Gene	4	GC03P122736	2.1458	https://www.genecards.org/cgi-bin/carddisp.pl?gene=MK280073-464
MK280073-468		RNA Gene	4	GC03M141299	2.1458	https://www.genecards.org/cgi-bin/carddisp.pl?gene=MK280073-468
MK280073-470		RNA Gene	4	GC03P158037	2.1458	https://www.genecards.org/cgi-bin/carddisp.pl?gene=MK280073-470
MK280073-473		RNA Gene	4	GC03P174608	2.1458	https://www.genecards.org/cgi-bin/carddisp.pl?gene=MK280073-473
MK280073-490		RNA Gene	4	GC04M054533	2.1458	https://www.genecards.org/cgi-bin/carddisp.pl?gene=MK280073-490
MK280073-519		RNA Gene	4	GC05P067783	2.1458	https://www.genecards.org/cgi-bin/carddisp.pl?gene=MK280073-519
MK280073-523		RNA Gene	4	GC05P080531	2.1458	https://www.genecards.org/cgi-bin/carddisp.pl?gene=MK280073-523
MK280073-525		RNA Gene	4	GC05P081595	2.1458	https://www.genecards.org/cgi-bin/carddisp.pl?gene=MK280073-525
MK280073-533		RNA Gene	4	GC05M158442	2.1458	https://www.genecards.org/cgi-bin/carddisp.pl?gene=MK280073-533
MK280073-544		RNA Gene	4	GC06M079377	2.1458	https://www.genecards.org/cgi-bin/carddisp.pl?gene=MK280073-544
MK280073-557		RNA Gene	4	GC06M112631	2.1458	https://www.genecards.org/cgi-bin/carddisp.pl?gene=MK280073-557
MK280073-561		RNA Gene	4	GC06P117857	2.1458	https://www.genecards.org/cgi-bin/carddisp.pl?gene=MK280073-561
MK280073-586		RNA Gene	4	GC07P091510	2.1458	https://www.genecards.org/cgi-bin/carddisp.pl?gene=MK280073-586
MK280073-609		RNA Gene	4	GC08M067646	2.1458	https://www.genecards.org/cgi-bin/carddisp.pl?gene=MK280073-609
MK280073-001		RNA Gene	3	GC01P004042	2.1458	https://www.genecards.org/cgi-bin/carddisp.pl?gene=MK280073-001
MK280073-002		RNA Gene	3	GC01P013059	2.1458	https://www.genecards.org/cgi-bin/carddisp.pl?gene=MK280073-002
MK280073-003		RNA Gene	3	GC01P034264	2.1458	https://www.genecards.org/cgi-bin/carddisp.pl?gene=MK280073-003
MK280073-004		RNA Gene	3	GC01M035057	2.1458	https://www.genecards.org/cgi-bin/carddisp.pl?gene=MK280073-004
MK280073-005		RNA Gene	3	GC01M037378	2.1458	https://www.genecards.org/cgi-bin/carddisp.pl?gene=MK280073-005
MK280073-006		RNA Gene	3	GC01M050889	2.1458	https://www.genecards.org/cgi-bin/carddisp.pl?gene=MK280073-006
MK280073-009		RNA Gene	3	GC01P060381	2.1458	https://www.genecards.org/cgi-bin/carddisp.pl?gene=MK280073-009
MK280073-010		RNA Gene	3	GC01P060780	2.1458	https://www.genecards.org/cgi-bin/carddisp.pl?gene=MK280073-010
MK280073-011		RNA Gene	3	GC01M066187	2.1458	https://www.genecards.org/cgi-bin/carddisp.pl?gene=MK280073-011
MK280073-012		RNA Gene	3	GC01M066201	2.1458	https://www.genecards.org/cgi-bin/carddisp.pl?gene=MK280073-012
MK280073-014		RNA Gene	3	GC01P075700	2.1458	https://www.genecards.org/cgi-bin/carddisp.pl?gene=MK280073-014
MK280073-015		RNA Gene	3	GC01P075840	2.1458	https://www.genecards.org/cgi-bin/carddisp.pl?gene=MK280073-015
MK280073-016		RNA Gene	3	GC01M086628	2.1458	https://www.genecards.org/cgi-bin/carddisp.pl?gene=MK280073-016
MK280073-017		RNA Gene	3	GC01P086817	2.1458	https://www.genecards.org/cgi-bin/carddisp.pl?gene=MK280073-017
MK280073-019		RNA Gene	3	GC01M092236	2.1458	https://www.genecards.org/cgi-bin/carddisp.pl?gene=MK280073-019
MK280073-021		RNA Gene	3	GC01P113343	2.1458	https://www.genecards.org/cgi-bin/carddisp.pl?gene=MK280073-021
MK280073-024		RNA Gene	3	GC01M184586	2.1458	https://www.genecards.org/cgi-bin/carddisp.pl?gene=MK280073-024
MK280073-026		RNA Gene	3	GC01M188758	2.1458	https://www.genecards.org/cgi-bin/carddisp.pl?gene=MK280073-026
MK280073-029		RNA Gene	3	GC01M222136	2.1458	https://www.genecards.org/cgi-bin/carddisp.pl?gene=MK280073-029
MK280073-031		RNA Gene	3	GC01P248767	2.1458	https://www.genecards.org/cgi-bin/carddisp.pl?gene=MK280073-031
MK280073-032		RNA Gene	3	GC10P001278	2.1458	https://www.genecards.org/cgi-bin/carddisp.pl?gene=MK280073-032
MK280073-033		RNA Gene	3	GC10M005088	2.1458	https://www.genecards.org/cgi-bin/carddisp.pl?gene=MK280073-033
MK280073-034		RNA Gene	3	GC10M005184	2.1458	https://www.genecards.org/cgi-bin/carddisp.pl?gene=MK280073-034
MK280073-035		RNA Gene	3	GC10M010073	2.1458	https://www.genecards.org/cgi-bin/carddisp.pl?gene=MK280073-035
MK280073-036		RNA Gene	3	GC10M015668	2.1458	https://www.genecards.org/cgi-bin/carddisp.pl?gene=MK280073-036
MK280073-037		RNA Gene	3	GC10M023670	2.1458	https://www.genecards.org/cgi-bin/carddisp.pl?gene=MK280073-037
MK280073-038		RNA Gene	3	GC10P027422	2.1458	https://www.genecards.org/cgi-bin/carddisp.pl?gene=MK280073-038
MK280073-039		RNA Gene	3	GC10P027847	2.1458	https://www.genecards.org/cgi-bin/carddisp.pl?gene=MK280073-039
MK280073-041		RNA Gene	3	GC10P043720	2.1458	https://www.genecards.org/cgi-bin/carddisp.pl?gene=MK280073-041
MK280073-042		RNA Gene	3	GC10P053115	2.1458	https://www.genecards.org/cgi-bin/carddisp.pl?gene=MK280073-042
MK280073-043		RNA Gene	3	GC10M056988	2.1458	https://www.genecards.org/cgi-bin/carddisp.pl?gene=MK280073-043
MK280073-045		RNA Gene	3	GC10P063105	2.1458	https://www.genecards.org/cgi-bin/carddisp.pl?gene=MK280073-045
MK280073-046		RNA Gene	3	GC10M063980	2.1458	https://www.genecards.org/cgi-bin/carddisp.pl?gene=MK280073-046
MK280073-047		RNA Gene	3	GC10P072439	2.1458	https://www.genecards.org/cgi-bin/carddisp.pl?gene=MK280073-047
MK280073-048		RNA Gene	3	GC10M075564	2.1458	https://www.genecards.org/cgi-bin/carddisp.pl?gene=MK280073-048
MK280073-050		RNA Gene	3	GC10M082710	2.1458	https://www.genecards.org/cgi-bin/carddisp.pl?gene=MK280073-050
MK280073-051		RNA Gene	3	GC10M088123	2.1458	https://www.genecards.org/cgi-bin/carddisp.pl?gene=MK280073-051
MK280073-053		RNA Gene	3	GC10M091735	2.1458	https://www.genecards.org/cgi-bin/carddisp.pl?gene=MK280073-053
MK280073-054		RNA Gene	3	GC10P097115	2.1458	https://www.genecards.org/cgi-bin/carddisp.pl?gene=MK280073-054
MK280073-056		RNA Gene	3	GC10M098725	2.1458	https://www.genecards.org/cgi-bin/carddisp.pl?gene=MK280073-056
MK280073-057		RNA Gene	3	GC10P098987	2.1458	https://www.genecards.org/cgi-bin/carddisp.pl?gene=MK280073-057
MK280073-061		RNA Gene	3	GC10M120328	2.1458	https://www.genecards.org/cgi-bin/carddisp.pl?gene=MK280073-061
MK280073-062		RNA Gene	3	GC10P125651	2.1458	https://www.genecards.org/cgi-bin/carddisp.pl?gene=MK280073-062
MK280073-064		RNA Gene	3	GC11M007717	2.1458	https://www.genecards.org/cgi-bin/carddisp.pl?gene=MK280073-064
MK280073-065		RNA Gene	3	GC11P006984	2.1458	https://www.genecards.org/cgi-bin/carddisp.pl?gene=MK280073-065
MK280073-066		RNA Gene	3	GC11M009549	2.1458	https://www.genecards.org/cgi-bin/carddisp.pl?gene=MK280073-066
MK280073-068		RNA Gene	3	GC11M014172	2.1458	https://www.genecards.org/cgi-bin/carddisp.pl?gene=MK280073-068
MK280073-069		RNA Gene	3	GC11P018781	2.1458	https://www.genecards.org/cgi-bin/carddisp.pl?gene=MK280073-069
MK280073-070		RNA Gene	3	GC11M025647	2.1458	https://www.genecards.org/cgi-bin/carddisp.pl?gene=MK280073-070
MK280073-071		RNA Gene	3	GC11P025835	2.1458	https://www.genecards.org/cgi-bin/carddisp.pl?gene=MK280073-071
MK280073-073		RNA Gene	3	GC11P032735	2.1458	https://www.genecards.org/cgi-bin/carddisp.pl?gene=MK280073-073
MK280073-074		RNA Gene	3	GC11M034762	2.1458	https://www.genecards.org/cgi-bin/carddisp.pl?gene=MK280073-074
MK280073-075		RNA Gene	3	GC11P035706	2.1458	https://www.genecards.org/cgi-bin/carddisp.pl?gene=MK280073-075
MK280073-076		RNA Gene	3	GC11M107624	2.1458	https://www.genecards.org/cgi-bin/carddisp.pl?gene=MK280073-076
MK280073-077		RNA Gene	3	GC11M107625	2.1458	https://www.genecards.org/cgi-bin/carddisp.pl?gene=MK280073-077
MK280073-078		RNA Gene	3	GC11P074064	2.1458	https://www.genecards.org/cgi-bin/carddisp.pl?gene=MK280073-078
MK280073-079		RNA Gene	3	GC11P074367	2.1458	https://www.genecards.org/cgi-bin/carddisp.pl?gene=MK280073-079
MK280073-080		RNA Gene	3	GC11P079124	2.1458	https://www.genecards.org/cgi-bin/carddisp.pl?gene=MK280073-080
MK280073-084		RNA Gene	3	GC11M107627	2.1458	https://www.genecards.org/cgi-bin/carddisp.pl?gene=MK280073-084
MK280073-085		RNA Gene	3	GC11M107628	2.1458	https://www.genecards.org/cgi-bin/carddisp.pl?gene=MK280073-085
MK280073-086		RNA Gene	3	GC11M107629	2.1458	https://www.genecards.org/cgi-bin/carddisp.pl?gene=MK280073-086
MK280073-087		RNA Gene	3	GC11M107630	2.1458	https://www.genecards.org/cgi-bin/carddisp.pl?gene=MK280073-087
MK280073-088		RNA Gene	3	GC11P101642	2.1458	https://www.genecards.org/cgi-bin/carddisp.pl?gene=MK280073-088
MK280073-089		RNA Gene	3	GC11M106837	2.1458	https://www.genecards.org/cgi-bin/carddisp.pl?gene=MK280073-089
MK280073-092		RNA Gene	3	GC11M115880	2.1458	https://www.genecards.org/cgi-bin/carddisp.pl?gene=MK280073-092
MK280073-094		RNA Gene	3	GC12P027356	2.1458	https://www.genecards.org/cgi-bin/carddisp.pl?gene=MK280073-094
MK280073-095		RNA Gene	3	GC12P027357	2.1458	https://www.genecards.org/cgi-bin/carddisp.pl?gene=MK280073-095
MK280073-096		RNA Gene	3	GC12P027358	2.1458	https://www.genecards.org/cgi-bin/carddisp.pl?gene=MK280073-096
MK280073-097		RNA Gene	3	GC12P027359	2.1458	https://www.genecards.org/cgi-bin/carddisp.pl?gene=MK280073-097
MK280073-098		RNA Gene	3	GC12M024435	2.1458	https://www.genecards.org/cgi-bin/carddisp.pl?gene=MK280073-098
MK280073-101		RNA Gene	3	GC12P027361	2.1458	https://www.genecards.org/cgi-bin/carddisp.pl?gene=MK280073-101
MK280073-102		RNA Gene	3	GC12P029979	2.1458	https://www.genecards.org/cgi-bin/carddisp.pl?gene=MK280073-102
MK280073-103		RNA Gene	3	GC12P030291	2.1458	https://www.genecards.org/cgi-bin/carddisp.pl?gene=MK280073-103
MK280073-104		RNA Gene	3	GC12M030524	2.1458	https://www.genecards.org/cgi-bin/carddisp.pl?gene=MK280073-104
MK280073-105		RNA Gene	3	GC12P033231	2.1458	https://www.genecards.org/cgi-bin/carddisp.pl?gene=MK280073-105
MK280073-106		RNA Gene	3	GC12P045374	2.1458	https://www.genecards.org/cgi-bin/carddisp.pl?gene=MK280073-106
MK280073-107		RNA Gene	3	GC12M046425	2.1458	https://www.genecards.org/cgi-bin/carddisp.pl?gene=MK280073-107
MK280073-108		RNA Gene	3	GC12M047455	2.1458	https://www.genecards.org/cgi-bin/carddisp.pl?gene=MK280073-108
MK280073-109		RNA Gene	3	GC12M048324	2.1458	https://www.genecards.org/cgi-bin/carddisp.pl?gene=MK280073-109
MK280073-110		RNA Gene	3	GC12M055242	2.1458	https://www.genecards.org/cgi-bin/carddisp.pl?gene=MK280073-110
MK280073-111		RNA Gene	3	GC12M055240	2.1458	https://www.genecards.org/cgi-bin/carddisp.pl?gene=MK280073-111
MK280073-112		RNA Gene	3	GC12P057930	2.1458	https://www.genecards.org/cgi-bin/carddisp.pl?gene=MK280073-112
MK280073-113		RNA Gene	3	GC12M058683	2.1458	https://www.genecards.org/cgi-bin/carddisp.pl?gene=MK280073-113
MK280073-114		RNA Gene	3	GC12M060796	2.1458	https://www.genecards.org/cgi-bin/carddisp.pl?gene=MK280073-114
MK280073-116		RNA Gene	3	GC12M070474	2.1458	https://www.genecards.org/cgi-bin/carddisp.pl?gene=MK280073-116
MK280073-118		RNA Gene	3	GC12P086845	2.1458	https://www.genecards.org/cgi-bin/carddisp.pl?gene=MK280073-118
MK280073-119		RNA Gene	3	GC12M088712	2.1458	https://www.genecards.org/cgi-bin/carddisp.pl?gene=MK280073-119
MK280073-122		RNA Gene	3	GC12M096727	2.1458	https://www.genecards.org/cgi-bin/carddisp.pl?gene=MK280073-122
MK280073-124		RNA Gene	3	GC13P018186	2.1458	https://www.genecards.org/cgi-bin/carddisp.pl?gene=MK280073-124
MK280073-125		RNA Gene	3	GC13P021704	2.1458	https://www.genecards.org/cgi-bin/carddisp.pl?gene=MK280073-125
MK280073-126		RNA Gene	3	GC13M038212	2.1458	https://www.genecards.org/cgi-bin/carddisp.pl?gene=MK280073-126
MK280073-127		RNA Gene	3	GC13M038215	2.1458	https://www.genecards.org/cgi-bin/carddisp.pl?gene=MK280073-127
MK280073-128		RNA Gene	3	GC13P034388	2.1458	https://www.genecards.org/cgi-bin/carddisp.pl?gene=MK280073-128
MK280073-131		RNA Gene	3	GC13P038291	2.1458	https://www.genecards.org/cgi-bin/carddisp.pl?gene=MK280073-131
MK280073-132		RNA Gene	3	GC13M045844	2.1458	https://www.genecards.org/cgi-bin/carddisp.pl?gene=MK280073-132
MK280073-133		RNA Gene	3	GC13P047717	2.1458	https://www.genecards.org/cgi-bin/carddisp.pl?gene=MK280073-133
MK280073-134		RNA Gene	3	GC13M050559	2.1458	https://www.genecards.org/cgi-bin/carddisp.pl?gene=MK280073-134
MK280073-135		RNA Gene	3	GC13M051697	2.1458	https://www.genecards.org/cgi-bin/carddisp.pl?gene=MK280073-135
MK280073-136		RNA Gene	3	GC13P052258	2.1458	https://www.genecards.org/cgi-bin/carddisp.pl?gene=MK280073-136
MK280073-137		RNA Gene	3	GC13M052560	2.1458	https://www.genecards.org/cgi-bin/carddisp.pl?gene=MK280073-137
MK280073-138		RNA Gene	3	GC13M053599	2.1458	https://www.genecards.org/cgi-bin/carddisp.pl?gene=MK280073-138
MK280073-139		RNA Gene	3	GC13P054868	2.1458	https://www.genecards.org/cgi-bin/carddisp.pl?gene=MK280073-139
MK280073-141		RNA Gene	3	GC13M071388	2.1458	https://www.genecards.org/cgi-bin/carddisp.pl?gene=MK280073-141
MK280073-142		RNA Gene	3	GC13P072614	2.1458	https://www.genecards.org/cgi-bin/carddisp.pl?gene=MK280073-142
MK280073-143		RNA Gene	3	GC13P078529	2.1458	https://www.genecards.org/cgi-bin/carddisp.pl?gene=MK280073-143
MK280073-144		RNA Gene	3	GC13M079822	2.1458	https://www.genecards.org/cgi-bin/carddisp.pl?gene=MK280073-144
MK280073-145		RNA Gene	3	GC13P079843	2.1458	https://www.genecards.org/cgi-bin/carddisp.pl?gene=MK280073-145
MK280073-146		RNA Gene	3	GC13M081068	2.1458	https://www.genecards.org/cgi-bin/carddisp.pl?gene=MK280073-146
MK280073-147		RNA Gene	3	GC13M091972	2.1458	https://www.genecards.org/cgi-bin/carddisp.pl?gene=MK280073-147
MK280073-148		RNA Gene	3	GC13P092284	2.1458	https://www.genecards.org/cgi-bin/carddisp.pl?gene=MK280073-148
MK280073-151		RNA Gene	3	GC13P106217	2.1458	https://www.genecards.org/cgi-bin/carddisp.pl?gene=MK280073-151
MK280073-152		RNA Gene	3	GC13M106782	2.1458	https://www.genecards.org/cgi-bin/carddisp.pl?gene=MK280073-152
MK280073-154		RNA Gene	3	GC13P111137	2.1458	https://www.genecards.org/cgi-bin/carddisp.pl?gene=MK280073-154
MK280073-155		RNA Gene	3	GC14P037842	2.1458	https://www.genecards.org/cgi-bin/carddisp.pl?gene=MK280073-155
MK280073-156		RNA Gene	3	GC14P037846	2.1458	https://www.genecards.org/cgi-bin/carddisp.pl?gene=MK280073-156
MK280073-157		RNA Gene	3	GC14M025006	2.1458	https://www.genecards.org/cgi-bin/carddisp.pl?gene=MK280073-157
MK280073-158		RNA Gene	3	GC14M025007	2.1458	https://www.genecards.org/cgi-bin/carddisp.pl?gene=MK280073-158
MK280073-159		RNA Gene	3	GC14P037847	2.1458	https://www.genecards.org/cgi-bin/carddisp.pl?gene=MK280073-159
MK280073-160		RNA Gene	3	GC14M024961	2.1458	https://www.genecards.org/cgi-bin/carddisp.pl?gene=MK280073-160
MK280073-161		RNA Gene	3	GC14P037848	2.1458	https://www.genecards.org/cgi-bin/carddisp.pl?gene=MK280073-161
MK280073-162		RNA Gene	3	GC14M028639	2.1458	https://www.genecards.org/cgi-bin/carddisp.pl?gene=MK280073-162
MK280073-163		RNA Gene	3	GC14M029006	2.1458	https://www.genecards.org/cgi-bin/carddisp.pl?gene=MK280073-163
MK280073-165		RNA Gene	3	GC14P037270	2.1458	https://www.genecards.org/cgi-bin/carddisp.pl?gene=MK280073-165
MK280073-168		RNA Gene	3	GC14P038768	2.1458	https://www.genecards.org/cgi-bin/carddisp.pl?gene=MK280073-168
MK280073-169		RNA Gene	3	GC14P038925	2.1458	https://www.genecards.org/cgi-bin/carddisp.pl?gene=MK280073-169
MK280073-170		RNA Gene	3	GC14P039020	2.1458	https://www.genecards.org/cgi-bin/carddisp.pl?gene=MK280073-170
MK280073-171		RNA Gene	3	GC14M039357	2.1458	https://www.genecards.org/cgi-bin/carddisp.pl?gene=MK280073-171
MK280073-172		RNA Gene	3	GC14M046099	2.1458	https://www.genecards.org/cgi-bin/carddisp.pl?gene=MK280073-172
MK280073-173		RNA Gene	3	GC14M046181	2.1458	https://www.genecards.org/cgi-bin/carddisp.pl?gene=MK280073-173
MK280073-174		RNA Gene	3	GC14M049148	2.1458	https://www.genecards.org/cgi-bin/carddisp.pl?gene=MK280073-174
MK280073-177		RNA Gene	3	GC14P056672	2.1458	https://www.genecards.org/cgi-bin/carddisp.pl?gene=MK280073-177
MK280073-178		RNA Gene	3	GC14P058044	2.1458	https://www.genecards.org/cgi-bin/carddisp.pl?gene=MK280073-178
MK280073-179		RNA Gene	3	GC14P062288	2.1458	https://www.genecards.org/cgi-bin/carddisp.pl?gene=MK280073-179
MK280073-181		RNA Gene	3	GC14M071892	2.1458	https://www.genecards.org/cgi-bin/carddisp.pl?gene=MK280073-181
MK280073-183		RNA Gene	3	GC14M085022	2.1458	https://www.genecards.org/cgi-bin/carddisp.pl?gene=MK280073-183
MK280073-184		RNA Gene	3	GC14M114809	2.1458	https://www.genecards.org/cgi-bin/carddisp.pl?gene=MK280073-184
MK280073-185		RNA Gene	3	GC14M114810	2.1458	https://www.genecards.org/cgi-bin/carddisp.pl?gene=MK280073-185
MK280073-186		RNA Gene	3	GC15M020036	2.1458	https://www.genecards.org/cgi-bin/carddisp.pl?gene=MK280073-186
MK280073-187		RNA Gene	3	GC15P020322	2.1458	https://www.genecards.org/cgi-bin/carddisp.pl?gene=MK280073-187
MK280073-188		RNA Gene	3	GC15P052258	2.1458	https://www.genecards.org/cgi-bin/carddisp.pl?gene=MK280073-188
MK280073-189		RNA Gene	3	GC15P052259	2.1458	https://www.genecards.org/cgi-bin/carddisp.pl?gene=MK280073-189
MK280073-190		RNA Gene	3	GC15P052260	2.1458	https://www.genecards.org/cgi-bin/carddisp.pl?gene=MK280073-190
MK280073-191		RNA Gene	3	GC15P052261	2.1458	https://www.genecards.org/cgi-bin/carddisp.pl?gene=MK280073-191
MK280073-192		RNA Gene	3	GC15M050988	2.1458	https://www.genecards.org/cgi-bin/carddisp.pl?gene=MK280073-192
MK280073-193		RNA Gene	3	GC15P052864	2.1458	https://www.genecards.org/cgi-bin/carddisp.pl?gene=MK280073-193
MK280073-194		RNA Gene	3	GC15P053186	2.1458	https://www.genecards.org/cgi-bin/carddisp.pl?gene=MK280073-194
MK280073-195		RNA Gene	3	GC15M131085	2.1458	https://www.genecards.org/cgi-bin/carddisp.pl?gene=MK280073-195
MK280073-196		RNA Gene	3	GC15M131086	2.1458	https://www.genecards.org/cgi-bin/carddisp.pl?gene=MK280073-196
MK280073-198		RNA Gene	3	GC15M131087	2.1458	https://www.genecards.org/cgi-bin/carddisp.pl?gene=MK280073-198
MK280073-200		RNA Gene	3	GC15M131089	2.1458	https://www.genecards.org/cgi-bin/carddisp.pl?gene=MK280073-200
MK280073-201		RNA Gene	3	GC15P131041	2.1458	https://www.genecards.org/cgi-bin/carddisp.pl?gene=MK280073-201
MK280073-204		RNA Gene	3	GC15M131090	2.1458	https://www.genecards.org/cgi-bin/carddisp.pl?gene=MK280073-204
MK280073-208		RNA Gene	3	GC15M131092	2.1458	https://www.genecards.org/cgi-bin/carddisp.pl?gene=MK280073-208
MK280073-209		RNA Gene	3	GC15P131045	2.1458	https://www.genecards.org/cgi-bin/carddisp.pl?gene=MK280073-209
MK280073-210		RNA Gene	3	GC15M131093	2.1458	https://www.genecards.org/cgi-bin/carddisp.pl?gene=MK280073-210
MK280073-211		RNA Gene	3	GC15M131094	2.1458	https://www.genecards.org/cgi-bin/carddisp.pl?gene=MK280073-211
MK280073-212		RNA Gene	3	GC15P131046	2.1458	https://www.genecards.org/cgi-bin/carddisp.pl?gene=MK280073-212
MK280073-213		RNA Gene	3	GC15M131095	2.1458	https://www.genecards.org/cgi-bin/carddisp.pl?gene=MK280073-213
MK280073-214		RNA Gene	3	GC15M131096	2.1458	https://www.genecards.org/cgi-bin/carddisp.pl?gene=MK280073-214
MK280073-215		RNA Gene	3	GC15P131047	2.1458	https://www.genecards.org/cgi-bin/carddisp.pl?gene=MK280073-215
MK280073-217		RNA Gene	3	GC16M010328	2.1458	https://www.genecards.org/cgi-bin/carddisp.pl?gene=MK280073-217
MK280073-218		RNA Gene	3	GC16M010370	2.1458	https://www.genecards.org/cgi-bin/carddisp.pl?gene=MK280073-218
MK280073-219		RNA Gene	3	GC16M012814	2.1458	https://www.genecards.org/cgi-bin/carddisp.pl?gene=MK280073-219
MK280073-220		RNA Gene	3	GC16M016751	2.1458	https://www.genecards.org/cgi-bin/carddisp.pl?gene=MK280073-220
MK280073-221		RNA Gene	3	GC16M020760	2.1458	https://www.genecards.org/cgi-bin/carddisp.pl?gene=MK280073-221
MK280073-222		RNA Gene	3	GC16M021053	2.1458	https://www.genecards.org/cgi-bin/carddisp.pl?gene=MK280073-222
MK280073-224		RNA Gene	3	GC16P045619	2.1458	https://www.genecards.org/cgi-bin/carddisp.pl?gene=MK280073-224
MK280073-225		RNA Gene	3	GC16M040582	2.1458	https://www.genecards.org/cgi-bin/carddisp.pl?gene=MK280073-225
MK280073-226		RNA Gene	3	GC16P045620	2.1458	https://www.genecards.org/cgi-bin/carddisp.pl?gene=MK280073-226
MK280073-227		RNA Gene	3	GC16P045621	2.1458	https://www.genecards.org/cgi-bin/carddisp.pl?gene=MK280073-227
MK280073-228		RNA Gene	3	GC16P047631	2.1458	https://www.genecards.org/cgi-bin/carddisp.pl?gene=MK280073-228
MK280073-229		RNA Gene	3	GC16P047632	2.1458	https://www.genecards.org/cgi-bin/carddisp.pl?gene=MK280073-229
MK280073-230		RNA Gene	3	GC16M047812	2.1458	https://www.genecards.org/cgi-bin/carddisp.pl?gene=MK280073-230
MK280073-231		RNA Gene	3	GC16M048027	2.1458	https://www.genecards.org/cgi-bin/carddisp.pl?gene=MK280073-231
MK280073-232		RNA Gene	3	GC16M048779	2.1458	https://www.genecards.org/cgi-bin/carddisp.pl?gene=MK280073-232
MK280073-233		RNA Gene	3	GC16P050620	2.1458	https://www.genecards.org/cgi-bin/carddisp.pl?gene=MK280073-233
MK280073-234		RNA Gene	3	GC16M052159	2.1458	https://www.genecards.org/cgi-bin/carddisp.pl?gene=MK280073-234
MK280073-235		RNA Gene	3	GC16P052338	2.1458	https://www.genecards.org/cgi-bin/carddisp.pl?gene=MK280073-235
MK280073-236		RNA Gene	3	GC16P053460	2.1458	https://www.genecards.org/cgi-bin/carddisp.pl?gene=MK280073-236
MK280073-237		RNA Gene	3	GC16P056158	2.1458	https://www.genecards.org/cgi-bin/carddisp.pl?gene=MK280073-237
MK280073-238		RNA Gene	3	GC16M058784	2.1458	https://www.genecards.org/cgi-bin/carddisp.pl?gene=MK280073-238
MK280073-239		RNA Gene	3	GC16P059233	2.1458	https://www.genecards.org/cgi-bin/carddisp.pl?gene=MK280073-239
MK280073-240		RNA Gene	3	GC16M059568	2.1458	https://www.genecards.org/cgi-bin/carddisp.pl?gene=MK280073-240
MK280073-241		RNA Gene	3	GC16M060830	2.1458	https://www.genecards.org/cgi-bin/carddisp.pl?gene=MK280073-241
MK280073-242		RNA Gene	3	GC16P063152	2.1458	https://www.genecards.org/cgi-bin/carddisp.pl?gene=MK280073-242
MK280073-244		RNA Gene	3	GC16M071405	2.1458	https://www.genecards.org/cgi-bin/carddisp.pl?gene=MK280073-244
MK280073-245		RNA Gene	3	GC16P073139	2.1458	https://www.genecards.org/cgi-bin/carddisp.pl?gene=MK280073-245
MK280073-246		RNA Gene	3	GC16P073084	2.1458	https://www.genecards.org/cgi-bin/carddisp.pl?gene=MK280073-246
MK280073-247		RNA Gene	3	GC16P074517	2.1458	https://www.genecards.org/cgi-bin/carddisp.pl?gene=MK280073-247
MK280073-248		RNA Gene	3	GC17M012922	2.1458	https://www.genecards.org/cgi-bin/carddisp.pl?gene=MK280073-248
MK280073-249		RNA Gene	3	GC17M012923	2.1458	https://www.genecards.org/cgi-bin/carddisp.pl?gene=MK280073-249
MK280073-250		RNA Gene	3	GC17P006034	2.1458	https://www.genecards.org/cgi-bin/carddisp.pl?gene=MK280073-250
MK280073-251		RNA Gene	3	GC17M012924	2.1458	https://www.genecards.org/cgi-bin/carddisp.pl?gene=MK280073-251
MK280073-252		RNA Gene	3	GC17P005996	2.1458	https://www.genecards.org/cgi-bin/carddisp.pl?gene=MK280073-252
MK280073-253		RNA Gene	3	GC17M012577	2.1458	https://www.genecards.org/cgi-bin/carddisp.pl?gene=MK280073-253
MK280073-255		RNA Gene	3	GC17M013037	2.1458	https://www.genecards.org/cgi-bin/carddisp.pl?gene=MK280073-255
MK280073-257		RNA Gene	3	GC17M058600	2.1458	https://www.genecards.org/cgi-bin/carddisp.pl?gene=MK280073-257
MK280073-258		RNA Gene	3	GC17P073670	2.1458	https://www.genecards.org/cgi-bin/carddisp.pl?gene=MK280073-258
MK280073-259		RNA Gene	3	GC17M058601	2.1458	https://www.genecards.org/cgi-bin/carddisp.pl?gene=MK280073-259
MK280073-260		RNA Gene	3	GC17M058602	2.1458	https://www.genecards.org/cgi-bin/carddisp.pl?gene=MK280073-260
MK280073-261		RNA Gene	3	GC17P073671	2.1458	https://www.genecards.org/cgi-bin/carddisp.pl?gene=MK280073-261
MK280073-262		RNA Gene	3	GC17P073672	2.1458	https://www.genecards.org/cgi-bin/carddisp.pl?gene=MK280073-262
MK280073-264		RNA Gene	3	GC17P073673	2.1458	https://www.genecards.org/cgi-bin/carddisp.pl?gene=MK280073-264
MK280073-265		RNA Gene	3	GC17M058604	2.1458	https://www.genecards.org/cgi-bin/carddisp.pl?gene=MK280073-265
MK280073-266		RNA Gene	3	GC17M058605	2.1458	https://www.genecards.org/cgi-bin/carddisp.pl?gene=MK280073-266
MK280073-267		RNA Gene	3	GC17M058606	2.1458	https://www.genecards.org/cgi-bin/carddisp.pl?gene=MK280073-267
MK280073-268		RNA Gene	3	GC17P073674	2.1458	https://www.genecards.org/cgi-bin/carddisp.pl?gene=MK280073-268
MK280073-269		RNA Gene	3	GC17P073675	2.1458	https://www.genecards.org/cgi-bin/carddisp.pl?gene=MK280073-269
MK280073-270		RNA Gene	3	GC17P073679	2.1458	https://www.genecards.org/cgi-bin/carddisp.pl?gene=MK280073-270
MK280073-271		RNA Gene	3	GC17P073682	2.1458	https://www.genecards.org/cgi-bin/carddisp.pl?gene=MK280073-271
MK280073-272		RNA Gene	3	GC17M069021	2.1458	https://www.genecards.org/cgi-bin/carddisp.pl?gene=MK280073-272
MK280073-274		RNA Gene	3	GC17M071364	2.1458	https://www.genecards.org/cgi-bin/carddisp.pl?gene=MK280073-274
MK280073-275		RNA Gene	3	GC17P073827	2.1458	https://www.genecards.org/cgi-bin/carddisp.pl?gene=MK280073-275
MK280073-276		RNA Gene	3	GC18M000979	2.1458	https://www.genecards.org/cgi-bin/carddisp.pl?gene=MK280073-276
MK280073-277		RNA Gene	3	GC18P001339	2.1458	https://www.genecards.org/cgi-bin/carddisp.pl?gene=MK280073-277
MK280073-278		RNA Gene	3	GC18M001532	2.1458	https://www.genecards.org/cgi-bin/carddisp.pl?gene=MK280073-278
MK280073-279		RNA Gene	3	GC18P002344	2.1458	https://www.genecards.org/cgi-bin/carddisp.pl?gene=MK280073-279
MK280073-280		RNA Gene	3	GC18M002864	2.1458	https://www.genecards.org/cgi-bin/carddisp.pl?gene=MK280073-280
MK280073-281		RNA Gene	3	GC18M005860	2.1458	https://www.genecards.org/cgi-bin/carddisp.pl?gene=MK280073-281
MK280073-282		RNA Gene	3	GC18P019149	2.1458	https://www.genecards.org/cgi-bin/carddisp.pl?gene=MK280073-282
MK280073-284		RNA Gene	3	GC18P022889	2.1458	https://www.genecards.org/cgi-bin/carddisp.pl?gene=MK280073-284
MK280073-285		RNA Gene	3	GC18P032398	2.1458	https://www.genecards.org/cgi-bin/carddisp.pl?gene=MK280073-285
MK280073-286		RNA Gene	3	GC18P034898	2.1458	https://www.genecards.org/cgi-bin/carddisp.pl?gene=MK280073-286
MK280073-287		RNA Gene	3	GC18P035764	2.1458	https://www.genecards.org/cgi-bin/carddisp.pl?gene=MK280073-287
MK280073-288		RNA Gene	3	GC18P035795	2.1458	https://www.genecards.org/cgi-bin/carddisp.pl?gene=MK280073-288
MK280073-289		RNA Gene	3	GC18P037077	2.1458	https://www.genecards.org/cgi-bin/carddisp.pl?gene=MK280073-289
MK280073-290		RNA Gene	3	GC18M037914	2.1458	https://www.genecards.org/cgi-bin/carddisp.pl?gene=MK280073-290
MK280073-291		RNA Gene	3	GC18P042664	2.1458	https://www.genecards.org/cgi-bin/carddisp.pl?gene=MK280073-291
MK280073-292		RNA Gene	3	GC18P043289	2.1458	https://www.genecards.org/cgi-bin/carddisp.pl?gene=MK280073-292
MK280073-293		RNA Gene	3	GC18P044445	2.1458	https://www.genecards.org/cgi-bin/carddisp.pl?gene=MK280073-293
MK280073-294		RNA Gene	3	GC18P046745	2.1458	https://www.genecards.org/cgi-bin/carddisp.pl?gene=MK280073-294
MK280073-297		RNA Gene	3	GC18M052416	2.1458	https://www.genecards.org/cgi-bin/carddisp.pl?gene=MK280073-297
MK280073-298		RNA Gene	3	GC18M054403	2.1458	https://www.genecards.org/cgi-bin/carddisp.pl?gene=MK280073-298
MK280073-299		RNA Gene	3	GC18M054573	2.1458	https://www.genecards.org/cgi-bin/carddisp.pl?gene=MK280073-299
MK280073-301		RNA Gene	3	GC18P057227	2.1458	https://www.genecards.org/cgi-bin/carddisp.pl?gene=MK280073-301
MK280073-302		RNA Gene	3	GC18M060801	2.1458	https://www.genecards.org/cgi-bin/carddisp.pl?gene=MK280073-302
MK280073-303		RNA Gene	3	GC18M062052	2.1458	https://www.genecards.org/cgi-bin/carddisp.pl?gene=MK280073-303
MK280073-304		RNA Gene	3	GC18P070739	2.1458	https://www.genecards.org/cgi-bin/carddisp.pl?gene=MK280073-304
MK280073-305		RNA Gene	3	GC18M070858	2.1458	https://www.genecards.org/cgi-bin/carddisp.pl?gene=MK280073-305
MK280073-306		RNA Gene	3	GC18M077536	2.1458	https://www.genecards.org/cgi-bin/carddisp.pl?gene=MK280073-306
MK280073-307		RNA Gene	3	GC18M079288	2.1458	https://www.genecards.org/cgi-bin/carddisp.pl?gene=MK280073-307
MK280073-308		RNA Gene	3	GC19M008837	2.1458	https://www.genecards.org/cgi-bin/carddisp.pl?gene=MK280073-308
MK280073-309		RNA Gene	3	GC19P011915	2.1458	https://www.genecards.org/cgi-bin/carddisp.pl?gene=MK280073-309
MK280073-310		RNA Gene	3	GC19M015200	2.1458	https://www.genecards.org/cgi-bin/carddisp.pl?gene=MK280073-310
MK280073-311		RNA Gene	3	GC19M015601	2.1458	https://www.genecards.org/cgi-bin/carddisp.pl?gene=MK280073-311
MK280073-312		RNA Gene	3	GC19M078149	2.1458	https://www.genecards.org/cgi-bin/carddisp.pl?gene=MK280073-312
MK280073-313		RNA Gene	3	GC19M078150	2.1458	https://www.genecards.org/cgi-bin/carddisp.pl?gene=MK280073-313
MK280073-314		RNA Gene	3	GC19P081453	2.1458	https://www.genecards.org/cgi-bin/carddisp.pl?gene=MK280073-314
MK280073-315		RNA Gene	3	GC19M078151	2.1458	https://www.genecards.org/cgi-bin/carddisp.pl?gene=MK280073-315
MK280073-316		RNA Gene	3	GC19P081454	2.1458	https://www.genecards.org/cgi-bin/carddisp.pl?gene=MK280073-316
MK280073-317		RNA Gene	3	GC19P081455	2.1458	https://www.genecards.org/cgi-bin/carddisp.pl?gene=MK280073-317
MK280073-318		RNA Gene	3	GC19P081456	2.1458	https://www.genecards.org/cgi-bin/carddisp.pl?gene=MK280073-318
MK280073-319		RNA Gene	3	GC19M078152	2.1458	https://www.genecards.org/cgi-bin/carddisp.pl?gene=MK280073-319
MK280073-320		RNA Gene	3	GC19M078153	2.1458	https://www.genecards.org/cgi-bin/carddisp.pl?gene=MK280073-320
MK280073-321		RNA Gene	3	GC19M078154	2.1458	https://www.genecards.org/cgi-bin/carddisp.pl?gene=MK280073-321
MK280073-322		RNA Gene	3	GC19M078155	2.1458	https://www.genecards.org/cgi-bin/carddisp.pl?gene=MK280073-322
MK280073-323		RNA Gene	3	GC19P081457	2.1458	https://www.genecards.org/cgi-bin/carddisp.pl?gene=MK280073-323
MK280073-324		RNA Gene	3	GC19M078156	2.1458	https://www.genecards.org/cgi-bin/carddisp.pl?gene=MK280073-324
MK280073-325		RNA Gene	3	GC19P081458	2.1458	https://www.genecards.org/cgi-bin/carddisp.pl?gene=MK280073-325
MK280073-326		RNA Gene	3	GC19P081459	2.1458	https://www.genecards.org/cgi-bin/carddisp.pl?gene=MK280073-326
MK280073-328		RNA Gene	3	GC19M078158	2.1458	https://www.genecards.org/cgi-bin/carddisp.pl?gene=MK280073-328
MK280073-329		RNA Gene	3	GC19P081460	2.1458	https://www.genecards.org/cgi-bin/carddisp.pl?gene=MK280073-329
MK280073-330		RNA Gene	3	GC19M078159	2.1458	https://www.genecards.org/cgi-bin/carddisp.pl?gene=MK280073-330
MK280073-331		RNA Gene	3	GC19P081461	2.1458	https://www.genecards.org/cgi-bin/carddisp.pl?gene=MK280073-331
MK280073-332		RNA Gene	3	GC19P081462	2.1458	https://www.genecards.org/cgi-bin/carddisp.pl?gene=MK280073-332
MK280073-333		RNA Gene	3	GC19P081463	2.1458	https://www.genecards.org/cgi-bin/carddisp.pl?gene=MK280073-333
MK280073-335		RNA Gene	3	GC19P081465	2.1458	https://www.genecards.org/cgi-bin/carddisp.pl?gene=MK280073-335
MK280073-336		RNA Gene	3	GC02P003086	2.1458	https://www.genecards.org/cgi-bin/carddisp.pl?gene=MK280073-336
MK280073-337		RNA Gene	3	GC02P003373	2.1458	https://www.genecards.org/cgi-bin/carddisp.pl?gene=MK280073-337
MK280073-338		RNA Gene	3	GC02M004319	2.1458	https://www.genecards.org/cgi-bin/carddisp.pl?gene=MK280073-338
MK280073-339		RNA Gene	3	GC02P004651	2.1458	https://www.genecards.org/cgi-bin/carddisp.pl?gene=MK280073-339
MK280073-340		RNA Gene	3	GC02P008130	2.1458	https://www.genecards.org/cgi-bin/carddisp.pl?gene=MK280073-340
MK280073-341		RNA Gene	3	GC02M014506	2.1458	https://www.genecards.org/cgi-bin/carddisp.pl?gene=MK280073-341
MK280073-342		RNA Gene	3	GC02P016879	2.1458	https://www.genecards.org/cgi-bin/carddisp.pl?gene=MK280073-342
MK280073-343		RNA Gene	3	GC02M021908	2.1458	https://www.genecards.org/cgi-bin/carddisp.pl?gene=MK280073-343
MK280073-344		RNA Gene	3	GC02P033174	2.1458	https://www.genecards.org/cgi-bin/carddisp.pl?gene=MK280073-344
MK280073-345		RNA Gene	3	GC02M035323	2.1458	https://www.genecards.org/cgi-bin/carddisp.pl?gene=MK280073-345
MK280073-347		RNA Gene	3	GC02M063091	2.1458	https://www.genecards.org/cgi-bin/carddisp.pl?gene=MK280073-347
MK280073-348		RNA Gene	3	GC02M066351	2.1458	https://www.genecards.org/cgi-bin/carddisp.pl?gene=MK280073-348
MK280073-349		RNA Gene	3	GC02M076652	2.1458	https://www.genecards.org/cgi-bin/carddisp.pl?gene=MK280073-349
MK280073-350		RNA Gene	3	GC02M076726	2.1458	https://www.genecards.org/cgi-bin/carddisp.pl?gene=MK280073-350
MK280073-352		RNA Gene	3	GC02M099451	2.1458	https://www.genecards.org/cgi-bin/carddisp.pl?gene=MK280073-352
MK280073-355		RNA Gene	3	GC02M149406	2.1458	https://www.genecards.org/cgi-bin/carddisp.pl?gene=MK280073-355
MK280073-356		RNA Gene	3	GC02P155969	2.1458	https://www.genecards.org/cgi-bin/carddisp.pl?gene=MK280073-356
MK280073-357		RNA Gene	3	GC02M156966	2.1458	https://www.genecards.org/cgi-bin/carddisp.pl?gene=MK280073-357
MK280073-358		RNA Gene	3	GC02M157101	2.1458	https://www.genecards.org/cgi-bin/carddisp.pl?gene=MK280073-358
MK280073-360		RNA Gene	3	GC02P158226	2.1458	https://www.genecards.org/cgi-bin/carddisp.pl?gene=MK280073-360
MK280073-361		RNA Gene	3	GC02M179756	2.1458	https://www.genecards.org/cgi-bin/carddisp.pl?gene=MK280073-361
MK280073-362		RNA Gene	3	GC02P183795	2.1458	https://www.genecards.org/cgi-bin/carddisp.pl?gene=MK280073-362
MK280073-363		RNA Gene	3	GC02P210354	2.1458	https://www.genecards.org/cgi-bin/carddisp.pl?gene=MK280073-363
MK280073-364		RNA Gene	3	GC02P213678	2.1458	https://www.genecards.org/cgi-bin/carddisp.pl?gene=MK280073-364
MK280073-365		RNA Gene	3	GC02P216458	2.1458	https://www.genecards.org/cgi-bin/carddisp.pl?gene=MK280073-365
MK280073-366		RNA Gene	3	GC02P223015	2.1458	https://www.genecards.org/cgi-bin/carddisp.pl?gene=MK280073-366
MK280073-367		RNA Gene	3	GC02M237847	2.1458	https://www.genecards.org/cgi-bin/carddisp.pl?gene=MK280073-367
MK280073-368		RNA Gene	3	GC20P001220	2.1458	https://www.genecards.org/cgi-bin/carddisp.pl?gene=MK280073-368
MK280073-369		RNA Gene	3	GC20M003750	2.1458	https://www.genecards.org/cgi-bin/carddisp.pl?gene=MK280073-369
MK280073-370		RNA Gene	3	GC20M004287	2.1458	https://www.genecards.org/cgi-bin/carddisp.pl?gene=MK280073-370
MK280073-371		RNA Gene	3	GC20P006972	2.1458	https://www.genecards.org/cgi-bin/carddisp.pl?gene=MK280073-371
MK280073-372		RNA Gene	3	GC20M008916	2.1458	https://www.genecards.org/cgi-bin/carddisp.pl?gene=MK280073-372
MK280073-373		RNA Gene	3	GC20M008917	2.1458	https://www.genecards.org/cgi-bin/carddisp.pl?gene=MK280073-373
MK280073-374		RNA Gene	3	GC20M008918	2.1458	https://www.genecards.org/cgi-bin/carddisp.pl?gene=MK280073-374
MK280073-375		RNA Gene	3	GC20M012128	2.1458	https://www.genecards.org/cgi-bin/carddisp.pl?gene=MK280073-375
MK280073-376		RNA Gene	3	GC20M012363	2.1458	https://www.genecards.org/cgi-bin/carddisp.pl?gene=MK280073-376
MK280073-377		RNA Gene	3	GC20M012452	2.1458	https://www.genecards.org/cgi-bin/carddisp.pl?gene=MK280073-377
MK280073-378		RNA Gene	3	GC20P012495	2.1458	https://www.genecards.org/cgi-bin/carddisp.pl?gene=MK280073-378
MK280073-379		RNA Gene	3	GC20P014274	2.1458	https://www.genecards.org/cgi-bin/carddisp.pl?gene=MK280073-379
MK280073-380		RNA Gene	3	GC20M014465	2.1458	https://www.genecards.org/cgi-bin/carddisp.pl?gene=MK280073-380
MK280073-381		RNA Gene	3	GC20P015135	2.1458	https://www.genecards.org/cgi-bin/carddisp.pl?gene=MK280073-381
MK280073-382		RNA Gene	3	GC20M018865	2.1458	https://www.genecards.org/cgi-bin/carddisp.pl?gene=MK280073-382
MK280073-383		RNA Gene	3	GC20M021487	2.1458	https://www.genecards.org/cgi-bin/carddisp.pl?gene=MK280073-383
MK280073-384		RNA Gene	3	GC20M021946	2.1458	https://www.genecards.org/cgi-bin/carddisp.pl?gene=MK280073-384
MK280073-385		RNA Gene	3	GC20P021930	2.1458	https://www.genecards.org/cgi-bin/carddisp.pl?gene=MK280073-385
MK280073-386		RNA Gene	3	GC20P022013	2.1458	https://www.genecards.org/cgi-bin/carddisp.pl?gene=MK280073-386
MK280073-387		RNA Gene	3	GC20P023611	2.1458	https://www.genecards.org/cgi-bin/carddisp.pl?gene=MK280073-387
MK280073-388		RNA Gene	3	GC20M023901	2.1458	https://www.genecards.org/cgi-bin/carddisp.pl?gene=MK280073-388
MK280073-390		RNA Gene	3	GC20P024971	2.1458	https://www.genecards.org/cgi-bin/carddisp.pl?gene=MK280073-390
MK280073-391		RNA Gene	3	GC20P025491	2.1458	https://www.genecards.org/cgi-bin/carddisp.pl?gene=MK280073-391
MK280073-395		RNA Gene	3	GC20P031337	2.1458	https://www.genecards.org/cgi-bin/carddisp.pl?gene=MK280073-395
MK280073-396		RNA Gene	3	GC20P041208	2.1458	https://www.genecards.org/cgi-bin/carddisp.pl?gene=MK280073-396
MK280073-397		RNA Gene	3	GC20M041961	2.1458	https://www.genecards.org/cgi-bin/carddisp.pl?gene=MK280073-397
MK280073-398		RNA Gene	3	GC20P054789	2.1458	https://www.genecards.org/cgi-bin/carddisp.pl?gene=MK280073-398
MK280073-399		RNA Gene	3	GC20M055278	2.1458	https://www.genecards.org/cgi-bin/carddisp.pl?gene=MK280073-399
MK280073-402		RNA Gene	3	GC21P013287	2.1458	https://www.genecards.org/cgi-bin/carddisp.pl?gene=MK280073-402
MK280073-403		RNA Gene	3	GC21M010353	2.1458	https://www.genecards.org/cgi-bin/carddisp.pl?gene=MK280073-403
MK280073-404		RNA Gene	3	GC21P013288	2.1458	https://www.genecards.org/cgi-bin/carddisp.pl?gene=MK280073-404
MK280073-405		RNA Gene	3	GC21M014918	2.1458	https://www.genecards.org/cgi-bin/carddisp.pl?gene=MK280073-405
MK280073-406		RNA Gene	3	GC21P014537	2.1458	https://www.genecards.org/cgi-bin/carddisp.pl?gene=MK280073-406
MK280073-407		RNA Gene	3	GC21P014624	2.1458	https://www.genecards.org/cgi-bin/carddisp.pl?gene=MK280073-407
MK280073-409		RNA Gene	3	GC21M015918	2.1458	https://www.genecards.org/cgi-bin/carddisp.pl?gene=MK280073-409
MK280073-410		RNA Gene	3	GC21P017166	2.1458	https://www.genecards.org/cgi-bin/carddisp.pl?gene=MK280073-410
MK280073-411		RNA Gene	3	GC21M018438	2.1458	https://www.genecards.org/cgi-bin/carddisp.pl?gene=MK280073-411
MK280073-412		RNA Gene	3	GC21M018894	2.1458	https://www.genecards.org/cgi-bin/carddisp.pl?gene=MK280073-412
MK280073-413		RNA Gene	3	GC21P019814	2.1458	https://www.genecards.org/cgi-bin/carddisp.pl?gene=MK280073-413
MK280073-414		RNA Gene	3	GC21M021709	2.1458	https://www.genecards.org/cgi-bin/carddisp.pl?gene=MK280073-414
MK280073-415		RNA Gene	3	GC21P025923	2.1458	https://www.genecards.org/cgi-bin/carddisp.pl?gene=MK280073-415
MK280073-416		RNA Gene	3	GC21P028734	2.1458	https://www.genecards.org/cgi-bin/carddisp.pl?gene=MK280073-416
MK280073-417		RNA Gene	3	GC21M033973	2.1458	https://www.genecards.org/cgi-bin/carddisp.pl?gene=MK280073-417
MK280073-418		RNA Gene	3	GC21M035497	2.1458	https://www.genecards.org/cgi-bin/carddisp.pl?gene=MK280073-418
MK280073-419		RNA Gene	3	GC21P036620	2.1458	https://www.genecards.org/cgi-bin/carddisp.pl?gene=MK280073-419
MK280073-420		RNA Gene	3	GC21P037112	2.1458	https://www.genecards.org/cgi-bin/carddisp.pl?gene=MK280073-420
MK280073-427		RNA Gene	3	GC22P015499	2.1458	https://www.genecards.org/cgi-bin/carddisp.pl?gene=MK280073-427
MK280073-428		RNA Gene	3	GC22P051135	2.1458	https://www.genecards.org/cgi-bin/carddisp.pl?gene=MK280073-428
MK280073-430		RNA Gene	3	GC22P051137	2.1458	https://www.genecards.org/cgi-bin/carddisp.pl?gene=MK280073-430
MK280073-431		RNA Gene	3	GC22P051138	2.1458	https://www.genecards.org/cgi-bin/carddisp.pl?gene=MK280073-431
MK280073-432		RNA Gene	3	GC22M017297	2.1458	https://www.genecards.org/cgi-bin/carddisp.pl?gene=MK280073-432
MK280073-433		RNA Gene	3	GC22P051139	2.1458	https://www.genecards.org/cgi-bin/carddisp.pl?gene=MK280073-433
MK280073-434		RNA Gene	3	GC22P051140	2.1458	https://www.genecards.org/cgi-bin/carddisp.pl?gene=MK280073-434
MK280073-435		RNA Gene	3	GC22P051141	2.1458	https://www.genecards.org/cgi-bin/carddisp.pl?gene=MK280073-435
MK280073-436		RNA Gene	3	GC22P051142	2.1458	https://www.genecards.org/cgi-bin/carddisp.pl?gene=MK280073-436
MK280073-437		RNA Gene	3	GC22M066768	2.1458	https://www.genecards.org/cgi-bin/carddisp.pl?gene=MK280073-437
MK280073-438		RNA Gene	3	GC22M066769	2.1458	https://www.genecards.org/cgi-bin/carddisp.pl?gene=MK280073-438
MK280073-439		RNA Gene	3	GC22P051143	2.1458	https://www.genecards.org/cgi-bin/carddisp.pl?gene=MK280073-439
MK280073-440		RNA Gene	3	GC22M066770	2.1458	https://www.genecards.org/cgi-bin/carddisp.pl?gene=MK280073-440
MK280073-441		RNA Gene	3	GC22M066771	2.1458	https://www.genecards.org/cgi-bin/carddisp.pl?gene=MK280073-441
MK280073-442		RNA Gene	3	GC22M066772	2.1458	https://www.genecards.org/cgi-bin/carddisp.pl?gene=MK280073-442
MK280073-443		RNA Gene	3	GC22P051144	2.1458	https://www.genecards.org/cgi-bin/carddisp.pl?gene=MK280073-443
MK280073-444		RNA Gene	3	GC22M066773	2.1458	https://www.genecards.org/cgi-bin/carddisp.pl?gene=MK280073-444
MK280073-445		RNA Gene	3	GC03M002428	2.1458	https://www.genecards.org/cgi-bin/carddisp.pl?gene=MK280073-445
MK280073-446		RNA Gene	3	GC03M002670	2.1458	https://www.genecards.org/cgi-bin/carddisp.pl?gene=MK280073-446
MK280073-447		RNA Gene	3	GC03P008925	2.1458	https://www.genecards.org/cgi-bin/carddisp.pl?gene=MK280073-447
MK280073-448		RNA Gene	3	GC03M011889	2.1458	https://www.genecards.org/cgi-bin/carddisp.pl?gene=MK280073-448
MK280073-449		RNA Gene	3	GC03M023110	2.1458	https://www.genecards.org/cgi-bin/carddisp.pl?gene=MK280073-449
MK280073-450		RNA Gene	3	GC03P019789	2.1458	https://www.genecards.org/cgi-bin/carddisp.pl?gene=MK280073-450
MK280073-451		RNA Gene	3	GC03P026886	2.1458	https://www.genecards.org/cgi-bin/carddisp.pl?gene=MK280073-451
MK280073-452		RNA Gene	3	GC03P035230	2.1458	https://www.genecards.org/cgi-bin/carddisp.pl?gene=MK280073-452
MK280073-454		RNA Gene	3	GC03P042243	2.1458	https://www.genecards.org/cgi-bin/carddisp.pl?gene=MK280073-454
MK280073-455		RNA Gene	3	GC03P061366	2.1458	https://www.genecards.org/cgi-bin/carddisp.pl?gene=MK280073-455
MK280073-457		RNA Gene	3	GC03M074454	2.1458	https://www.genecards.org/cgi-bin/carddisp.pl?gene=MK280073-457
MK280073-458		RNA Gene	3	GC03P076396	2.1458	https://www.genecards.org/cgi-bin/carddisp.pl?gene=MK280073-458
MK280073-459		RNA Gene	3	GC03P098410	2.1458	https://www.genecards.org/cgi-bin/carddisp.pl?gene=MK280073-459
MK280073-462		RNA Gene	3	GC03M109512	2.1458	https://www.genecards.org/cgi-bin/carddisp.pl?gene=MK280073-462
MK280073-463		RNA Gene	3	GC03M120377	2.1458	https://www.genecards.org/cgi-bin/carddisp.pl?gene=MK280073-463
MK280073-465		RNA Gene	3	GC03P135988	2.1458	https://www.genecards.org/cgi-bin/carddisp.pl?gene=MK280073-465
MK280073-466		RNA Gene	3	GC03P139594	2.1458	https://www.genecards.org/cgi-bin/carddisp.pl?gene=MK280073-466
MK280073-467		RNA Gene	3	GC03P140991	2.1458	https://www.genecards.org/cgi-bin/carddisp.pl?gene=MK280073-467
MK280073-469		RNA Gene	3	GC03M157195	2.1458	https://www.genecards.org/cgi-bin/carddisp.pl?gene=MK280073-469
MK280073-471		RNA Gene	3	GC03M170682	2.1458	https://www.genecards.org/cgi-bin/carddisp.pl?gene=MK280073-471
MK280073-472		RNA Gene	3	GC03P171628	2.1458	https://www.genecards.org/cgi-bin/carddisp.pl?gene=MK280073-472
MK280073-474		RNA Gene	3	GC03M175788	2.1458	https://www.genecards.org/cgi-bin/carddisp.pl?gene=MK280073-474
MK280073-476		RNA Gene	3	GC04P002111	2.1458	https://www.genecards.org/cgi-bin/carddisp.pl?gene=MK280073-476
MK280073-477		RNA Gene	3	GC04M005049	2.1458	https://www.genecards.org/cgi-bin/carddisp.pl?gene=MK280073-477
MK280073-478		RNA Gene	3	GC04M005175	2.1458	https://www.genecards.org/cgi-bin/carddisp.pl?gene=MK280073-478
MK280073-479		RNA Gene	3	GC04M005515	2.1458	https://www.genecards.org/cgi-bin/carddisp.pl?gene=MK280073-479
MK280073-480		RNA Gene	3	GC04M014424	2.1458	https://www.genecards.org/cgi-bin/carddisp.pl?gene=MK280073-480
MK280073-481		RNA Gene	3	GC04M018602	2.1458	https://www.genecards.org/cgi-bin/carddisp.pl?gene=MK280073-481
MK280073-482		RNA Gene	3	GC04P021091	2.1458	https://www.genecards.org/cgi-bin/carddisp.pl?gene=MK280073-482
MK280073-483		RNA Gene	3	GC04P022139	2.1458	https://www.genecards.org/cgi-bin/carddisp.pl?gene=MK280073-483
MK280073-484		RNA Gene	3	GC04P022308	2.1458	https://www.genecards.org/cgi-bin/carddisp.pl?gene=MK280073-484
MK280073-485		RNA Gene	3	GC04P024942	2.1458	https://www.genecards.org/cgi-bin/carddisp.pl?gene=MK280073-485
MK280073-486		RNA Gene	3	GC04P037274	2.1458	https://www.genecards.org/cgi-bin/carddisp.pl?gene=MK280073-486
MK280073-487		RNA Gene	3	GC04M037942	2.1458	https://www.genecards.org/cgi-bin/carddisp.pl?gene=MK280073-487
MK280073-488		RNA Gene	3	GC04P039250	2.1458	https://www.genecards.org/cgi-bin/carddisp.pl?gene=MK280073-488
MK280073-491		RNA Gene	3	GC04P059185	2.1458	https://www.genecards.org/cgi-bin/carddisp.pl?gene=MK280073-491
MK280073-492		RNA Gene	3	GC04P059210	2.1458	https://www.genecards.org/cgi-bin/carddisp.pl?gene=MK280073-492
MK280073-494		RNA Gene	3	GC04P097781	2.1458	https://www.genecards.org/cgi-bin/carddisp.pl?gene=MK280073-494
MK280073-495		RNA Gene	3	GC04M099115	2.1458	https://www.genecards.org/cgi-bin/carddisp.pl?gene=MK280073-495
MK280073-496		RNA Gene	3	GC04P117926	2.1458	https://www.genecards.org/cgi-bin/carddisp.pl?gene=MK280073-496
MK280073-497		RNA Gene	3	GC04M122943	2.1458	https://www.genecards.org/cgi-bin/carddisp.pl?gene=MK280073-497
MK280073-498		RNA Gene	3	GC04M123002	2.1458	https://www.genecards.org/cgi-bin/carddisp.pl?gene=MK280073-498
MK280073-499		RNA Gene	3	GC04P158477	2.1458	https://www.genecards.org/cgi-bin/carddisp.pl?gene=MK280073-499
MK280073-500		RNA Gene	3	GC04P164547	2.1458	https://www.genecards.org/cgi-bin/carddisp.pl?gene=MK280073-500
MK280073-502		RNA Gene	3	GC04P187054	2.1458	https://www.genecards.org/cgi-bin/carddisp.pl?gene=MK280073-502
MK280073-503		RNA Gene	3	GC04P189967	2.1458	https://www.genecards.org/cgi-bin/carddisp.pl?gene=MK280073-503
MK280073-504		RNA Gene	3	GC05P002168	2.1458	https://www.genecards.org/cgi-bin/carddisp.pl?gene=MK280073-504
MK280073-505		RNA Gene	3	GC05P008734	2.1458	https://www.genecards.org/cgi-bin/carddisp.pl?gene=MK280073-505
MK280073-506		RNA Gene	3	GC05P010784	2.1458	https://www.genecards.org/cgi-bin/carddisp.pl?gene=MK280073-506
MK280073-507		RNA Gene	3	GC05M022028	2.1458	https://www.genecards.org/cgi-bin/carddisp.pl?gene=MK280073-507
MK280073-508		RNA Gene	3	GC05M025402	2.1458	https://www.genecards.org/cgi-bin/carddisp.pl?gene=MK280073-508
MK280073-509		RNA Gene	3	GC05M030427	2.1458	https://www.genecards.org/cgi-bin/carddisp.pl?gene=MK280073-509
MK280073-511		RNA Gene	3	GC05P035078	2.1458	https://www.genecards.org/cgi-bin/carddisp.pl?gene=MK280073-511
MK280073-512		RNA Gene	3	GC05P041746	2.1458	https://www.genecards.org/cgi-bin/carddisp.pl?gene=MK280073-512
MK280073-514		RNA Gene	3	GC05M052100	2.1458	https://www.genecards.org/cgi-bin/carddisp.pl?gene=MK280073-514
MK280073-515		RNA Gene	3	GC05M052974	2.1458	https://www.genecards.org/cgi-bin/carddisp.pl?gene=MK280073-515
MK280073-516		RNA Gene	3	GC05P059691	2.1458	https://www.genecards.org/cgi-bin/carddisp.pl?gene=MK280073-516
MK280073-517		RNA Gene	3	GC05P063489	2.1458	https://www.genecards.org/cgi-bin/carddisp.pl?gene=MK280073-517
MK280073-518		RNA Gene	3	GC05P065409	2.1458	https://www.genecards.org/cgi-bin/carddisp.pl?gene=MK280073-518
MK280073-526		RNA Gene	3	GC05M083797	2.1458	https://www.genecards.org/cgi-bin/carddisp.pl?gene=MK280073-526
MK280073-528		RNA Gene	3	GC05M113933	2.1458	https://www.genecards.org/cgi-bin/carddisp.pl?gene=MK280073-528
MK280073-529		RNA Gene	3	GC05M133184	2.1458	https://www.genecards.org/cgi-bin/carddisp.pl?gene=MK280073-529
MK280073-530		RNA Gene	3	GC05M144054	2.1458	https://www.genecards.org/cgi-bin/carddisp.pl?gene=MK280073-530
MK280073-531		RNA Gene	3	GC05M144827	2.1458	https://www.genecards.org/cgi-bin/carddisp.pl?gene=MK280073-531
MK280073-532		RNA Gene	3	GC05P155172	2.1458	https://www.genecards.org/cgi-bin/carddisp.pl?gene=MK280073-532
MK280073-534		RNA Gene	3	GC05P160596	2.1458	https://www.genecards.org/cgi-bin/carddisp.pl?gene=MK280073-534
MK280073-535		RNA Gene	3	GC05M171062	2.1458	https://www.genecards.org/cgi-bin/carddisp.pl?gene=MK280073-535
MK280073-536		RNA Gene	3	GC06M001446	2.1458	https://www.genecards.org/cgi-bin/carddisp.pl?gene=MK280073-536
MK280073-537		RNA Gene	3	GC06P023809	2.1458	https://www.genecards.org/cgi-bin/carddisp.pl?gene=MK280073-537
MK280073-538		RNA Gene	3	GC06P102278	2.1458	https://www.genecards.org/cgi-bin/carddisp.pl?gene=MK280073-538
MK280073-540		RNA Gene	3	GC06P102279	2.1458	https://www.genecards.org/cgi-bin/carddisp.pl?gene=MK280073-540
MK280073-541		RNA Gene	3	GC06M079376	2.1458	https://www.genecards.org/cgi-bin/carddisp.pl?gene=MK280073-541
MK280073-542		RNA Gene	3	GC06P102280	2.1458	https://www.genecards.org/cgi-bin/carddisp.pl?gene=MK280073-542
MK280073-543		RNA Gene	3	GC06P102281	2.1458	https://www.genecards.org/cgi-bin/carddisp.pl?gene=MK280073-543
MK280073-545		RNA Gene	3	GC06M079378	2.1458	https://www.genecards.org/cgi-bin/carddisp.pl?gene=MK280073-545
MK280073-546		RNA Gene	3	GC06M079379	2.1458	https://www.genecards.org/cgi-bin/carddisp.pl?gene=MK280073-546
MK280073-547		RNA Gene	3	GC06M079380	2.1458	https://www.genecards.org/cgi-bin/carddisp.pl?gene=MK280073-547
MK280073-548		RNA Gene	3	GC06M079381	2.1458	https://www.genecards.org/cgi-bin/carddisp.pl?gene=MK280073-548
MK280073-549		RNA Gene	3	GC06P102282	2.1458	https://www.genecards.org/cgi-bin/carddisp.pl?gene=MK280073-549
MK280073-550		RNA Gene	3	GC06P102283	2.1458	https://www.genecards.org/cgi-bin/carddisp.pl?gene=MK280073-550
MK280073-551		RNA Gene	3	GC06P102284	2.1458	https://www.genecards.org/cgi-bin/carddisp.pl?gene=MK280073-551
MK280073-552		RNA Gene	3	GC06P102285	2.1458	https://www.genecards.org/cgi-bin/carddisp.pl?gene=MK280073-552
MK280073-553		RNA Gene	3	GC06M086693	2.1458	https://www.genecards.org/cgi-bin/carddisp.pl?gene=MK280073-553
MK280073-554		RNA Gene	3	GC06P102286	2.1458	https://www.genecards.org/cgi-bin/carddisp.pl?gene=MK280073-554
MK280073-555		RNA Gene	3	GC06M099044	2.1458	https://www.genecards.org/cgi-bin/carddisp.pl?gene=MK280073-555
MK280073-556		RNA Gene	3	GC06M102807	2.1458	https://www.genecards.org/cgi-bin/carddisp.pl?gene=MK280073-556
MK280073-558		RNA Gene	3	GC06P116346	2.1458	https://www.genecards.org/cgi-bin/carddisp.pl?gene=MK280073-558
MK280073-559		RNA Gene	3	GC06M117099	2.1458	https://www.genecards.org/cgi-bin/carddisp.pl?gene=MK280073-559
MK280073-560		RNA Gene	3	GC06P117248	2.1458	https://www.genecards.org/cgi-bin/carddisp.pl?gene=MK280073-560
MK280073-562		RNA Gene	3	GC06P120821	2.1458	https://www.genecards.org/cgi-bin/carddisp.pl?gene=MK280073-562
MK280073-563		RNA Gene	3	GC06P124729	2.1458	https://www.genecards.org/cgi-bin/carddisp.pl?gene=MK280073-563
MK280073-564		RNA Gene	3	GC06M126239	2.1458	https://www.genecards.org/cgi-bin/carddisp.pl?gene=MK280073-564
MK280073-565		RNA Gene	3	GC06M153696	2.1458	https://www.genecards.org/cgi-bin/carddisp.pl?gene=MK280073-565
MK280073-566		RNA Gene	3	GC06P165371	2.1458	https://www.genecards.org/cgi-bin/carddisp.pl?gene=MK280073-566
MK280073-567		RNA Gene	3	GC06M167085	2.1458	https://www.genecards.org/cgi-bin/carddisp.pl?gene=MK280073-567
MK280073-568		RNA Gene	3	GC07P003946	2.1458	https://www.genecards.org/cgi-bin/carddisp.pl?gene=MK280073-568
MK280073-569		RNA Gene	3	GC07P025748	2.1458	https://www.genecards.org/cgi-bin/carddisp.pl?gene=MK280073-569
MK280073-570		RNA Gene	3	GC07M031509	2.1458	https://www.genecards.org/cgi-bin/carddisp.pl?gene=MK280073-570
MK280073-572		RNA Gene	3	GC07P032468	2.1458	https://www.genecards.org/cgi-bin/carddisp.pl?gene=MK280073-572
MK280073-573		RNA Gene	3	GC07M037808	2.1458	https://www.genecards.org/cgi-bin/carddisp.pl?gene=MK280073-573
MK280073-574		RNA Gene	3	GC07M043778	2.1458	https://www.genecards.org/cgi-bin/carddisp.pl?gene=MK280073-574
MK280073-575		RNA Gene	3	GC07P045319	2.1458	https://www.genecards.org/cgi-bin/carddisp.pl?gene=MK280073-575
MK280073-577		RNA Gene	3	GC07P049653	2.1458	https://www.genecards.org/cgi-bin/carddisp.pl?gene=MK280073-577
MK280073-578		RNA Gene	3	GC07P051672	2.1458	https://www.genecards.org/cgi-bin/carddisp.pl?gene=MK280073-578
MK280073-579		RNA Gene	3	GC07M053030	2.1458	https://www.genecards.org/cgi-bin/carddisp.pl?gene=MK280073-579
MK280073-580		RNA Gene	3	GC07M067605	2.1458	https://www.genecards.org/cgi-bin/carddisp.pl?gene=MK280073-580
MK280073-581		RNA Gene	3	GC07M077811	2.1458	https://www.genecards.org/cgi-bin/carddisp.pl?gene=MK280073-581
MK280073-582		RNA Gene	3	GC07P088875	2.1458	https://www.genecards.org/cgi-bin/carddisp.pl?gene=MK280073-582
MK280073-583		RNA Gene	3	GC07M089484	2.1458	https://www.genecards.org/cgi-bin/carddisp.pl?gene=MK280073-583
MK280073-584		RNA Gene	3	GC07M091060	2.1458	https://www.genecards.org/cgi-bin/carddisp.pl?gene=MK280073-584
MK280073-585		RNA Gene	3	GC07P091217	2.1458	https://www.genecards.org/cgi-bin/carddisp.pl?gene=MK280073-585
MK280073-588		RNA Gene	3	GC07P106224	2.1458	https://www.genecards.org/cgi-bin/carddisp.pl?gene=MK280073-588
MK280073-589		RNA Gene	3	GC07M109419	2.1458	https://www.genecards.org/cgi-bin/carddisp.pl?gene=MK280073-589
MK280073-590		RNA Gene	3	GC07P109911	2.1458	https://www.genecards.org/cgi-bin/carddisp.pl?gene=MK280073-590
MK280073-591		RNA Gene	3	GC07M110667	2.1458	https://www.genecards.org/cgi-bin/carddisp.pl?gene=MK280073-591
MK280073-592		RNA Gene	3	GC07M112721	2.1458	https://www.genecards.org/cgi-bin/carddisp.pl?gene=MK280073-592
MK280073-593		RNA Gene	3	GC07P119465	2.1458	https://www.genecards.org/cgi-bin/carddisp.pl?gene=MK280073-593
MK280073-594		RNA Gene	3	GC07M120238	2.1458	https://www.genecards.org/cgi-bin/carddisp.pl?gene=MK280073-594
MK280073-595		RNA Gene	3	GC07P121251	2.1458	https://www.genecards.org/cgi-bin/carddisp.pl?gene=MK280073-595
MK280073-596		RNA Gene	3	GC07M121711	2.1458	https://www.genecards.org/cgi-bin/carddisp.pl?gene=MK280073-596
MK280073-597		RNA Gene	3	GC07M145239	2.1458	https://www.genecards.org/cgi-bin/carddisp.pl?gene=MK280073-597
MK280073-598		RNA Gene	3	GC07P151728	2.1458	https://www.genecards.org/cgi-bin/carddisp.pl?gene=MK280073-598
MK280073-599		RNA Gene	3	GC08P016690	2.1458	https://www.genecards.org/cgi-bin/carddisp.pl?gene=MK280073-599
MK280073-600		RNA Gene	3	GC08M023391	2.1458	https://www.genecards.org/cgi-bin/carddisp.pl?gene=MK280073-600
MK280073-601		RNA Gene	3	GC08P024563	2.1458	https://www.genecards.org/cgi-bin/carddisp.pl?gene=MK280073-601
MK280073-606		RNA Gene	3	GC08P055464	2.1458	https://www.genecards.org/cgi-bin/carddisp.pl?gene=MK280073-606
MK280073-615		RNA Gene	3	GC08M088858	2.1458	https://www.genecards.org/cgi-bin/carddisp.pl?gene=MK280073-615
MK280073-618		RNA Gene	3	GC08M097043	2.1458	https://www.genecards.org/cgi-bin/carddisp.pl?gene=MK280073-618
MK280073-624		RNA Gene	3	GC08P115374	2.1458	https://www.genecards.org/cgi-bin/carddisp.pl?gene=MK280073-624
MK280073-625		RNA Gene	3	GC08M120192	2.1458	https://www.genecards.org/cgi-bin/carddisp.pl?gene=MK280073-625
MK280073-629		RNA Gene	3	GC08M136194	2.1458	https://www.genecards.org/cgi-bin/carddisp.pl?gene=MK280073-629
MK280073-654		RNA Gene	3	GC09P089776	2.1458	https://www.genecards.org/cgi-bin/carddisp.pl?gene=MK280073-654
MK280073-655		RNA Gene	3	GC09M102238	2.1458	https://www.genecards.org/cgi-bin/carddisp.pl?gene=MK280073-655
MK280073-656		RNA Gene	3	GC09M102239	2.1458	https://www.genecards.org/cgi-bin/carddisp.pl?gene=MK280073-656
MK280073-659		RNA Gene	3	GC09M106185	2.1458	https://www.genecards.org/cgi-bin/carddisp.pl?gene=MK280073-659
MK280073-670		RNA Gene	3	GC0XM027615	2.1458	https://www.genecards.org/cgi-bin/carddisp.pl?gene=MK280073-670
MK280073-674		RNA Gene	3	GC0XP041885	2.1458	https://www.genecards.org/cgi-bin/carddisp.pl?gene=MK280073-674
MK280073-676		RNA Gene	3	GC0XM063601	2.1458	https://www.genecards.org/cgi-bin/carddisp.pl?gene=MK280073-676
MK280073-678		RNA Gene	3	GC0XM067473	2.1458	https://www.genecards.org/cgi-bin/carddisp.pl?gene=MK280073-678
MK280073-683		RNA Gene	3	GC0XP099339	2.1458	https://www.genecards.org/cgi-bin/carddisp.pl?gene=MK280073-683
MK280073-686		RNA Gene	3	GC0XP112722	2.1458	https://www.genecards.org/cgi-bin/carddisp.pl?gene=MK280073-686
MK280073-688		RNA Gene	3	GC0XP137675	2.1458	https://www.genecards.org/cgi-bin/carddisp.pl?gene=MK280073-688
MK280073-689		RNA Gene	3	GC0XM140239	2.1458	https://www.genecards.org/cgi-bin/carddisp.pl?gene=MK280073-689
MK280073-691		RNA Gene	3	GC0XP154942	2.1458	https://www.genecards.org/cgi-bin/carddisp.pl?gene=MK280073-691
lnc-LRP5L-15		RNA Gene	3	GC22M066628	2.1458	https://www.genecards.org/cgi-bin/carddisp.pl?gene=lnc-LRP5L-15
MK280073-067		RNA Gene	2	GC11M013627	2.1458	https://www.genecards.org/cgi-bin/carddisp.pl?gene=MK280073-067
MK280073-099		RNA Gene	2	GC12M024436	2.1458	https://www.genecards.org/cgi-bin/carddisp.pl?gene=MK280073-099
MK280073-100		RNA Gene	2	GC12P027360	2.1458	https://www.genecards.org/cgi-bin/carddisp.pl?gene=MK280073-100
MK280073-129		RNA Gene	2	GC13M038216	2.1458	https://www.genecards.org/cgi-bin/carddisp.pl?gene=MK280073-129
MK280073-130		RNA Gene	2	GC13M038109	2.1458	https://www.genecards.org/cgi-bin/carddisp.pl?gene=MK280073-130
MK280073-166		RNA Gene	2	GC14P037562	2.1458	https://www.genecards.org/cgi-bin/carddisp.pl?gene=MK280073-166
MK280073-167		RNA Gene	2	GC14M036896	2.1458	https://www.genecards.org/cgi-bin/carddisp.pl?gene=MK280073-167
MK280073-223		RNA Gene	2	GC16M040581	2.1458	https://www.genecards.org/cgi-bin/carddisp.pl?gene=MK280073-223
MK280073-254		RNA Gene	2	GC17M012753	2.1458	https://www.genecards.org/cgi-bin/carddisp.pl?gene=MK280073-254
MK280073-256		RNA Gene	2	GC17P073669	2.1458	https://www.genecards.org/cgi-bin/carddisp.pl?gene=MK280073-256
MK280073-263		RNA Gene	2	GC17M058603	2.1458	https://www.genecards.org/cgi-bin/carddisp.pl?gene=MK280073-263
MK280073-327		RNA Gene	2	GC19M078157	2.1458	https://www.genecards.org/cgi-bin/carddisp.pl?gene=MK280073-327
MK280073-392		RNA Gene	2	GC20P029334	2.1458	https://www.genecards.org/cgi-bin/carddisp.pl?gene=MK280073-392
MK280073-393		RNA Gene	2	GC20M029470	2.1458	https://www.genecards.org/cgi-bin/carddisp.pl?gene=MK280073-393
MK280073-394		RNA Gene	2	GC20P029771	2.1458	https://www.genecards.org/cgi-bin/carddisp.pl?gene=MK280073-394
MK280073-400		RNA Gene	2	GC21P005352	2.1458	https://www.genecards.org/cgi-bin/carddisp.pl?gene=MK280073-400
MK280073-401		RNA Gene	2	GC21P007284	2.1458	https://www.genecards.org/cgi-bin/carddisp.pl?gene=MK280073-401
MK280073-408		RNA Gene	2	GC21P014941	2.1458	https://www.genecards.org/cgi-bin/carddisp.pl?gene=MK280073-408
MK280073-421		RNA Gene	2	GC22P010585	2.1458	https://www.genecards.org/cgi-bin/carddisp.pl?gene=MK280073-421
MK280073-422		RNA Gene	2	GC22M011359	2.1458	https://www.genecards.org/cgi-bin/carddisp.pl?gene=MK280073-422
MK280073-423		RNA Gene	2	GC22M011431	2.1458	https://www.genecards.org/cgi-bin/carddisp.pl?gene=MK280073-423
MK280073-424		RNA Gene	2	GC22M011593	2.1458	https://www.genecards.org/cgi-bin/carddisp.pl?gene=MK280073-424
MK280073-425		RNA Gene	2	GC22P012392	2.1458	https://www.genecards.org/cgi-bin/carddisp.pl?gene=MK280073-425
MK280073-426		RNA Gene	2	GC22M015219	2.1458	https://www.genecards.org/cgi-bin/carddisp.pl?gene=MK280073-426
MK280073-429		RNA Gene	2	GC22P051136	2.1458	https://www.genecards.org/cgi-bin/carddisp.pl?gene=MK280073-429
MK280073-489		RNA Gene	2	GC04P054045	2.1458	https://www.genecards.org/cgi-bin/carddisp.pl?gene=MK280073-489
MK280073-520		RNA Gene	2	GC05M068624	2.1458	https://www.genecards.org/cgi-bin/carddisp.pl?gene=MK280073-520
MK280073-539		RNA Gene	2	GC06M079375	2.1458	https://www.genecards.org/cgi-bin/carddisp.pl?gene=MK280073-539
MK280073-576		RNA Gene	2	GC07P048730	2.1458	https://www.genecards.org/cgi-bin/carddisp.pl?gene=MK280073-576
MK280073-587		RNA Gene	2	GC07M097262	2.1458	https://www.genecards.org/cgi-bin/carddisp.pl?gene=MK280073-587
MK280073-602		RNA Gene	2	GC08M031235	2.1458	https://www.genecards.org/cgi-bin/carddisp.pl?gene=MK280073-602
MK280073-603		RNA Gene	2	GC08P039811	2.1458	https://www.genecards.org/cgi-bin/carddisp.pl?gene=MK280073-603
MK280073-604		RNA Gene	2	GC08P051496	2.1458	https://www.genecards.org/cgi-bin/carddisp.pl?gene=MK280073-604
MK280073-605		RNA Gene	2	GC08P051709	2.1458	https://www.genecards.org/cgi-bin/carddisp.pl?gene=MK280073-605
MK280073-607		RNA Gene	2	GC08M056463	2.1458	https://www.genecards.org/cgi-bin/carddisp.pl?gene=MK280073-607
MK280073-608		RNA Gene	2	GC08P064087	2.1458	https://www.genecards.org/cgi-bin/carddisp.pl?gene=MK280073-608
MK280073-610		RNA Gene	2	GC08P070812	2.1458	https://www.genecards.org/cgi-bin/carddisp.pl?gene=MK280073-610
MK280073-611		RNA Gene	2	GC08M076901	2.1458	https://www.genecards.org/cgi-bin/carddisp.pl?gene=MK280073-611
MK280073-612		RNA Gene	2	GC08M077605	2.1458	https://www.genecards.org/cgi-bin/carddisp.pl?gene=MK280073-612
MK280073-613		RNA Gene	2	GC08M081329	2.1458	https://www.genecards.org/cgi-bin/carddisp.pl?gene=MK280073-613
MK280073-614		RNA Gene	2	GC08M084619	2.1458	https://www.genecards.org/cgi-bin/carddisp.pl?gene=MK280073-614
MK280073-616		RNA Gene	2	GC08P089514	2.1458	https://www.genecards.org/cgi-bin/carddisp.pl?gene=MK280073-616
MK280073-617		RNA Gene	2	GC08P090048	2.1458	https://www.genecards.org/cgi-bin/carddisp.pl?gene=MK280073-617
MK280073-619		RNA Gene	2	GC08P099743	2.1458	https://www.genecards.org/cgi-bin/carddisp.pl?gene=MK280073-619
MK280073-620		RNA Gene	2	GC08M103607	2.1458	https://www.genecards.org/cgi-bin/carddisp.pl?gene=MK280073-620
MK280073-622		RNA Gene	2	GC08P107244	2.1458	https://www.genecards.org/cgi-bin/carddisp.pl?gene=MK280073-622
MK280073-626		RNA Gene	2	GC08M120648	2.1458	https://www.genecards.org/cgi-bin/carddisp.pl?gene=MK280073-626
MK280073-627		RNA Gene	2	GC08P128347	2.1458	https://www.genecards.org/cgi-bin/carddisp.pl?gene=MK280073-627
MK280073-628		RNA Gene	2	GC08P131067	2.1458	https://www.genecards.org/cgi-bin/carddisp.pl?gene=MK280073-628
MK280073-630		RNA Gene	2	GC09P001562	2.1458	https://www.genecards.org/cgi-bin/carddisp.pl?gene=MK280073-630
MK280073-631		RNA Gene	2	GC09M001574	2.1458	https://www.genecards.org/cgi-bin/carddisp.pl?gene=MK280073-631
MK280073-632		RNA Gene	2	GC09M008007	2.1458	https://www.genecards.org/cgi-bin/carddisp.pl?gene=MK280073-632
MK280073-633		RNA Gene	2	GC09M009372	2.1458	https://www.genecards.org/cgi-bin/carddisp.pl?gene=MK280073-633
MK280073-634		RNA Gene	2	GC09M010893	2.1458	https://www.genecards.org/cgi-bin/carddisp.pl?gene=MK280073-634
MK280073-635		RNA Gene	2	GC09M011640	2.1458	https://www.genecards.org/cgi-bin/carddisp.pl?gene=MK280073-635
MK280073-636		RNA Gene	2	GC09M013345	2.1458	https://www.genecards.org/cgi-bin/carddisp.pl?gene=MK280073-636
MK280073-637		RNA Gene	2	GC09P015829	2.1458	https://www.genecards.org/cgi-bin/carddisp.pl?gene=MK280073-637
MK280073-638		RNA Gene	2	GC09M017681	2.1458	https://www.genecards.org/cgi-bin/carddisp.pl?gene=MK280073-638
MK280073-639		RNA Gene	2	GC09P018715	2.1458	https://www.genecards.org/cgi-bin/carddisp.pl?gene=MK280073-639
MK280073-640		RNA Gene	2	GC09M024582	2.1458	https://www.genecards.org/cgi-bin/carddisp.pl?gene=MK280073-640
MK280073-641		RNA Gene	2	GC09P027243	2.1458	https://www.genecards.org/cgi-bin/carddisp.pl?gene=MK280073-641
MK280073-642		RNA Gene	2	GC09P029274	2.1458	https://www.genecards.org/cgi-bin/carddisp.pl?gene=MK280073-642
MK280073-643		RNA Gene	2	GC09P030110	2.1458	https://www.genecards.org/cgi-bin/carddisp.pl?gene=MK280073-643
MK280073-644		RNA Gene	2	GC09M032246	2.1458	https://www.genecards.org/cgi-bin/carddisp.pl?gene=MK280073-644
MK280073-645		RNA Gene	2	GC09P063920	2.1458	https://www.genecards.org/cgi-bin/carddisp.pl?gene=MK280073-645
MK280073-646		RNA Gene	2	GC09P068683	2.1458	https://www.genecards.org/cgi-bin/carddisp.pl?gene=MK280073-646
MK280073-647		RNA Gene	2	GC09M065713	2.1458	https://www.genecards.org/cgi-bin/carddisp.pl?gene=MK280073-647
MK280073-648		RNA Gene	2	GC09M069573	2.1458	https://www.genecards.org/cgi-bin/carddisp.pl?gene=MK280073-648
MK280073-649		RNA Gene	2	GC09M069441	2.1458	https://www.genecards.org/cgi-bin/carddisp.pl?gene=MK280073-649
MK280073-650		RNA Gene	2	GC09P084638	2.1458	https://www.genecards.org/cgi-bin/carddisp.pl?gene=MK280073-650
MK280073-651		RNA Gene	2	GC09P085761	2.1458	https://www.genecards.org/cgi-bin/carddisp.pl?gene=MK280073-651
MK280073-652		RNA Gene	2	GC09P087045	2.1458	https://www.genecards.org/cgi-bin/carddisp.pl?gene=MK280073-652
MK280073-653		RNA Gene	2	GC09P087905	2.1458	https://www.genecards.org/cgi-bin/carddisp.pl?gene=MK280073-653
MK280073-657		RNA Gene	2	GC09P094868	2.1458	https://www.genecards.org/cgi-bin/carddisp.pl?gene=MK280073-657
MK280073-658		RNA Gene	2	GC09P097208	2.1458	https://www.genecards.org/cgi-bin/carddisp.pl?gene=MK280073-658
MK280073-660		RNA Gene	2	GC09M106259	2.1458	https://www.genecards.org/cgi-bin/carddisp.pl?gene=MK280073-660
MK280073-661		RNA Gene	2	GC09P110397	2.1458	https://www.genecards.org/cgi-bin/carddisp.pl?gene=MK280073-661
MK280073-662		RNA Gene	2	GC0XP012110	2.1458	https://www.genecards.org/cgi-bin/carddisp.pl?gene=MK280073-662
MK280073-663		RNA Gene	2	GC0XP013999	2.1458	https://www.genecards.org/cgi-bin/carddisp.pl?gene=MK280073-663
MK280073-664		RNA Gene	2	GC0XP016364	2.1458	https://www.genecards.org/cgi-bin/carddisp.pl?gene=MK280073-664
MK280073-665		RNA Gene	2	GC0XP016501	2.1458	https://www.genecards.org/cgi-bin/carddisp.pl?gene=MK280073-665
MK280073-666		RNA Gene	2	GC0XM017664	2.1458	https://www.genecards.org/cgi-bin/carddisp.pl?gene=MK280073-666
MK280073-667		RNA Gene	2	GC0XP020849	2.1458	https://www.genecards.org/cgi-bin/carddisp.pl?gene=MK280073-667
MK280073-668		RNA Gene	2	GC0XP026035	2.1458	https://www.genecards.org/cgi-bin/carddisp.pl?gene=MK280073-668
MK280073-669		RNA Gene	2	GC0XM027525	2.1458	https://www.genecards.org/cgi-bin/carddisp.pl?gene=MK280073-669
MK280073-671		RNA Gene	2	GC0XM029985	2.1458	https://www.genecards.org/cgi-bin/carddisp.pl?gene=MK280073-671
MK280073-672		RNA Gene	2	GC0XM030960	2.1458	https://www.genecards.org/cgi-bin/carddisp.pl?gene=MK280073-672
MK280073-673		RNA Gene	2	GC0XM031081	2.1458	https://www.genecards.org/cgi-bin/carddisp.pl?gene=MK280073-673
MK280073-675		RNA Gene	2	GC0XM051963	2.1458	https://www.genecards.org/cgi-bin/carddisp.pl?gene=MK280073-675
MK280073-677		RNA Gene	2	GC0XP063650	2.1458	https://www.genecards.org/cgi-bin/carddisp.pl?gene=MK280073-677
MK280073-679		RNA Gene	2	GC0XP068012	2.1458	https://www.genecards.org/cgi-bin/carddisp.pl?gene=MK280073-679
MK280073-680		RNA Gene	2	GC0XP076271	2.1458	https://www.genecards.org/cgi-bin/carddisp.pl?gene=MK280073-680
MK280073-681		RNA Gene	2	GC0XM080155	2.1458	https://www.genecards.org/cgi-bin/carddisp.pl?gene=MK280073-681
MK280073-682		RNA Gene	2	GC0XM091335	2.1458	https://www.genecards.org/cgi-bin/carddisp.pl?gene=MK280073-682
MK280073-684		RNA Gene	2	GC0XP100058	2.1458	https://www.genecards.org/cgi-bin/carddisp.pl?gene=MK280073-684
MK280073-685		RNA Gene	2	GC0XM105041	2.1458	https://www.genecards.org/cgi-bin/carddisp.pl?gene=MK280073-685
MK280073-687		RNA Gene	2	GC0XP133624	2.1458	https://www.genecards.org/cgi-bin/carddisp.pl?gene=MK280073-687
MK280073-690		RNA Gene	2	GC0XM142910	2.1458	https://www.genecards.org/cgi-bin/carddisp.pl?gene=MK280073-690
MK280073-692		RNA Gene	2	GC0XM155303	2.1458	https://www.genecards.org/cgi-bin/carddisp.pl?gene=MK280073-692
MK280073-693		RNA Gene	2	GC0YP004426	2.1458	https://www.genecards.org/cgi-bin/carddisp.pl?gene=MK280073-693
MK280073-694		RNA Gene	2	GC0YP004755	2.1458	https://www.genecards.org/cgi-bin/carddisp.pl?gene=MK280073-694
MK280073-695		RNA Gene	2	GC0YP005239	2.1458	https://www.genecards.org/cgi-bin/carddisp.pl?gene=MK280073-695
MK280073-696		RNA Gene	2	GC0YP005258	2.1458	https://www.genecards.org/cgi-bin/carddisp.pl?gene=MK280073-696
MK280073-697		RNA Gene	2	GC0YM005046	2.1458	https://www.genecards.org/cgi-bin/carddisp.pl?gene=MK280073-697
MK280073-698		RNA Gene	2	GC0YM006152	2.1458	https://www.genecards.org/cgi-bin/carddisp.pl?gene=MK280073-698
MK280073-699		RNA Gene	2	GC0YM008139	2.1458	https://www.genecards.org/cgi-bin/carddisp.pl?gene=MK280073-699
MK280073-700		RNA Gene	2	GC0YP010027	2.1458	https://www.genecards.org/cgi-bin/carddisp.pl?gene=MK280073-700
MK280073-701		RNA Gene	2	GC0YM010285	2.1458	https://www.genecards.org/cgi-bin/carddisp.pl?gene=MK280073-701
MK280073-702		RNA Gene	2	GC0YM010286	2.1458	https://www.genecards.org/cgi-bin/carddisp.pl?gene=MK280073-702
MK280073-703		RNA Gene	2	GC0YM011993	2.1458	https://www.genecards.org/cgi-bin/carddisp.pl?gene=MK280073-703
MK280073-704		RNA Gene	2	GC0YP012139	2.1458	https://www.genecards.org/cgi-bin/carddisp.pl?gene=MK280073-704
MK280073-705		RNA Gene	2	GC0YM013144	2.1458	https://www.genecards.org/cgi-bin/carddisp.pl?gene=MK280073-705
MK280073-706		RNA Gene	2	GC0YM013518	2.1458	https://www.genecards.org/cgi-bin/carddisp.pl?gene=MK280073-706
MK280073-707		RNA Gene	2	GC0YP013982	2.1458	https://www.genecards.org/cgi-bin/carddisp.pl?gene=MK280073-707
MK280073-708		RNA Gene	2	GC0YM013867	2.1458	https://www.genecards.org/cgi-bin/carddisp.pl?gene=MK280073-708
MK280073-709		RNA Gene	2	GC0YP014017	2.1458	https://www.genecards.org/cgi-bin/carddisp.pl?gene=MK280073-709
MK280073-710		RNA Gene	2	GC0YM014028	2.1458	https://www.genecards.org/cgi-bin/carddisp.pl?gene=MK280073-710
MK280073-711		RNA Gene	2	GC0YP014285	2.1458	https://www.genecards.org/cgi-bin/carddisp.pl?gene=MK280073-711
MK280073-712		RNA Gene	2	GC0YP014925	2.1458	https://www.genecards.org/cgi-bin/carddisp.pl?gene=MK280073-712
MK280073-713		RNA Gene	2	GC0YP014956	2.1458	https://www.genecards.org/cgi-bin/carddisp.pl?gene=MK280073-713
MK280073-714		RNA Gene	2	GC0YP015026	2.1458	https://www.genecards.org/cgi-bin/carddisp.pl?gene=MK280073-714
MK280073-715		RNA Gene	2	GC0YM015158	2.1458	https://www.genecards.org/cgi-bin/carddisp.pl?gene=MK280073-715
MK280073-716		RNA Gene	2	GC0YM015589	2.1458	https://www.genecards.org/cgi-bin/carddisp.pl?gene=MK280073-716
MK280073-717		RNA Gene	2	GC0YP015889	2.1458	https://www.genecards.org/cgi-bin/carddisp.pl?gene=MK280073-717
MK280073-718		RNA Gene	2	GC0YP016029	2.1458	https://www.genecards.org/cgi-bin/carddisp.pl?gene=MK280073-718
MK280073-719		RNA Gene	2	GC0YP017217	2.1458	https://www.genecards.org/cgi-bin/carddisp.pl?gene=MK280073-719
MK280073-720		RNA Gene	2	GC0YM019584	2.1458	https://www.genecards.org/cgi-bin/carddisp.pl?gene=MK280073-720
MK280073-721		RNA Gene	2	GC0YM019752	2.1458	https://www.genecards.org/cgi-bin/carddisp.pl?gene=MK280073-721
MK280073-722		RNA Gene	2	GC0YP019887	2.1458	https://www.genecards.org/cgi-bin/carddisp.pl?gene=MK280073-722
CXCL12	C-X-C Motif Chemokine Ligand 12	Protein Coding	51	GC10M044370	2.14528	https://www.genecards.org/cgi-bin/carddisp.pl?gene=CXCL12
FIS1	Fission, Mitochondrial 1	Protein Coding	45	GC07M101239	2.14129	https://www.genecards.org/cgi-bin/carddisp.pl?gene=FIS1
STUB1	STIP1 Homology And U-Box Containing Protein 1	Protein Coding	53	GC16P019817	2.13865	https://www.genecards.org/cgi-bin/carddisp.pl?gene=STUB1
ERF	ETS2 Repressor Factor	Protein Coding	48	GC19M042247	2.13807	https://www.genecards.org/cgi-bin/carddisp.pl?gene=ERF
CDKN1C	Cyclin Dependent Kinase Inhibitor 1C	Protein Coding	52	GC11M007388	2.13705	https://www.genecards.org/cgi-bin/carddisp.pl?gene=CDKN1C
EGR1	Early Growth Response 1	Protein Coding	52	GC05P138465	2.13705	https://www.genecards.org/cgi-bin/carddisp.pl?gene=EGR1
CCR6	C-C Motif Chemokine Receptor 6	Protein Coding	50	GC06P167111	2.13663	https://www.genecards.org/cgi-bin/carddisp.pl?gene=CCR6
RHOA	Ras Homolog Family Member A	Protein Coding	57	GC03M049359	2.13609	https://www.genecards.org/cgi-bin/carddisp.pl?gene=RHOA
CTNNB1	Catenin Beta 1	Protein Coding	60	GC03P041194	2.1317	https://www.genecards.org/cgi-bin/carddisp.pl?gene=CTNNB1
GADD45A	Growth Arrest And DNA Damage Inducible Alpha	Protein Coding	50	GC01P067685	2.11885	https://www.genecards.org/cgi-bin/carddisp.pl?gene=GADD45A
FAS-AS1	FAS Antisense RNA 1	RNA Gene	17	GC10M088991	2.11492	https://www.genecards.org/cgi-bin/carddisp.pl?gene=FAS-AS1
RPS6KB1	Ribosomal Protein S6 Kinase B1	Protein Coding	56	GC17P059893	2.11148	https://www.genecards.org/cgi-bin/carddisp.pl?gene=RPS6KB1
OPA1	OPA1 Mitochondrial Dynamin Like GTPase	Protein Coding	51	GC03P193594	2.10755	https://www.genecards.org/cgi-bin/carddisp.pl?gene=OPA1
BRCA2	BRCA2 DNA Repair Associated	Protein Coding	54	GC13P032315	2.10426	https://www.genecards.org/cgi-bin/carddisp.pl?gene=BRCA2
MIR216A	MicroRNA 216a	RNA Gene	23	GC02M055988	2.10189	https://www.genecards.org/cgi-bin/carddisp.pl?gene=MIR216A
CXCR2	C-X-C Motif Chemokine Receptor 2	Protein Coding	57	GC02P218125	2.09739	https://www.genecards.org/cgi-bin/carddisp.pl?gene=CXCR2
CDC6	Cell Division Cycle 6	Protein Coding	52	GC17P040287	2.07731	https://www.genecards.org/cgi-bin/carddisp.pl?gene=CDC6
OGG1	8-Oxoguanine DNA Glycosylase	Protein Coding	54	GC03P014247	2.06931	https://www.genecards.org/cgi-bin/carddisp.pl?gene=OGG1
SHC1	SHC Adaptor Protein 1	Protein Coding	51	GC01M154962	2.0668	https://www.genecards.org/cgi-bin/carddisp.pl?gene=SHC1
ENSG00000257207	Novel Transcript	Protein Coding	9	GC02M110402	2.06314	https://www.genecards.org/cgi-bin/carddisp.pl?gene=ENSG00000257207
APEX1	Apurinic/Apyrimidinic Endodeoxyribonuclease 1	Protein Coding	52	GC14P020455	2.05477	https://www.genecards.org/cgi-bin/carddisp.pl?gene=APEX1
MVP	Major Vault Protein	Protein Coding	47	GC16P045000	2.05225	https://www.genecards.org/cgi-bin/carddisp.pl?gene=MVP
IVL	Involucrin	Protein Coding	46	GC01P153376	2.04598	https://www.genecards.org/cgi-bin/carddisp.pl?gene=IVL
FGF2	Fibroblast Growth Factor 2	Protein Coding	53	GC04P122826	2.04477	https://www.genecards.org/cgi-bin/carddisp.pl?gene=FGF2
ATRX	ATRX Chromatin Remodeler	Protein Coding	53	GC0XM077504	2.04402	https://www.genecards.org/cgi-bin/carddisp.pl?gene=ATRX
HNF4A	Hepatocyte Nuclear Factor 4 Alpha	Protein Coding	56	GC20P044355	2.04343	https://www.genecards.org/cgi-bin/carddisp.pl?gene=HNF4A
HDAC9	Histone Deacetylase 9	Protein Coding	56	GC07P018086	2.04337	https://www.genecards.org/cgi-bin/carddisp.pl?gene=HDAC9
MAD2L1	Mitotic Arrest Deficient 2 Like 1	Protein Coding	51	GC04M120055	2.04053	https://www.genecards.org/cgi-bin/carddisp.pl?gene=MAD2L1
AGO2	Argonaute RISC Catalytic Component 2	Protein Coding	50	GC08M140522	2.04053	https://www.genecards.org/cgi-bin/carddisp.pl?gene=AGO2
RN7SL1	RNA Component Of Signal Recognition Particle 7SL1	RNA Gene	21	GC14P049546	2.03385	https://www.genecards.org/cgi-bin/carddisp.pl?gene=RN7SL1
BACH1	BTB Domain And CNC Homolog 1	Protein Coding	48	GC21P029194	2.03373	https://www.genecards.org/cgi-bin/carddisp.pl?gene=BACH1
ENG	Endoglin	Protein Coding	55	GC09M127815	2.0316	https://www.genecards.org/cgi-bin/carddisp.pl?gene=ENG
TP73	Tumor Protein P73	Protein Coding	52	GC01P003652	2.0316	https://www.genecards.org/cgi-bin/carddisp.pl?gene=TP73
MDH2	Malate Dehydrogenase 2	Protein Coding	55	GC07P076048	2.02818	https://www.genecards.org/cgi-bin/carddisp.pl?gene=MDH2
LIMS3-LOC440895	LIMS3-LOC440895 Readthrough	RNA Gene	11	GC02P108654	2.01966	https://www.genecards.org/cgi-bin/carddisp.pl?gene=LIMS3-LOC440895
ENSG00000248466	Pseudogene Similar To Part Of LIM And Senescent Cell Antigen-Like Domains 2 (LIMS2)	Pseudogene	3	GC04M036068	2.01966	https://www.genecards.org/cgi-bin/carddisp.pl?gene=ENSG00000248466
BCL6	BCL6 Transcription Repressor	Protein Coding	52	GC03M187721	2.01492	https://www.genecards.org/cgi-bin/carddisp.pl?gene=BCL6
ACVRL1	Activin A Receptor Like Type 1	Protein Coding	57	GC12P051906	2.01467	https://www.genecards.org/cgi-bin/carddisp.pl?gene=ACVRL1
INHBA	Inhibin Subunit Beta A	Protein Coding	52	GC07M041670	2.01284	https://www.genecards.org/cgi-bin/carddisp.pl?gene=INHBA
UHRF1	Ubiquitin Like With PHD And Ring Finger Domains 1	Protein Coding	46	GC19P005393	2.01034	https://www.genecards.org/cgi-bin/carddisp.pl?gene=UHRF1
PHC1	Polyhomeotic Homolog 1	Protein Coding	47	GC12P008913	2.00835	https://www.genecards.org/cgi-bin/carddisp.pl?gene=PHC1
PSMC4	Proteasome 26S Subunit, ATPase 4	Protein Coding	47	GC19P079659	2.00828	https://www.genecards.org/cgi-bin/carddisp.pl?gene=PSMC4
APP	Amyloid Beta Precursor Protein	Protein Coding	58	GC21M025880	2.00758	https://www.genecards.org/cgi-bin/carddisp.pl?gene=APP
DKC1	Dyskerin Pseudouridine Synthase 1	Protein Coding	53	GC0XP154762	2.00697	https://www.genecards.org/cgi-bin/carddisp.pl?gene=DKC1
THORLNC	Testis Associated Oncogenic LncRNA	RNA Gene	16	GC02M118133	2.00397	https://www.genecards.org/cgi-bin/carddisp.pl?gene=THORLNC
ATG10	Autophagy Related 10	Protein Coding	46	GC05P081972	2.00383	https://www.genecards.org/cgi-bin/carddisp.pl?gene=ATG10
VTRNA2-1	Vault RNA 2-1	RNA Gene	18	GC05M136081	2.00266	https://www.genecards.org/cgi-bin/carddisp.pl?gene=VTRNA2-1
NEK2	NIMA Related Kinase 2	Protein Coding	58	GC01M211658	2.00056	https://www.genecards.org/cgi-bin/carddisp.pl?gene=NEK2
POU5F1	POU Class 5 Homeobox 1	Protein Coding	52	GC06M077851	1.98403	https://www.genecards.org/cgi-bin/carddisp.pl?gene=POU5F1
H3C2	H3 Clustered Histone 2	Protein Coding	42	GC06M026067	1.97951	https://www.genecards.org/cgi-bin/carddisp.pl?gene=H3C2
H3C4	H3 Clustered Histone 4	Protein Coding	41	GC06M078715	1.97951	https://www.genecards.org/cgi-bin/carddisp.pl?gene=H3C4
H3C11	H3 Clustered Histone 11	Protein Coding	40	GC06M078713	1.97951	https://www.genecards.org/cgi-bin/carddisp.pl?gene=H3C11
H3C12	H3 Clustered Histone 12	Protein Coding	40	GC06M078714	1.97951	https://www.genecards.org/cgi-bin/carddisp.pl?gene=H3C12
H3C14	H3 Clustered Histone 14	Protein Coding	40	GC01M154034	1.97951	https://www.genecards.org/cgi-bin/carddisp.pl?gene=H3C14
H3C10	H3 Clustered Histone 10	Protein Coding	39	GC06P100036	1.97951	https://www.genecards.org/cgi-bin/carddisp.pl?gene=H3C10
H3C3	H3 Clustered Histone 3	Protein Coding	39	GC06P099961	1.97951	https://www.genecards.org/cgi-bin/carddisp.pl?gene=H3C3
H3C6	H3 Clustered Histone 6	Protein Coding	39	GC06P101174	1.97951	https://www.genecards.org/cgi-bin/carddisp.pl?gene=H3C6
H3C7	H3 Clustered Histone 7	Protein Coding	39	GC06M078716	1.97951	https://www.genecards.org/cgi-bin/carddisp.pl?gene=H3C7
H3C8	H3 Clustered Histone 8	Protein Coding	39	GC06M078717	1.97951	https://www.genecards.org/cgi-bin/carddisp.pl?gene=H3C8
H3C13	H3 Clustered Histone 13	Protein Coding	37	GC01M154024	1.97951	https://www.genecards.org/cgi-bin/carddisp.pl?gene=H3C13
H3C15	H3 Clustered Histone 15	Protein Coding	37	GC01P152177	1.97951	https://www.genecards.org/cgi-bin/carddisp.pl?gene=H3C15
CTSD	Cathepsin D	Protein Coding	59	GC11M001752	1.97753	https://www.genecards.org/cgi-bin/carddisp.pl?gene=CTSD
WNT5A	Wnt Family Member 5A	Protein Coding	57	GC03M055465	1.97753	https://www.genecards.org/cgi-bin/carddisp.pl?gene=WNT5A
MINK1	Misshapen Like Kinase 1	Protein Coding	50	GC17P004833	1.97664	https://www.genecards.org/cgi-bin/carddisp.pl?gene=MINK1
CBX2	Chromobox 2	Protein Coding	49	GC17P079778	1.97664	https://www.genecards.org/cgi-bin/carddisp.pl?gene=CBX2
ANAPC2	Anaphase Promoting Complex Subunit 2	Protein Coding	46	GC09M137174	1.97664	https://www.genecards.org/cgi-bin/carddisp.pl?gene=ANAPC2
PHC3	Polyhomeotic Homolog 3	Protein Coding	46	GC03M170086	1.97664	https://www.genecards.org/cgi-bin/carddisp.pl?gene=PHC3
ILK	Integrin Linked Kinase	Protein Coding	52	GC11P006604	1.97045	https://www.genecards.org/cgi-bin/carddisp.pl?gene=ILK
NR2C2	Nuclear Receptor Subfamily 2 Group C Member 2	Protein Coding	49	GC03P014947	1.96945	https://www.genecards.org/cgi-bin/carddisp.pl?gene=NR2C2
HOTAIR	HOX Transcript Antisense RNA	RNA Gene	27	GC12M053962	1.96637	https://www.genecards.org/cgi-bin/carddisp.pl?gene=HOTAIR
CALR	Calreticulin	Protein Coding	58	GC19P012938	1.96411	https://www.genecards.org/cgi-bin/carddisp.pl?gene=CALR
FGFR1	Fibroblast Growth Factor Receptor 1	Protein Coding	63	GC08M038400	1.95854	https://www.genecards.org/cgi-bin/carddisp.pl?gene=FGFR1
TYMS	Thymidylate Synthetase	Protein Coding	57	GC18P000657	1.94609	https://www.genecards.org/cgi-bin/carddisp.pl?gene=TYMS
TGFBR2	Transforming Growth Factor Beta Receptor 2	Protein Coding	59	GC03P030623	1.94602	https://www.genecards.org/cgi-bin/carddisp.pl?gene=TGFBR2
EIF2AK4	Eukaryotic Translation Initiation Factor 2 Alpha Kinase 4	Protein Coding	52	GC15P039934	1.9454	https://www.genecards.org/cgi-bin/carddisp.pl?gene=EIF2AK4
SERPINF1	Serpin Family F Member 1	Protein Coding	53	GC17P002097	1.94315	https://www.genecards.org/cgi-bin/carddisp.pl?gene=SERPINF1
MIR215	MicroRNA 215	RNA Gene	22	GC01M220117	1.93714	https://www.genecards.org/cgi-bin/carddisp.pl?gene=MIR215
UBE2C	Ubiquitin Conjugating Enzyme E2 C	Protein Coding	52	GC20P045812	1.93533	https://www.genecards.org/cgi-bin/carddisp.pl?gene=UBE2C
ANAPC1	Anaphase Promoting Complex Subunit 1	Protein Coding	49	GC02M111611	1.93533	https://www.genecards.org/cgi-bin/carddisp.pl?gene=ANAPC1
ANAPC10	Anaphase Promoting Complex Subunit 10	Protein Coding	47	GC04M144831	1.93533	https://www.genecards.org/cgi-bin/carddisp.pl?gene=ANAPC10
ANAPC11	Anaphase Promoting Complex Subunit 11	Protein Coding	47	GC17P081890	1.93533	https://www.genecards.org/cgi-bin/carddisp.pl?gene=ANAPC11
CDC16	Cell Division Cycle 16	Protein Coding	47	GC13P114234	1.93533	https://www.genecards.org/cgi-bin/carddisp.pl?gene=CDC16
CDC23	Cell Division Cycle 23	Protein Coding	47	GC05M138198	1.93533	https://www.genecards.org/cgi-bin/carddisp.pl?gene=CDC23
CBX6	Chromobox 6	Protein Coding	42	GC22M038861	1.93533	https://www.genecards.org/cgi-bin/carddisp.pl?gene=CBX6
ANAPC16	Anaphase Promoting Complex Subunit 16	Protein Coding	40	GC10P072349	1.93533	https://www.genecards.org/cgi-bin/carddisp.pl?gene=ANAPC16
CDKN2B-AS1	CDKN2B Antisense RNA 1	RNA Gene	26	GC09P021994	1.93508	https://www.genecards.org/cgi-bin/carddisp.pl?gene=CDKN2B-AS1
GDF11	Growth Differentiation Factor 11	Protein Coding	49	GC12P055743	1.93412	https://www.genecards.org/cgi-bin/carddisp.pl?gene=GDF11
RPL7	Ribosomal Protein L7	Protein Coding	48	GC08M073290	1.93376	https://www.genecards.org/cgi-bin/carddisp.pl?gene=RPL7
HDAC3	Histone Deacetylase 3	Protein Coding	57	GC05M141620	1.93315	https://www.genecards.org/cgi-bin/carddisp.pl?gene=HDAC3
FN1	Fibronectin 1	Protein Coding	57	GC02M215360	1.93297	https://www.genecards.org/cgi-bin/carddisp.pl?gene=FN1
B2M	Beta-2-Microglobulin	Protein Coding	57	GC15P044711	1.93247	https://www.genecards.org/cgi-bin/carddisp.pl?gene=B2M
GSR	Glutathione-Disulfide Reductase	Protein Coding	56	GC08M030678	1.93153	https://www.genecards.org/cgi-bin/carddisp.pl?gene=GSR
AR	Androgen Receptor	Protein Coding	59	GC0XP067544	1.92633	https://www.genecards.org/cgi-bin/carddisp.pl?gene=AR
SMURF2	SMAD Specific E3 Ubiquitin Protein Ligase 2	Protein Coding	51	GC17M064542	1.92457	https://www.genecards.org/cgi-bin/carddisp.pl?gene=SMURF2
PRMT6	Protein Arginine Methyltransferase 6	Protein Coding	48	GC01P107056	1.9202	https://www.genecards.org/cgi-bin/carddisp.pl?gene=PRMT6
PRKDC	Protein Kinase, DNA-Activated, Catalytic Subunit	Protein Coding	57	GC08M047773	1.91861	https://www.genecards.org/cgi-bin/carddisp.pl?gene=PRKDC
PINK1	PTEN Induced Kinase 1	Protein Coding	53	GC01P020634	1.91861	https://www.genecards.org/cgi-bin/carddisp.pl?gene=PINK1
AURKB	Aurora Kinase B	Protein Coding	58	GC17M012678	1.91746	https://www.genecards.org/cgi-bin/carddisp.pl?gene=AURKB
LEP	Leptin	Protein Coding	53	GC07P128241	1.91745	https://www.genecards.org/cgi-bin/carddisp.pl?gene=LEP
POLD1	DNA Polymerase Delta 1, Catalytic Subunit	Protein Coding	53	GC19P080099	1.90699	https://www.genecards.org/cgi-bin/carddisp.pl?gene=POLD1
TOP1	DNA Topoisomerase I	Protein Coding	55	GC20P041028	1.90572	https://www.genecards.org/cgi-bin/carddisp.pl?gene=TOP1
HSPB1	Heat Shock Protein Family B (Small) Member 1	Protein Coding	59	GC07P076302	1.90473	https://www.genecards.org/cgi-bin/carddisp.pl?gene=HSPB1
CCN1	Cellular Communication Network Factor 1	Protein Coding	47	GC01P085581	1.89735	https://www.genecards.org/cgi-bin/carddisp.pl?gene=CCN1
TLR2	Toll Like Receptor 2	Protein Coding	59	GC04P153684	1.89603	https://www.genecards.org/cgi-bin/carddisp.pl?gene=TLR2
DPP4	Dipeptidyl Peptidase 4	Protein Coding	57	GC02M161992	1.89603	https://www.genecards.org/cgi-bin/carddisp.pl?gene=DPP4
TXNIP	Thioredoxin Interacting Protein	Protein Coding	46	GC01M145992	1.89594	https://www.genecards.org/cgi-bin/carddisp.pl?gene=TXNIP
GOT2	Glutamic-Oxaloacetic Transaminase 2	Protein Coding	53	GC16M058707	1.88712	https://www.genecards.org/cgi-bin/carddisp.pl?gene=GOT2
NMNAT2	Nicotinamide Nucleotide Adenylyltransferase 2	Protein Coding	48	GC01M183248	1.88712	https://www.genecards.org/cgi-bin/carddisp.pl?gene=NMNAT2
CCL27	C-C Motif Chemokine Ligand 27	Protein Coding	42	GC09M034662	1.88712	https://www.genecards.org/cgi-bin/carddisp.pl?gene=CCL27
LINC01554	Long Intergenic Non-Protein Coding RNA 1554	RNA Gene	25	GC05P095838	1.88633	https://www.genecards.org/cgi-bin/carddisp.pl?gene=LINC01554
FKBP1A	FKBP Prolyl Isomerase 1A	Protein Coding	55	GC20M001369	1.88616	https://www.genecards.org/cgi-bin/carddisp.pl?gene=FKBP1A
HJURP	Holliday Junction Recognition Protein	Protein Coding	44	GC02M233834	1.88298	https://www.genecards.org/cgi-bin/carddisp.pl?gene=HJURP
PGR	Progesterone Receptor	Protein Coding	56	GC11M106823	1.87503	https://www.genecards.org/cgi-bin/carddisp.pl?gene=PGR
KIT	KIT Proto-Oncogene, Receptor Tyrosine Kinase	Protein Coding	60	GC04P054657	1.87163	https://www.genecards.org/cgi-bin/carddisp.pl?gene=KIT
MIR98	MicroRNA 98	RNA Gene	21	GC0XM053656	1.87069	https://www.genecards.org/cgi-bin/carddisp.pl?gene=MIR98
ENSG00000275307		RNA Gene	8	GC22P049661	1.86823	https://www.genecards.org/cgi-bin/carddisp.pl?gene=ENSG00000275307
ENSG00000276965		RNA Gene	8	GC22P049660	1.86823	https://www.genecards.org/cgi-bin/carddisp.pl?gene=ENSG00000276965
PIN1	Peptidylprolyl Cis/Trans Isomerase, NIMA-Interacting 1	Protein Coding	54	GC19P009835	1.86066	https://www.genecards.org/cgi-bin/carddisp.pl?gene=PIN1
MIR125A	MicroRNA 125a	RNA Gene	23	GC19P080165	1.86066	https://www.genecards.org/cgi-bin/carddisp.pl?gene=MIR125A
RARA	Retinoic Acid Receptor Alpha	Protein Coding	57	GC17P040309	1.85208	https://www.genecards.org/cgi-bin/carddisp.pl?gene=RARA
DEK	DEK Proto-Oncogene	Protein Coding	47	GC06M018224	1.85148	https://www.genecards.org/cgi-bin/carddisp.pl?gene=DEK
MORC3	MORC Family CW-Type Zinc Finger 3	Protein Coding	44	GC21P036320	1.84598	https://www.genecards.org/cgi-bin/carddisp.pl?gene=MORC3
MAGEA2	MAGE Family Member A2	Protein Coding	34	GC0XM152749	1.84598	https://www.genecards.org/cgi-bin/carddisp.pl?gene=MAGEA2
MAGEA2B	MAGE Family Member A2B	Protein Coding	34	GC0XP152714	1.84598	https://www.genecards.org/cgi-bin/carddisp.pl?gene=MAGEA2B
MIR200C	MicroRNA 200c	RNA Gene	25	GC12P026365	1.84045	https://www.genecards.org/cgi-bin/carddisp.pl?gene=MIR200C
CDC42	Cell Division Cycle 42	Protein Coding	57	GC01P022052	1.83607	https://www.genecards.org/cgi-bin/carddisp.pl?gene=CDC42
APC	APC Regulator Of WNT Signaling Pathway	Protein Coding	56	GC05P112707	1.83607	https://www.genecards.org/cgi-bin/carddisp.pl?gene=APC
RPS6KA3	Ribosomal Protein S6 Kinase A3	Protein Coding	59	GC0XM020149	1.83558	https://www.genecards.org/cgi-bin/carddisp.pl?gene=RPS6KA3
MAP4K4	Mitogen-Activated Protein Kinase Kinase Kinase Kinase 4	Protein Coding	54	GC02P101696	1.83558	https://www.genecards.org/cgi-bin/carddisp.pl?gene=MAP4K4
EHMT1	Euchromatic Histone Lysine Methyltransferase 1	Protein Coding	53	GC09P137618	1.83558	https://www.genecards.org/cgi-bin/carddisp.pl?gene=EHMT1
RPS6KA2	Ribosomal Protein S6 Kinase A2	Protein Coding	53	GC06M166409	1.83558	https://www.genecards.org/cgi-bin/carddisp.pl?gene=RPS6KA2
TNIK	TRAF2 And NCK Interacting Kinase	Protein Coding	52	GC03M171071	1.83558	https://www.genecards.org/cgi-bin/carddisp.pl?gene=TNIK
EED	Embryonic Ectoderm Development	Protein Coding	50	GC11P086231	1.83558	https://www.genecards.org/cgi-bin/carddisp.pl?gene=EED
UBE2E1	Ubiquitin Conjugating Enzyme E2 E1	Protein Coding	48	GC03P023805	1.83558	https://www.genecards.org/cgi-bin/carddisp.pl?gene=UBE2E1
UBE2S	Ubiquitin Conjugating Enzyme E2 S	Protein Coding	48	GC19M055399	1.83558	https://www.genecards.org/cgi-bin/carddisp.pl?gene=UBE2S
SCMH1	Scm Polycomb Group Protein Homolog 1	Protein Coding	46	GC01M041027	1.83558	https://www.genecards.org/cgi-bin/carddisp.pl?gene=SCMH1
ANAPC15	Anaphase Promoting Complex Subunit 15	Protein Coding	39	GC11M072106	1.83558	https://www.genecards.org/cgi-bin/carddisp.pl?gene=ANAPC15
CDC26	Cell Division Cycle 26	Protein Coding	38	GC09M113255	1.83558	https://www.genecards.org/cgi-bin/carddisp.pl?gene=CDC26
COMMD3-BMI1	COMMD3-BMI1 Readthrough	Protein Coding	26	GC10P022316	1.83558	https://www.genecards.org/cgi-bin/carddisp.pl?gene=COMMD3-BMI1
PXN	Paxillin	Protein Coding	52	GC12M120210	1.83514	https://www.genecards.org/cgi-bin/carddisp.pl?gene=PXN
MIR101-1	MicroRNA 101-1	RNA Gene	22	GC01M065058	1.8335	https://www.genecards.org/cgi-bin/carddisp.pl?gene=MIR101-1
CDKN3	Cyclin Dependent Kinase Inhibitor 3	Protein Coding	48	GC14P054398	1.83262	https://www.genecards.org/cgi-bin/carddisp.pl?gene=CDKN3
FGF1	Fibroblast Growth Factor 1	Protein Coding	55	GC05M142555	1.82993	https://www.genecards.org/cgi-bin/carddisp.pl?gene=FGF1
TUBB2A	Tubulin Beta 2A Class IIa	Protein Coding	53	GC06M003153	1.82916	https://www.genecards.org/cgi-bin/carddisp.pl?gene=TUBB2A
ELF4	E74 Like ETS Transcription Factor 4	Protein Coding	48	GC0XM130064	1.82824	https://www.genecards.org/cgi-bin/carddisp.pl?gene=ELF4
ROR2	Receptor Tyrosine Kinase Like Orphan Receptor 2	Protein Coding	55	GC09M101729	1.82624	https://www.genecards.org/cgi-bin/carddisp.pl?gene=ROR2
MIR141	MicroRNA 141	RNA Gene	24	GC12P026366	1.82293	https://www.genecards.org/cgi-bin/carddisp.pl?gene=MIR141
CD40LG	CD40 Ligand	Protein Coding	57	GC0XP136649	1.82221	https://www.genecards.org/cgi-bin/carddisp.pl?gene=CD40LG
MXD1	MAX Dimerization Protein 1	Protein Coding	45	GC02P069897	1.82221	https://www.genecards.org/cgi-bin/carddisp.pl?gene=MXD1
ABI3BP	ABI Family Member 3 Binding Protein	Protein Coding	44	GC03M100749	1.82221	https://www.genecards.org/cgi-bin/carddisp.pl?gene=ABI3BP
MIR181A2	MicroRNA 181a-2	RNA Gene	23	GC09P124692	1.81686	https://www.genecards.org/cgi-bin/carddisp.pl?gene=MIR181A2
RNU6-1	RNA, U6 Small Nuclear 1	RNA Gene	19	GC15M067839	1.81686	https://www.genecards.org/cgi-bin/carddisp.pl?gene=RNU6-1
RNU6-2	RNA, U6 Small Nuclear 2	RNA Gene	17	GC19P005141	1.81686	https://www.genecards.org/cgi-bin/carddisp.pl?gene=RNU6-2
RNU6-7	RNA, U6 Small Nuclear 7	RNA Gene	16	GC14P032202	1.81686	https://www.genecards.org/cgi-bin/carddisp.pl?gene=RNU6-7
RNU6-8	RNA, U6 Small Nuclear 8	RNA Gene	15	GC14M032203	1.81686	https://www.genecards.org/cgi-bin/carddisp.pl?gene=RNU6-8
RNU6-9	RNA, U6 Small Nuclear 9	RNA Gene	14	GC19P005136	1.81686	https://www.genecards.org/cgi-bin/carddisp.pl?gene=RNU6-9
RNU6-1-001		RNA Gene	7	GC10P013218	1.81686	https://www.genecards.org/cgi-bin/carddisp.pl?gene=RNU6-1-001
RNU6-1-002		RNA Gene	6	GC02M174560	1.81686	https://www.genecards.org/cgi-bin/carddisp.pl?gene=RNU6-1-002
RNU6-1-003		RNA Gene	6	GC03P181233	1.81686	https://www.genecards.org/cgi-bin/carddisp.pl?gene=RNU6-1-003
RNU6-1-004		RNA Gene	6	GC0XM141120	1.81686	https://www.genecards.org/cgi-bin/carddisp.pl?gene=RNU6-1-004
ILF3	Interleukin Enhancer Binding Factor 3	Protein Coding	45	GC19P010993	1.81612	https://www.genecards.org/cgi-bin/carddisp.pl?gene=ILF3
EIF5A	Eukaryotic Translation Initiation Factor 5A	Protein Coding	52	GC17P007306	1.81061	https://www.genecards.org/cgi-bin/carddisp.pl?gene=EIF5A
MIR31	MicroRNA 31	RNA Gene	22	GC09M021913	1.81061	https://www.genecards.org/cgi-bin/carddisp.pl?gene=MIR31
TEN1-CDK3	TEN1-CDK3 Readthrough (NMD Candidate)	RNA Gene	17	GC17P075990	1.80783	https://www.genecards.org/cgi-bin/carddisp.pl?gene=TEN1-CDK3
HSPD1	Heat Shock Protein Family D (Hsp60) Member 1	Protein Coding	55	GC02M197486	1.80499	https://www.genecards.org/cgi-bin/carddisp.pl?gene=HSPD1
CCL3	C-C Motif Chemokine Ligand 3	Protein Coding	46	GC17M036088	1.80434	https://www.genecards.org/cgi-bin/carddisp.pl?gene=CCL3
BTG2	BTG Anti-Proliferation Factor 2	Protein Coding	46	GC01P203305	1.80298	https://www.genecards.org/cgi-bin/carddisp.pl?gene=BTG2
MIR16-1	MicroRNA 16-1	RNA Gene	22	GC13M050048	1.80002	https://www.genecards.org/cgi-bin/carddisp.pl?gene=MIR16-1
TKT	Transketolase	Protein Coding	52	GC03M053224	1.79989	https://www.genecards.org/cgi-bin/carddisp.pl?gene=TKT
RPIA	Ribose 5-Phosphate Isomerase A	Protein Coding	50	GC02P088691	1.79918	https://www.genecards.org/cgi-bin/carddisp.pl?gene=RPIA
MAPT	Microtubule Associated Protein Tau	Protein Coding	57	GC17P045894	1.79687	https://www.genecards.org/cgi-bin/carddisp.pl?gene=MAPT
KEAP1	Kelch Like ECH Associated Protein 1	Protein Coding	56	GC19M010486	1.79687	https://www.genecards.org/cgi-bin/carddisp.pl?gene=KEAP1
MIR29A	MicroRNA 29a	RNA Gene	24	GC07M130876	1.79532	https://www.genecards.org/cgi-bin/carddisp.pl?gene=MIR29A
DYNC1I1	Dynein Cytoplasmic 1 Intermediate Chain 1	Protein Coding	47	GC07P095772	1.79382	https://www.genecards.org/cgi-bin/carddisp.pl?gene=DYNC1I1
RUNX1	RUNX Family Transcription Factor 1	Protein Coding	56	GC21M034787	1.79269	https://www.genecards.org/cgi-bin/carddisp.pl?gene=RUNX1
XRCC6	X-Ray Repair Cross Complementing 6	Protein Coding	52	GC22P050124	1.79232	https://www.genecards.org/cgi-bin/carddisp.pl?gene=XRCC6
LOC654780	Splicing Factor Proline/Glutamine-Rich	RNA Gene	17	GC16M084193	1.79165	https://www.genecards.org/cgi-bin/carddisp.pl?gene=LOC654780
FLT1	Fms Related Receptor Tyrosine Kinase 1	Protein Coding	57	GC13M028300	1.79119	https://www.genecards.org/cgi-bin/carddisp.pl?gene=FLT1
MBP	Myelin Basic Protein	Protein Coding	51	GC18M076978	1.79098	https://www.genecards.org/cgi-bin/carddisp.pl?gene=MBP
SOCS1	Suppressor Of Cytokine Signaling 1	Protein Coding	52	GC16M012729	1.78641	https://www.genecards.org/cgi-bin/carddisp.pl?gene=SOCS1
IL2	Interleukin 2	Protein Coding	53	GC04M122451	1.78578	https://www.genecards.org/cgi-bin/carddisp.pl?gene=IL2
PRMT1	Protein Arginine Methyltransferase 1	Protein Coding	56	GC19P049675	1.78527	https://www.genecards.org/cgi-bin/carddisp.pl?gene=PRMT1
CPEB1	Cytoplasmic Polyadenylation Element Binding Protein 1	Protein Coding	46	GC15M082543	1.78218	https://www.genecards.org/cgi-bin/carddisp.pl?gene=CPEB1
GATA4	GATA Binding Protein 4	Protein Coding	55	GC08P011676	1.7798	https://www.genecards.org/cgi-bin/carddisp.pl?gene=GATA4
PDGFRB	Platelet Derived Growth Factor Receptor Beta	Protein Coding	60	GC05M150113	1.77479	https://www.genecards.org/cgi-bin/carddisp.pl?gene=PDGFRB
PTGES2	Prostaglandin E Synthase 2	Protein Coding	48	GC09M128120	1.77476	https://www.genecards.org/cgi-bin/carddisp.pl?gene=PTGES2
HDAC2	Histone Deacetylase 2	Protein Coding	59	GC06M113933	1.77142	https://www.genecards.org/cgi-bin/carddisp.pl?gene=HDAC2
NANOG	Nanog Homeobox	Protein Coding	43	GC12P007787	1.77142	https://www.genecards.org/cgi-bin/carddisp.pl?gene=NANOG
IDH1	Isocitrate Dehydrogenase (NADP(+)) 1	Protein Coding	60	GC02M208236	1.77011	https://www.genecards.org/cgi-bin/carddisp.pl?gene=IDH1
CCN2	Cellular Communication Network Factor 2	Protein Coding	53	GC06M131948	1.76225	https://www.genecards.org/cgi-bin/carddisp.pl?gene=CCN2
MIR449A	MicroRNA 449a	RNA Gene	23	GC05M055171	1.76041	https://www.genecards.org/cgi-bin/carddisp.pl?gene=MIR449A
SUV39H1	SUV39H1 Histone Lysine Methyltransferase	Protein Coding	50	GC0XP051829	1.76023	https://www.genecards.org/cgi-bin/carddisp.pl?gene=SUV39H1
LATS2	Large Tumor Suppressor Kinase 2	Protein Coding	52	GC13M020973	1.75961	https://www.genecards.org/cgi-bin/carddisp.pl?gene=LATS2
LPL	Lipoprotein Lipase	Protein Coding	56	GC08P019901	1.75768	https://www.genecards.org/cgi-bin/carddisp.pl?gene=LPL
ATG16L1	Autophagy Related 16 Like 1	Protein Coding	48	GC02P233265	1.75765	https://www.genecards.org/cgi-bin/carddisp.pl?gene=ATG16L1
GRHL2	Grainyhead Like Transcription Factor 2	Protein Coding	47	GC08P101492	1.75712	https://www.genecards.org/cgi-bin/carddisp.pl?gene=GRHL2
LOXL1	Lysyl Oxidase Like 1	Protein Coding	50	GC15P073925	1.75317	https://www.genecards.org/cgi-bin/carddisp.pl?gene=LOXL1
MSRA	Methionine Sulfoxide Reductase A	Protein Coding	48	GC08P010054	1.74911	https://www.genecards.org/cgi-bin/carddisp.pl?gene=MSRA
MCM2	Minichromosome Maintenance Complex Component 2	Protein Coding	53	GC03P127598	1.74707	https://www.genecards.org/cgi-bin/carddisp.pl?gene=MCM2
SRSF1	Serine And Arginine Rich Splicing Factor 1	Protein Coding	48	GC17M058014	1.74707	https://www.genecards.org/cgi-bin/carddisp.pl?gene=SRSF1
PLK1	Polo Like Kinase 1	Protein Coding	58	GC16P044698	1.73987	https://www.genecards.org/cgi-bin/carddisp.pl?gene=PLK1
PEA15	Proliferation And Apoptosis Adaptor Protein 15	Protein Coding	48	GC01P160205	1.73987	https://www.genecards.org/cgi-bin/carddisp.pl?gene=PEA15
PHB2	Prohibitin 2	Protein Coding	49	GC12M006965	1.7353	https://www.genecards.org/cgi-bin/carddisp.pl?gene=PHB2
MIR155	MicroRNA 155	RNA Gene	23	GC21P025573	1.73505	https://www.genecards.org/cgi-bin/carddisp.pl?gene=MIR155
TNFSF15	TNF Superfamily Member 15	Protein Coding	51	GC09M114784	1.73092	https://www.genecards.org/cgi-bin/carddisp.pl?gene=TNFSF15
RUNX2	RUNX Family Transcription Factor 2	Protein Coding	53	GC06P100418	1.72921	https://www.genecards.org/cgi-bin/carddisp.pl?gene=RUNX2
EIF2AK2	Eukaryotic Translation Initiation Factor 2 Alpha Kinase 2	Protein Coding	56	GC02M037099	1.72732	https://www.genecards.org/cgi-bin/carddisp.pl?gene=EIF2AK2
PPM1D	Protein Phosphatase, Mg2+/Mn2+ Dependent 1D	Protein Coding	55	GC17P060600	1.72559	https://www.genecards.org/cgi-bin/carddisp.pl?gene=PPM1D
KMT5A	Lysine Methyltransferase 5A	Protein Coding	51	GC12P127860	1.7242	https://www.genecards.org/cgi-bin/carddisp.pl?gene=KMT5A
ERCC1	ERCC Excision Repair 1, Endonuclease Non-Catalytic Subunit	Protein Coding	52	GC19M076730	1.72241	https://www.genecards.org/cgi-bin/carddisp.pl?gene=ERCC1
CTSB	Cathepsin B	Protein Coding	59	GC08M011842	1.7186	https://www.genecards.org/cgi-bin/carddisp.pl?gene=CTSB
SKP1	S-Phase Kinase Associated Protein 1	Protein Coding	51	GC05M134148	1.7186	https://www.genecards.org/cgi-bin/carddisp.pl?gene=SKP1
ELK1	ETS Transcription Factor ELK1	Protein Coding	50	GC0XM047635	1.7186	https://www.genecards.org/cgi-bin/carddisp.pl?gene=ELK1
OLR1	Oxidized Low Density Lipoprotein Receptor 1	Protein Coding	50	GC12M024096	1.7186	https://www.genecards.org/cgi-bin/carddisp.pl?gene=OLR1
PANDAR	Promoter Of CDKN1A Antisense DNA Damage Activated RNA	RNA Gene	14	GC06M036673	1.71825	https://www.genecards.org/cgi-bin/carddisp.pl?gene=PANDAR
CALCA	Calcitonin Related Polypeptide Alpha	Protein Coding	50	GC11M014966	1.71015	https://www.genecards.org/cgi-bin/carddisp.pl?gene=CALCA
NUAK2	NUAK Family Kinase 2	Protein Coding	48	GC01M205302	1.70758	https://www.genecards.org/cgi-bin/carddisp.pl?gene=NUAK2
CIP2A	Cellular Inhibitor Of PP2A	Protein Coding	41	GC03M108587	1.70758	https://www.genecards.org/cgi-bin/carddisp.pl?gene=CIP2A
FLT3	Fms Related Receptor Tyrosine Kinase 3	Protein Coding	60	GC13M028003	1.70426	https://www.genecards.org/cgi-bin/carddisp.pl?gene=FLT3
USP7	Ubiquitin Specific Peptidase 7	Protein Coding	56	GC16M008892	1.70068	https://www.genecards.org/cgi-bin/carddisp.pl?gene=USP7
HMGCR	3-Hydroxy-3-Methylglutaryl-CoA Reductase	Protein Coding	53	GC05P075336	1.69859	https://www.genecards.org/cgi-bin/carddisp.pl?gene=HMGCR
CXCR4	C-X-C Motif Chemokine Receptor 4	Protein Coding	59	GC02M136114	1.69629	https://www.genecards.org/cgi-bin/carddisp.pl?gene=CXCR4
MIR211	MicroRNA 211	RNA Gene	24	GC15M031065	1.69629	https://www.genecards.org/cgi-bin/carddisp.pl?gene=MIR211
YWHAZ	Tyrosine 3-Monooxygenase/Tryptophan 5-Monooxygenase Activation Protein Zeta	Protein Coding	53	GC08M100917	1.6902	https://www.genecards.org/cgi-bin/carddisp.pl?gene=YWHAZ
RPS6KA6	Ribosomal Protein S6 Kinase A6	Protein Coding	50	GC0XM084058	1.6902	https://www.genecards.org/cgi-bin/carddisp.pl?gene=RPS6KA6
MIR301B	MicroRNA 301b	RNA Gene	18	GC22P049261	1.6902	https://www.genecards.org/cgi-bin/carddisp.pl?gene=MIR301B
JAK2	Janus Kinase 2	Protein Coding	61	GC09P004985	1.67991	https://www.genecards.org/cgi-bin/carddisp.pl?gene=JAK2
RPL7A	Ribosomal Protein L7a	Protein Coding	48	GC09P133348	1.67991	https://www.genecards.org/cgi-bin/carddisp.pl?gene=RPL7A
LINC-PINT	Long Intergenic Non-Protein Coding RNA, P53 Induced Transcript	RNA Gene	23	GC07M130795	1.67991	https://www.genecards.org/cgi-bin/carddisp.pl?gene=LINC-PINT
MIR29C	MicroRNA 29c	RNA Gene	21	GC01M207817	1.67991	https://www.genecards.org/cgi-bin/carddisp.pl?gene=MIR29C
MIR381	MicroRNA 381	RNA Gene	20	GC14P111884	1.67991	https://www.genecards.org/cgi-bin/carddisp.pl?gene=MIR381
POLB	DNA Polymerase Beta	Protein Coding	52	GC08P042338	1.67439	https://www.genecards.org/cgi-bin/carddisp.pl?gene=POLB
MSRB2	Methionine Sulfoxide Reductase B2	Protein Coding	46	GC10P023095	1.67397	https://www.genecards.org/cgi-bin/carddisp.pl?gene=MSRB2
ABL1	ABL Proto-Oncogene 1, Non-Receptor Tyrosine Kinase	Protein Coding	59	GC09P130713	1.67347	https://www.genecards.org/cgi-bin/carddisp.pl?gene=ABL1
PURPL	P53 Upregulated Regulator Of P53 Levels	RNA Gene	16	GC05P027217	1.6694	https://www.genecards.org/cgi-bin/carddisp.pl?gene=PURPL
RAN	RAN, Member RAS Oncogene Family	Protein Coding	50	GC12P130871	1.66049	https://www.genecards.org/cgi-bin/carddisp.pl?gene=RAN
MALAT1	Metastasis Associated Lung Adenocarcinoma Transcript 1	RNA Gene	27	GC11P072196	1.66049	https://www.genecards.org/cgi-bin/carddisp.pl?gene=MALAT1
PRDX1	Peroxiredoxin 1	Protein Coding	56	GC01M045590	1.65864	https://www.genecards.org/cgi-bin/carddisp.pl?gene=PRDX1
RAC1	Rac Family Small GTPase 1	Protein Coding	56	GC07P006377	1.65864	https://www.genecards.org/cgi-bin/carddisp.pl?gene=RAC1
MEF2A	Myocyte Enhancer Factor 2A	Protein Coding	52	GC15P099565	1.65864	https://www.genecards.org/cgi-bin/carddisp.pl?gene=MEF2A
GNAS	GNAS Complex Locus	Protein Coding	57	GC20P058839	1.6579	https://www.genecards.org/cgi-bin/carddisp.pl?gene=GNAS
PIK3C3	Phosphatidylinositol 3-Kinase Catalytic Subunit Type 3	Protein Coding	56	GC18P041955	1.6579	https://www.genecards.org/cgi-bin/carddisp.pl?gene=PIK3C3
BMP2	Bone Morphogenetic Protein 2	Protein Coding	53	GC20P006767	1.6579	https://www.genecards.org/cgi-bin/carddisp.pl?gene=BMP2
ZFP36	ZFP36 Ring Finger Protein	Protein Coding	45	GC19P039406	1.65133	https://www.genecards.org/cgi-bin/carddisp.pl?gene=ZFP36
PTGER2	Prostaglandin E Receptor 2	Protein Coding	55	GC14P052314	1.65085	https://www.genecards.org/cgi-bin/carddisp.pl?gene=PTGER2
PTGER3	Prostaglandin E Receptor 3	Protein Coding	53	GC01M070852	1.65085	https://www.genecards.org/cgi-bin/carddisp.pl?gene=PTGER3
PTGER4	Prostaglandin E Receptor 4	Protein Coding	52	GC05P040679	1.65085	https://www.genecards.org/cgi-bin/carddisp.pl?gene=PTGER4
ROCK1	Rho Associated Coiled-Coil Containing Protein Kinase 1	Protein Coding	56	GC18M020946	1.64981	https://www.genecards.org/cgi-bin/carddisp.pl?gene=ROCK1
FGFR2	Fibroblast Growth Factor Receptor 2	Protein Coding	63	GC10M121478	1.64782	https://www.genecards.org/cgi-bin/carddisp.pl?gene=FGFR2
APOD	Apolipoprotein D	Protein Coding	50	GC03M195568	1.64782	https://www.genecards.org/cgi-bin/carddisp.pl?gene=APOD
HAS2	Hyaluronan Synthase 2	Protein Coding	47	GC08M121612	1.64782	https://www.genecards.org/cgi-bin/carddisp.pl?gene=HAS2
WWTR1	WW Domain Containing Transcription Regulator 1	Protein Coding	47	GC03M149517	1.64782	https://www.genecards.org/cgi-bin/carddisp.pl?gene=WWTR1
PRMT5	Protein Arginine Methyltransferase 5	Protein Coding	53	GC14M022920	1.64762	https://www.genecards.org/cgi-bin/carddisp.pl?gene=PRMT5
SLC25A5	Solute Carrier Family 25 Member 5	Protein Coding	51	GC0XP119468	1.64762	https://www.genecards.org/cgi-bin/carddisp.pl?gene=SLC25A5
EHF	ETS Homologous Factor	Protein Coding	46	GC11P034621	1.64762	https://www.genecards.org/cgi-bin/carddisp.pl?gene=EHF
FILIP1L	Filamin A Interacting Protein 1 Like	Protein Coding	42	GC03M099830	1.64762	https://www.genecards.org/cgi-bin/carddisp.pl?gene=FILIP1L
MIR93	MicroRNA 93	RNA Gene	24	GC07M103702	1.64762	https://www.genecards.org/cgi-bin/carddisp.pl?gene=MIR93
ERBB2	Erb-B2 Receptor Tyrosine Kinase 2	Protein Coding	62	GC17P039687	1.6475	https://www.genecards.org/cgi-bin/carddisp.pl?gene=ERBB2
SNORD118	Small Nucleolar RNA, C/D Box 118	RNA Gene	22	GC17M012674	1.63994	https://www.genecards.org/cgi-bin/carddisp.pl?gene=SNORD118
DUSP4	Dual Specificity Phosphatase 4	Protein Coding	48	GC08M029337	1.63633	https://www.genecards.org/cgi-bin/carddisp.pl?gene=DUSP4
ARID3A	AT-Rich Interaction Domain 3A	Protein Coding	46	GC19P005131	1.63633	https://www.genecards.org/cgi-bin/carddisp.pl?gene=ARID3A
H2BC12L	H2B Clustered Histone 12 Like	Protein Coding	33	GC21P043569	1.6304	https://www.genecards.org/cgi-bin/carddisp.pl?gene=H2BC12L
SPI1	Spi-1 Proto-Oncogene	Protein Coding	50	GC11M105737	1.62973	https://www.genecards.org/cgi-bin/carddisp.pl?gene=SPI1
SNHG12	Small Nucleolar RNA Host Gene 12	RNA Gene	27	GC01M028956	1.62784	https://www.genecards.org/cgi-bin/carddisp.pl?gene=SNHG12
DAO	D-Amino Acid Oxidase	Protein Coding	52	GC12P108859	1.62719	https://www.genecards.org/cgi-bin/carddisp.pl?gene=DAO
SPART	Spartin	Protein Coding	46	GC13M038107	1.62673	https://www.genecards.org/cgi-bin/carddisp.pl?gene=SPART
PPARD	Peroxisome Proliferator Activated Receptor Delta	Protein Coding	52	GC06P100320	1.62473	https://www.genecards.org/cgi-bin/carddisp.pl?gene=PPARD
CASP8	Caspase 8	Protein Coding	59	GC02P201233	1.62114	https://www.genecards.org/cgi-bin/carddisp.pl?gene=CASP8
NLRP3	NLR Family Pyrin Domain Containing 3	Protein Coding	55	GC01P247415	1.62114	https://www.genecards.org/cgi-bin/carddisp.pl?gene=NLRP3
KDM5B	Lysine Demethylase 5B	Protein Coding	52	GC01M202696	1.62114	https://www.genecards.org/cgi-bin/carddisp.pl?gene=KDM5B
DHX9	DExH-Box Helicase 9	Protein Coding	49	GC01P182839	1.62114	https://www.genecards.org/cgi-bin/carddisp.pl?gene=DHX9
MIR335	MicroRNA 335	RNA Gene	22	GC07P130496	1.62114	https://www.genecards.org/cgi-bin/carddisp.pl?gene=MIR335
EEF1A1	Eukaryotic Translation Elongation Factor 1 Alpha 1	Protein Coding	50	GC06M078497	1.61642	https://www.genecards.org/cgi-bin/carddisp.pl?gene=EEF1A1
MKI67	Marker Of Proliferation Ki-67	Protein Coding	51	GC10M128096	1.61627	https://www.genecards.org/cgi-bin/carddisp.pl?gene=MKI67
KDM4A	Lysine Demethylase 4A	Protein Coding	51	GC01P043650	1.61281	https://www.genecards.org/cgi-bin/carddisp.pl?gene=KDM4A
HMGB2	High Mobility Group Box 2	Protein Coding	49	GC04M173331	1.61281	https://www.genecards.org/cgi-bin/carddisp.pl?gene=HMGB2
BRF1	BRF1 RNA Polymerase III Transcription Initiation Factor Subunit	Protein Coding	48	GC14M114363	1.61281	https://www.genecards.org/cgi-bin/carddisp.pl?gene=BRF1
SLC4A1	Solute Carrier Family 4 Member 1 (Diego Blood Group)	Protein Coding	55	GC17M057258	1.60704	https://www.genecards.org/cgi-bin/carddisp.pl?gene=SLC4A1
MIR214	MicroRNA 214	RNA Gene	25	GC01M172234	1.60704	https://www.genecards.org/cgi-bin/carddisp.pl?gene=MIR214
CITED2	Cbp/P300 Interacting Transactivator With Glu/Asp Rich Carboxy-Terminal Domain 2	Protein Coding	50	GC06M139371	1.60648	https://www.genecards.org/cgi-bin/carddisp.pl?gene=CITED2
NSUN2	NOP2/Sun RNA Methyltransferase 2	Protein Coding	50	GC05M006599	1.60053	https://www.genecards.org/cgi-bin/carddisp.pl?gene=NSUN2
MIR101-2	MicroRNA 101-2	RNA Gene	19	GC09P004867	1.60053	https://www.genecards.org/cgi-bin/carddisp.pl?gene=MIR101-2
VTI1B	Vesicle Transport Through Interaction With T-SNAREs 1B	Protein Coding	47	GC14M067647	1.59884	https://www.genecards.org/cgi-bin/carddisp.pl?gene=VTI1B
FGFR3	Fibroblast Growth Factor Receptor 3	Protein Coding	63	GC04P001795	1.59072	https://www.genecards.org/cgi-bin/carddisp.pl?gene=FGFR3
MIR181A1	MicroRNA 181a-1	RNA Gene	21	GC01M198860	1.5905	https://www.genecards.org/cgi-bin/carddisp.pl?gene=MIR181A1
IL10	Interleukin 10	Protein Coding	55	GC01M206767	1.58786	https://www.genecards.org/cgi-bin/carddisp.pl?gene=IL10
ACLY	ATP Citrate Lyase	Protein Coding	53	GC17M041866	1.58786	https://www.genecards.org/cgi-bin/carddisp.pl?gene=ACLY
ANK2	Ankyrin 2	Protein Coding	48	GC04P112715	1.58692	https://www.genecards.org/cgi-bin/carddisp.pl?gene=ANK2
FMR1	Fragile X Messenger Ribonucleoprotein 1	Protein Coding	51	GC0XP147964	1.58685	https://www.genecards.org/cgi-bin/carddisp.pl?gene=FMR1
JUND	JunD Proto-Oncogene, AP-1 Transcription Factor Subunit	Protein Coding	48	GC19M018279	1.58041	https://www.genecards.org/cgi-bin/carddisp.pl?gene=JUND
AKT3	AKT Serine/Threonine Kinase 3	Protein Coding	61	GC01M243488	1.57821	https://www.genecards.org/cgi-bin/carddisp.pl?gene=AKT3
MIR181D	MicroRNA 181d	RNA Gene	20	GC19P013874	1.5765	https://www.genecards.org/cgi-bin/carddisp.pl?gene=MIR181D
DYRK1A	Dual Specificity Tyrosine Phosphorylation Regulated Kinase 1A	Protein Coding	57	GC21P037365	1.57476	https://www.genecards.org/cgi-bin/carddisp.pl?gene=DYRK1A
GJA1	Gap Junction Protein Alpha 1	Protein Coding	57	GC06P121436	1.57476	https://www.genecards.org/cgi-bin/carddisp.pl?gene=GJA1
SIN3B	SIN3 Transcription Regulator Family Member B	Protein Coding	46	GC19P016829	1.57476	https://www.genecards.org/cgi-bin/carddisp.pl?gene=SIN3B
ANGPTL2	Angiopoietin Like 2	Protein Coding	44	GC09M127087	1.57476	https://www.genecards.org/cgi-bin/carddisp.pl?gene=ANGPTL2
PIK3CB	Phosphatidylinositol-4,5-Bisphosphate 3-Kinase Catalytic Subunit Beta	Protein Coding	55	GC03M138652	1.57429	https://www.genecards.org/cgi-bin/carddisp.pl?gene=PIK3CB
DICER1	Dicer 1, Ribonuclease III	Protein Coding	56	GC14M095086	1.56923	https://www.genecards.org/cgi-bin/carddisp.pl?gene=DICER1
MIR34B	MicroRNA 34b	RNA Gene	23	GC11P112069	1.56923	https://www.genecards.org/cgi-bin/carddisp.pl?gene=MIR34B
NOTCH3	Notch Receptor 3	Protein Coding	58	GC19M015159	1.56521	https://www.genecards.org/cgi-bin/carddisp.pl?gene=NOTCH3
FANCD2	FA Complementation Group D2	Protein Coding	53	GC03P010026	1.56395	https://www.genecards.org/cgi-bin/carddisp.pl?gene=FANCD2
RASSF5	Ras Association Domain Family Member 5	Protein Coding	46	GC01P206507	1.56395	https://www.genecards.org/cgi-bin/carddisp.pl?gene=RASSF5
POLR2A	RNA Polymerase II Subunit A	Protein Coding	51	GC17P012411	1.56348	https://www.genecards.org/cgi-bin/carddisp.pl?gene=POLR2A
MMP7	Matrix Metallopeptidase 7	Protein Coding	54	GC11M106845	1.56119	https://www.genecards.org/cgi-bin/carddisp.pl?gene=MMP7
DKK1	Dickkopf WNT Signaling Pathway Inhibitor 1	Protein Coding	51	GC10P052314	1.56119	https://www.genecards.org/cgi-bin/carddisp.pl?gene=DKK1
DUSP3	Dual Specificity Phosphatase 3	Protein Coding	51	GC17M043766	1.56119	https://www.genecards.org/cgi-bin/carddisp.pl?gene=DUSP3
KLF4	KLF Transcription Factor 4	Protein Coding	52	GC09M107484	1.55821	https://www.genecards.org/cgi-bin/carddisp.pl?gene=KLF4
ALOX12	Arachidonate 12-Lipoxygenase, 12S Type	Protein Coding	52	GC17P006995	1.55816	https://www.genecards.org/cgi-bin/carddisp.pl?gene=ALOX12
ALOX5AP	Arachidonate 5-Lipoxygenase Activating Protein	Protein Coding	51	GC13P030713	1.55816	https://www.genecards.org/cgi-bin/carddisp.pl?gene=ALOX5AP
COL10A1	Collagen Type X Alpha 1 Chain	Protein Coding	48	GC06M116118	1.55816	https://www.genecards.org/cgi-bin/carddisp.pl?gene=COL10A1
PTGER1	Prostaglandin E Receptor 1	Protein Coding	48	GC19M015143	1.55816	https://www.genecards.org/cgi-bin/carddisp.pl?gene=PTGER1
ATG12	Autophagy Related 12	Protein Coding	46	GC05M115828	1.55816	https://www.genecards.org/cgi-bin/carddisp.pl?gene=ATG12
COL1A1	Collagen Type I Alpha 1 Chain	Protein Coding	56	GC17M057583	1.55743	https://www.genecards.org/cgi-bin/carddisp.pl?gene=COL1A1
SGO1	Shugoshin 1	Protein Coding	47	GC03M022969	1.55613	https://www.genecards.org/cgi-bin/carddisp.pl?gene=SGO1
NR1H3	Nuclear Receptor Subfamily 1 Group H Member 3	Protein Coding	53	GC11P047248	1.55563	https://www.genecards.org/cgi-bin/carddisp.pl?gene=NR1H3
ODC1	Ornithine Decarboxylase 1	Protein Coding	55	GC02M010432	1.55361	https://www.genecards.org/cgi-bin/carddisp.pl?gene=ODC1
TGFBR1	Transforming Growth Factor Beta Receptor 1	Protein Coding	61	GC09P099104	1.55128	https://www.genecards.org/cgi-bin/carddisp.pl?gene=TGFBR1
SIAH1	Siah E3 Ubiquitin Protein Ligase 1	Protein Coding	52	GC16M048357	1.54708	https://www.genecards.org/cgi-bin/carddisp.pl?gene=SIAH1
TWIST2	Twist Family BHLH Transcription Factor 2	Protein Coding	50	GC02P238848	1.54708	https://www.genecards.org/cgi-bin/carddisp.pl?gene=TWIST2
RNF43	Ring Finger Protein 43	Protein Coding	46	GC17M058352	1.54708	https://www.genecards.org/cgi-bin/carddisp.pl?gene=RNF43
UBN2	Ubinuclein 2	Protein Coding	40	GC07P139230	1.54708	https://www.genecards.org/cgi-bin/carddisp.pl?gene=UBN2
FOXO4	Forkhead Box O4	Protein Coding	48	GC0XP071095	1.54692	https://www.genecards.org/cgi-bin/carddisp.pl?gene=FOXO4
FALEC	Focally Amplified Long Non-Coding RNA In Epithelial Cancer	RNA Gene	19	GC01P153158	1.54692	https://www.genecards.org/cgi-bin/carddisp.pl?gene=FALEC
NCOR1	Nuclear Receptor Corepressor 1	Protein Coding	51	GC17M016029	1.54391	https://www.genecards.org/cgi-bin/carddisp.pl?gene=NCOR1
RSF1	Remodeling And Spacing Factor 1	Protein Coding	43	GC11M106568	1.54391	https://www.genecards.org/cgi-bin/carddisp.pl?gene=RSF1
AFP	Alpha Fetoprotein	Protein Coding	53	GC04P073431	1.54363	https://www.genecards.org/cgi-bin/carddisp.pl?gene=AFP
STK11	Serine/Threonine Kinase 11	Protein Coding	57	GC19P001177	1.54083	https://www.genecards.org/cgi-bin/carddisp.pl?gene=STK11
MIR485	MicroRNA 485	RNA Gene	20	GC14P111891	1.53647	https://www.genecards.org/cgi-bin/carddisp.pl?gene=MIR485
DDAH2	Dimethylarginine Dimethylaminohydrolase 2	Protein Coding	49	GC06M031727	1.53532	https://www.genecards.org/cgi-bin/carddisp.pl?gene=DDAH2
GP1BA	Glycoprotein Ib Platelet Subunit Alpha	Protein Coding	55	GC17P004932	1.53485	https://www.genecards.org/cgi-bin/carddisp.pl?gene=GP1BA
DCLRE1B	DNA Cross-Link Repair 1B	Protein Coding	43	GC01P113905	1.53413	https://www.genecards.org/cgi-bin/carddisp.pl?gene=DCLRE1B
IL6ST	Interleukin 6 Cytokine Family Signal Transducer	Protein Coding	56	GC05M055935	1.53388	https://www.genecards.org/cgi-bin/carddisp.pl?gene=IL6ST
RB1CC1	RB1 Inducible Coiled-Coil 1	Protein Coding	50	GC08M052622	1.53388	https://www.genecards.org/cgi-bin/carddisp.pl?gene=RB1CC1
TNFSF13	TNF Superfamily Member 13	Protein Coding	52	GC17P007558	1.53237	https://www.genecards.org/cgi-bin/carddisp.pl?gene=TNFSF13
SDC1	Syndecan 1	Protein Coding	50	GC02M020200	1.53054	https://www.genecards.org/cgi-bin/carddisp.pl?gene=SDC1
TGFB2	Transforming Growth Factor Beta 2	Protein Coding	58	GC01P218345	1.5246	https://www.genecards.org/cgi-bin/carddisp.pl?gene=TGFB2
CBX5	Chromobox 5	Protein Coding	50	GC12M054230	1.5246	https://www.genecards.org/cgi-bin/carddisp.pl?gene=CBX5
MSRB1	Methionine Sulfoxide Reductase B1	Protein Coding	45	GC16M009777	1.5234	https://www.genecards.org/cgi-bin/carddisp.pl?gene=MSRB1
MIR30A	MicroRNA 30a	RNA Gene	22	GC06M071403	1.5234	https://www.genecards.org/cgi-bin/carddisp.pl?gene=MIR30A
CELF1	CUGBP Elav-Like Family Member 1	Protein Coding	46	GC11M105740	1.52334	https://www.genecards.org/cgi-bin/carddisp.pl?gene=CELF1
PLA2G4A	Phospholipase A2 Group IVA	Protein Coding	55	GC01P186798	1.52196	https://www.genecards.org/cgi-bin/carddisp.pl?gene=PLA2G4A
MIR28	MicroRNA 28	RNA Gene	21	GC03P188688	1.52003	https://www.genecards.org/cgi-bin/carddisp.pl?gene=MIR28
TRIM32	Tripartite Motif Containing 32	Protein Coding	50	GC09P116687	1.51697	https://www.genecards.org/cgi-bin/carddisp.pl?gene=TRIM32
ADAMTSL1	ADAMTS Like 1	Protein Coding	50	GC09P017906	1.51674	https://www.genecards.org/cgi-bin/carddisp.pl?gene=ADAMTSL1
ESR2	Estrogen Receptor 2	Protein Coding	56	GC14M064084	1.51196	https://www.genecards.org/cgi-bin/carddisp.pl?gene=ESR2
ATF2	Activating Transcription Factor 2	Protein Coding	54	GC02M175072	1.51112	https://www.genecards.org/cgi-bin/carddisp.pl?gene=ATF2
BUB1B	BUB1 Mitotic Checkpoint Serine/Threonine Kinase B	Protein Coding	57	GC15P040161	1.51049	https://www.genecards.org/cgi-bin/carddisp.pl?gene=BUB1B
GUCY2C	Guanylate Cyclase 2C	Protein Coding	53	GC12M014612	1.50875	https://www.genecards.org/cgi-bin/carddisp.pl?gene=GUCY2C
IL6R	Interleukin 6 Receptor	Protein Coding	57	GC01P154405	1.50715	https://www.genecards.org/cgi-bin/carddisp.pl?gene=IL6R
AKT1S1	AKT1 Substrate 1	Protein Coding	46	GC19M049869	1.50715	https://www.genecards.org/cgi-bin/carddisp.pl?gene=AKT1S1
TIMP3	TIMP Metallopeptidase Inhibitor 3	Protein Coding	50	GC22P049746	1.50583	https://www.genecards.org/cgi-bin/carddisp.pl?gene=TIMP3
MFN1	Mitofusin 1	Protein Coding	48	GC03P179347	1.50079	https://www.genecards.org/cgi-bin/carddisp.pl?gene=MFN1
ADA	Adenosine Deaminase	Protein Coding	57	GC20M044620	1.49845	https://www.genecards.org/cgi-bin/carddisp.pl?gene=ADA
SPRY1	Sprouty RTK Signaling Antagonist 1	Protein Coding	48	GC04P123396	1.49845	https://www.genecards.org/cgi-bin/carddisp.pl?gene=SPRY1
CREB1	CAMP Responsive Element Binding Protein 1	Protein Coding	56	GC02P207529	1.49826	https://www.genecards.org/cgi-bin/carddisp.pl?gene=CREB1
SATB1	SATB Homeobox 1	Protein Coding	51	GC03M022947	1.49826	https://www.genecards.org/cgi-bin/carddisp.pl?gene=SATB1
BUB1	BUB1 Mitotic Checkpoint Serine/Threonine Kinase	Protein Coding	56	GC02M110637	1.49642	https://www.genecards.org/cgi-bin/carddisp.pl?gene=BUB1
MYBL2	MYB Proto-Oncogene Like 2	Protein Coding	49	GC20P043667	1.49578	https://www.genecards.org/cgi-bin/carddisp.pl?gene=MYBL2
PRKD1	Protein Kinase D1	Protein Coding	56	GC14M029576	1.49006	https://www.genecards.org/cgi-bin/carddisp.pl?gene=PRKD1
ESR1	Estrogen Receptor 1	Protein Coding	61	GC06P151656	1.4886	https://www.genecards.org/cgi-bin/carddisp.pl?gene=ESR1
NOS2	Nitric Oxide Synthase 2	Protein Coding	56	GC17M027756	1.48696	https://www.genecards.org/cgi-bin/carddisp.pl?gene=NOS2
MYH9	Myosin Heavy Chain 9	Protein Coding	55	GC22M036281	1.48696	https://www.genecards.org/cgi-bin/carddisp.pl?gene=MYH9
CBX1	Chromobox 1	Protein Coding	48	GC17M048070	1.48696	https://www.genecards.org/cgi-bin/carddisp.pl?gene=CBX1
CBX7	Chromobox 7	Protein Coding	43	GC22M065961	1.48591	https://www.genecards.org/cgi-bin/carddisp.pl?gene=CBX7
PTPN11	Protein Tyrosine Phosphatase Non-Receptor Type 11	Protein Coding	60	GC12P112418	1.48535	https://www.genecards.org/cgi-bin/carddisp.pl?gene=PTPN11
CYCS	Cytochrome C, Somatic	Protein Coding	55	GC07M025118	1.48535	https://www.genecards.org/cgi-bin/carddisp.pl?gene=CYCS
NF1	Neurofibromin 1	Protein Coding	55	GC17P031094	1.48535	https://www.genecards.org/cgi-bin/carddisp.pl?gene=NF1
IL4	Interleukin 4	Protein Coding	53	GC05P132673	1.48535	https://www.genecards.org/cgi-bin/carddisp.pl?gene=IL4
LGALS3	Galectin 3	Protein Coding	52	GC14P055124	1.48535	https://www.genecards.org/cgi-bin/carddisp.pl?gene=LGALS3
RARS1	Arginyl-TRNA Synthetase 1	Protein Coding	51	GC05P168487	1.48535	https://www.genecards.org/cgi-bin/carddisp.pl?gene=RARS1
NOX1	NADPH Oxidase 1	Protein Coding	50	GC0XM100843	1.48535	https://www.genecards.org/cgi-bin/carddisp.pl?gene=NOX1
CALB1	Calbindin 1	Protein Coding	49	GC08M090058	1.48535	https://www.genecards.org/cgi-bin/carddisp.pl?gene=CALB1
SARS1	Seryl-TRNA Synthetase 1	Protein Coding	51	GC01P109218	1.48367	https://www.genecards.org/cgi-bin/carddisp.pl?gene=SARS1
MMP13	Matrix Metallopeptidase 13	Protein Coding	57	GC11M102942	1.47596	https://www.genecards.org/cgi-bin/carddisp.pl?gene=MMP13
AREG	Amphiregulin	Protein Coding	50	GC04P074445	1.47596	https://www.genecards.org/cgi-bin/carddisp.pl?gene=AREG
MT-RNR2	Mitochondrially Encoded 16S RRNA	RNA Gene	22	GCMTP000953	1.47596	https://www.genecards.org/cgi-bin/carddisp.pl?gene=MT-RNR2
IL1R2	Interleukin 1 Receptor Type 2	Protein Coding	53	GC02P101991	1.47545	https://www.genecards.org/cgi-bin/carddisp.pl?gene=IL1R2
LAMP2	Lysosomal Associated Membrane Protein 2	Protein Coding	51	GC0XM120426	1.47545	https://www.genecards.org/cgi-bin/carddisp.pl?gene=LAMP2
UGCG	UDP-Glucose Ceramide Glucosyltransferase	Protein Coding	50	GC09P111896	1.47545	https://www.genecards.org/cgi-bin/carddisp.pl?gene=UGCG
RPP38	Ribonuclease P/MRP Subunit P38	Protein Coding	42	GC10P015097	1.47545	https://www.genecards.org/cgi-bin/carddisp.pl?gene=RPP38
HSP90AB1	Heat Shock Protein 90 Alpha Family Class B Member 1	Protein Coding	56	GC06P044246	1.47536	https://www.genecards.org/cgi-bin/carddisp.pl?gene=HSP90AB1
ZEB2	Zinc Finger E-Box Binding Homeobox 2	Protein Coding	54	GC02M144384	1.47536	https://www.genecards.org/cgi-bin/carddisp.pl?gene=ZEB2
CIB1	Calcium And Integrin Binding 1	Protein Coding	48	GC15M090229	1.47536	https://www.genecards.org/cgi-bin/carddisp.pl?gene=CIB1
MOXD1	Monooxygenase DBH Like 1	Protein Coding	47	GC06M132296	1.47237	https://www.genecards.org/cgi-bin/carddisp.pl?gene=MOXD1
CYBB	Cytochrome B-245 Beta Chain	Protein Coding	56	GC0XP037780	1.47178	https://www.genecards.org/cgi-bin/carddisp.pl?gene=CYBB
PLAUR	Plasminogen Activator, Urokinase Receptor	Protein Coding	52	GC19M043646	1.47178	https://www.genecards.org/cgi-bin/carddisp.pl?gene=PLAUR
CAVIN1	Caveolae Associated Protein 1	Protein Coding	48	GC17M057143	1.47178	https://www.genecards.org/cgi-bin/carddisp.pl?gene=CAVIN1
MAPK12	Mitogen-Activated Protein Kinase 12	Protein Coding	55	GC22M066096	1.46971	https://www.genecards.org/cgi-bin/carddisp.pl?gene=MAPK12
SPP1	Secreted Phosphoprotein 1	Protein Coding	53	GC04P087975	1.46344	https://www.genecards.org/cgi-bin/carddisp.pl?gene=SPP1
HGF	Hepatocyte Growth Factor	Protein Coding	58	GC07M081699	1.46249	https://www.genecards.org/cgi-bin/carddisp.pl?gene=HGF
RRAD	RRAD, Ras Related Glycolysis Inhibitor And Calcium Channel Regulator	Protein Coding	46	GC16M067081	1.46125	https://www.genecards.org/cgi-bin/carddisp.pl?gene=RRAD
SOX2	SRY-Box Transcription Factor 2	Protein Coding	52	GC03P181711	1.45767	https://www.genecards.org/cgi-bin/carddisp.pl?gene=SOX2
SKIL	SKI Like Proto-Oncogene	Protein Coding	49	GC03P170357	1.45767	https://www.genecards.org/cgi-bin/carddisp.pl?gene=SKIL
IL11	Interleukin 11	Protein Coding	47	GC19M055364	1.45767	https://www.genecards.org/cgi-bin/carddisp.pl?gene=IL11
LOXL4	Lysyl Oxidase Like 4	Protein Coding	52	GC10M098247	1.45639	https://www.genecards.org/cgi-bin/carddisp.pl?gene=LOXL4
MIR133B	MicroRNA 133b	RNA Gene	23	GC06P052148	1.45262	https://www.genecards.org/cgi-bin/carddisp.pl?gene=MIR133B
TGFA	Transforming Growth Factor Alpha	Protein Coding	53	GC02M070447	1.45116	https://www.genecards.org/cgi-bin/carddisp.pl?gene=TGFA
PABPC1	Poly(A) Binding Protein Cytoplasmic 1	Protein Coding	49	GC08M100685	1.45116	https://www.genecards.org/cgi-bin/carddisp.pl?gene=PABPC1
ETV7	ETS Variant Transcription Factor 7	Protein Coding	40	GC06M078092	1.45116	https://www.genecards.org/cgi-bin/carddisp.pl?gene=ETV7
PIK3R2	Phosphoinositide-3-Kinase Regulatory Subunit 2	Protein Coding	56	GC19P018153	1.451	https://www.genecards.org/cgi-bin/carddisp.pl?gene=PIK3R2
CDK8	Cyclin Dependent Kinase 8	Protein Coding	55	GC13P026254	1.44891	https://www.genecards.org/cgi-bin/carddisp.pl?gene=CDK8
USP2-AS1	USP2 Antisense RNA 1	RNA Gene	17	GC11P120576	1.44588	https://www.genecards.org/cgi-bin/carddisp.pl?gene=USP2-AS1
GRN	Granulin Precursor	Protein Coding	55	GC17P044345	1.44585	https://www.genecards.org/cgi-bin/carddisp.pl?gene=GRN
ACVR2B	Activin A Receptor Type 2B	Protein Coding	56	GC03P038453	1.44064	https://www.genecards.org/cgi-bin/carddisp.pl?gene=ACVR2B
ACVR2A	Activin A Receptor Type 2A	Protein Coding	53	GC02P147844	1.44064	https://www.genecards.org/cgi-bin/carddisp.pl?gene=ACVR2A
ITGB3	Integrin Subunit Beta 3	Protein Coding	59	GC17P072168	1.43849	https://www.genecards.org/cgi-bin/carddisp.pl?gene=ITGB3
KAT2B	Lysine Acetyltransferase 2B	Protein Coding	55	GC03P020043	1.43849	https://www.genecards.org/cgi-bin/carddisp.pl?gene=KAT2B
FBXW7	F-Box And WD Repeat Domain Containing 7	Protein Coding	52	GC04M152321	1.43849	https://www.genecards.org/cgi-bin/carddisp.pl?gene=FBXW7
STING1	Stimulator Of Interferon Response CGAMP Interactor 1	Protein Coding	48	GC05M139480	1.43849	https://www.genecards.org/cgi-bin/carddisp.pl?gene=STING1
PCGF2	Polycomb Group Ring Finger 2	Protein Coding	47	GC17M038733	1.43849	https://www.genecards.org/cgi-bin/carddisp.pl?gene=PCGF2
CCNG1	Cyclin G1	Protein Coding	47	GC05P163438	1.43815	https://www.genecards.org/cgi-bin/carddisp.pl?gene=CCNG1
MIR15B	MicroRNA 15b	RNA Gene	22	GC03P160404	1.43815	https://www.genecards.org/cgi-bin/carddisp.pl?gene=MIR15B
RASSF1	Ras Association Domain Family Member 1	Protein Coding	50	GC03M050329	1.43519	https://www.genecards.org/cgi-bin/carddisp.pl?gene=RASSF1
KYNU	Kynureninase	Protein Coding	55	GC02P142877	1.43414	https://www.genecards.org/cgi-bin/carddisp.pl?gene=KYNU
COL3A1	Collagen Type III Alpha 1 Chain	Protein Coding	54	GC02P188974	1.43414	https://www.genecards.org/cgi-bin/carddisp.pl?gene=COL3A1
PDHA1	Pyruvate Dehydrogenase E1 Subunit Alpha 1	Protein Coding	54	GC0XP019343	1.43414	https://www.genecards.org/cgi-bin/carddisp.pl?gene=PDHA1
FH	Fumarate Hydratase	Protein Coding	53	GC01M241499	1.43414	https://www.genecards.org/cgi-bin/carddisp.pl?gene=FH
IDO1	Indoleamine 2,3-Dioxygenase 1	Protein Coding	53	GC08P039891	1.43414	https://www.genecards.org/cgi-bin/carddisp.pl?gene=IDO1
SPTLC1	Serine Palmitoyltransferase Long Chain Base Subunit 1	Protein Coding	53	GC09M101736	1.43414	https://www.genecards.org/cgi-bin/carddisp.pl?gene=SPTLC1
VTN	Vitronectin	Protein Coding	51	GC17M056460	1.43414	https://www.genecards.org/cgi-bin/carddisp.pl?gene=VTN
ATG7	Autophagy Related 7	Protein Coding	50	GC03P014331	1.43414	https://www.genecards.org/cgi-bin/carddisp.pl?gene=ATG7
XRCC5	X-Ray Repair Cross Complementing 5	Protein Coding	51	GC02P216107	1.42756	https://www.genecards.org/cgi-bin/carddisp.pl?gene=XRCC5
CRTC1	CREB Regulated Transcription Coactivator 1	Protein Coding	50	GC19P079245	1.42713	https://www.genecards.org/cgi-bin/carddisp.pl?gene=CRTC1
TUBB	Tubulin Beta Class I	Protein Coding	57	GC06P100175	1.42539	https://www.genecards.org/cgi-bin/carddisp.pl?gene=TUBB
MSH2	MutS Homolog 2	Protein Coding	56	GC02P047403	1.42539	https://www.genecards.org/cgi-bin/carddisp.pl?gene=MSH2
NR2E1	Nuclear Receptor Subfamily 2 Group E Member 1	Protein Coding	48	GC06P108166	1.42539	https://www.genecards.org/cgi-bin/carddisp.pl?gene=NR2E1
MIRLET7G	MicroRNA Let-7g	RNA Gene	22	GC03M052268	1.42539	https://www.genecards.org/cgi-bin/carddisp.pl?gene=MIRLET7G
ABI3	ABI Family Member 3	Protein Coding	43	GC17P049210	1.41405	https://www.genecards.org/cgi-bin/carddisp.pl?gene=ABI3
RAD51	RAD51 Recombinase	Protein Coding	57	GC15P040694	1.41182	https://www.genecards.org/cgi-bin/carddisp.pl?gene=RAD51
ITPR2	Inositol 1,4,5-Trisphosphate Receptor Type 2	Protein Coding	53	GC12M026336	1.41182	https://www.genecards.org/cgi-bin/carddisp.pl?gene=ITPR2
CLOCK	Clock Circadian Regulator	Protein Coding	51	GC04M055427	1.41182	https://www.genecards.org/cgi-bin/carddisp.pl?gene=CLOCK
MIR433	MicroRNA 433	RNA Gene	25	GC14P111535	1.41182	https://www.genecards.org/cgi-bin/carddisp.pl?gene=MIR433
MIR106B	MicroRNA 106b	RNA Gene	24	GC07M103707	1.41182	https://www.genecards.org/cgi-bin/carddisp.pl?gene=MIR106B
MIR760	MicroRNA 760	RNA Gene	20	GC01P093846	1.41182	https://www.genecards.org/cgi-bin/carddisp.pl?gene=MIR760
ZBTB7A	Zinc Finger And BTB Domain Containing 7A	Protein Coding	44	GC19M008428	1.40929	https://www.genecards.org/cgi-bin/carddisp.pl?gene=ZBTB7A
UCP2	Uncoupling Protein 2	Protein Coding	53	GC11M073974	1.40751	https://www.genecards.org/cgi-bin/carddisp.pl?gene=UCP2
PECAM1	Platelet And Endothelial Cell Adhesion Molecule 1	Protein Coding	48	GC17M064319	1.40437	https://www.genecards.org/cgi-bin/carddisp.pl?gene=PECAM1
MIR570	MicroRNA 570	RNA Gene	19	GC03P196607	1.40424	https://www.genecards.org/cgi-bin/carddisp.pl?gene=MIR570
SNORA66	Small Nucleolar RNA, H/ACA Box 66	RNA Gene	19	GC01P092840	1.40424	https://www.genecards.org/cgi-bin/carddisp.pl?gene=SNORA66
ACTL6A	Actin Like 6A	Protein Coding	47	GC03P179562	1.39935	https://www.genecards.org/cgi-bin/carddisp.pl?gene=ACTL6A
ENO1	Enolase 1	Protein Coding	54	GC01M008861	1.39771	https://www.genecards.org/cgi-bin/carddisp.pl?gene=ENO1
FOXP3	Forkhead Box P3	Protein Coding	53	GC0XM049250	1.39771	https://www.genecards.org/cgi-bin/carddisp.pl?gene=FOXP3
SUMO1	Small Ubiquitin Like Modifier 1	Protein Coding	53	GC02M202206	1.39771	https://www.genecards.org/cgi-bin/carddisp.pl?gene=SUMO1
BAG3	BAG Cochaperone 3	Protein Coding	50	GC10P119651	1.39771	https://www.genecards.org/cgi-bin/carddisp.pl?gene=BAG3
CBX3	Chromobox 3	Protein Coding	49	GC07P026201	1.39771	https://www.genecards.org/cgi-bin/carddisp.pl?gene=CBX3
MIR205	MicroRNA 205	RNA Gene	22	GC01P209432	1.39771	https://www.genecards.org/cgi-bin/carddisp.pl?gene=MIR205
PTN	Pleiotrophin	Protein Coding	48	GC07M137227	1.39738	https://www.genecards.org/cgi-bin/carddisp.pl?gene=PTN
LIN52	Lin-52 DREAM MuvB Core Complex Component	Protein Coding	41	GC14P074084	1.39426	https://www.genecards.org/cgi-bin/carddisp.pl?gene=LIN52
MIRLET7A1	MicroRNA Let-7a-1	RNA Gene	24	GC09P094175	1.39426	https://www.genecards.org/cgi-bin/carddisp.pl?gene=MIRLET7A1
KITLG	KIT Ligand	Protein Coding	53	GC12M088492	1.3928	https://www.genecards.org/cgi-bin/carddisp.pl?gene=KITLG
KDM1A	Lysine Demethylase 1A	Protein Coding	56	GC01P023019	1.39232	https://www.genecards.org/cgi-bin/carddisp.pl?gene=KDM1A
ATF6	Activating Transcription Factor 6	Protein Coding	55	GC01P161766	1.39232	https://www.genecards.org/cgi-bin/carddisp.pl?gene=ATF6
BRD4	Bromodomain Containing 4	Protein Coding	55	GC19M015237	1.39232	https://www.genecards.org/cgi-bin/carddisp.pl?gene=BRD4
TRIM28	Tripartite Motif Containing 28	Protein Coding	51	GC19P058544	1.39232	https://www.genecards.org/cgi-bin/carddisp.pl?gene=TRIM28
ENDOG	Endonuclease G	Protein Coding	50	GC09P128818	1.39232	https://www.genecards.org/cgi-bin/carddisp.pl?gene=ENDOG
NUDT1	Nudix Hydrolase 1	Protein Coding	48	GC07P002242	1.39232	https://www.genecards.org/cgi-bin/carddisp.pl?gene=NUDT1
IL1RAPL2	Interleukin 1 Receptor Accessory Protein Like 2	Protein Coding	47	GC0XP104566	1.39232	https://www.genecards.org/cgi-bin/carddisp.pl?gene=IL1RAPL2
SRSF3	Serine And Arginine Rich Splicing Factor 3	Protein Coding	47	GC06P100338	1.39232	https://www.genecards.org/cgi-bin/carddisp.pl?gene=SRSF3
TFAP4	Transcription Factor AP-4	Protein Coding	44	GC16M009964	1.39232	https://www.genecards.org/cgi-bin/carddisp.pl?gene=TFAP4
VGLL4	Vestigial Like Family Member 4	Protein Coding	42	GC03M011882	1.39232	https://www.genecards.org/cgi-bin/carddisp.pl?gene=VGLL4
ANXA5	Annexin A5	Protein Coding	53	GC04M121667	1.39127	https://www.genecards.org/cgi-bin/carddisp.pl?gene=ANXA5
MET	MET Proto-Oncogene, Receptor Tyrosine Kinase	Protein Coding	61	GC07P116672	1.383	https://www.genecards.org/cgi-bin/carddisp.pl?gene=MET
SNORD24	Small Nucleolar RNA, C/D Box 24	RNA Gene	21	GC09P133349	1.383	https://www.genecards.org/cgi-bin/carddisp.pl?gene=SNORD24
PDGFB	Platelet Derived Growth Factor Subunit B	Protein Coding	58	GC22M066800	1.38004	https://www.genecards.org/cgi-bin/carddisp.pl?gene=PDGFB
PRKCH	Protein Kinase C Eta	Protein Coding	56	GC14P061187	1.38004	https://www.genecards.org/cgi-bin/carddisp.pl?gene=PRKCH
PEBP1	Phosphatidylethanolamine Binding Protein 1	Protein Coding	53	GC12P118135	1.38004	https://www.genecards.org/cgi-bin/carddisp.pl?gene=PEBP1
ELN	Elastin	Protein Coding	50	GC07P074027	1.38004	https://www.genecards.org/cgi-bin/carddisp.pl?gene=ELN
SIX1	SIX Homeobox 1	Protein Coding	50	GC14M060643	1.38004	https://www.genecards.org/cgi-bin/carddisp.pl?gene=SIX1
RPL28	Ribosomal Protein L28	Protein Coding	46	GC19P080326	1.38004	https://www.genecards.org/cgi-bin/carddisp.pl?gene=RPL28
GRSF1	G-Rich RNA Sequence Binding Factor 1	Protein Coding	45	GC04M070815	1.38004	https://www.genecards.org/cgi-bin/carddisp.pl?gene=GRSF1
SPACDR	Sperm Acrosome Developmental Regulator	Protein Coding	35	GC07M103950	1.38004	https://www.genecards.org/cgi-bin/carddisp.pl?gene=SPACDR
MIR100	MicroRNA 100	RNA Gene	24	GC11M122152	1.38004	https://www.genecards.org/cgi-bin/carddisp.pl?gene=MIR100
MIR193A	MicroRNA 193a	RNA Gene	22	GC17P031559	1.38004	https://www.genecards.org/cgi-bin/carddisp.pl?gene=MIR193A
HDAC6	Histone Deacetylase 6	Protein Coding	61	GC0XP048801	1.37604	https://www.genecards.org/cgi-bin/carddisp.pl?gene=HDAC6
SMURF1	SMAD Specific E3 Ubiquitin Protein Ligase 1	Protein Coding	52	GC07M099027	1.37505	https://www.genecards.org/cgi-bin/carddisp.pl?gene=SMURF1
MIR320A	MicroRNA 320a	RNA Gene	24	GC08M022284	1.36929	https://www.genecards.org/cgi-bin/carddisp.pl?gene=MIR320A
VCAM1	Vascular Cell Adhesion Molecule 1	Protein Coding	52	GC01P100719	1.3676	https://www.genecards.org/cgi-bin/carddisp.pl?gene=VCAM1
TXNRD1	Thioredoxin Reductase 1	Protein Coding	51	GC12P104215	1.3676	https://www.genecards.org/cgi-bin/carddisp.pl?gene=TXNRD1
HNRNPD	Heterogeneous Nuclear Ribonucleoprotein D	Protein Coding	50	GC04M082352	1.3676	https://www.genecards.org/cgi-bin/carddisp.pl?gene=HNRNPD
KRT10	Keratin 10	Protein Coding	50	GC17M040818	1.3676	https://www.genecards.org/cgi-bin/carddisp.pl?gene=KRT10
ACKR1	Atypical Chemokine Receptor 1 (Duffy Blood Group)	Protein Coding	48	GC01P159203	1.3676	https://www.genecards.org/cgi-bin/carddisp.pl?gene=ACKR1
IFNA1	Interferon Alpha 1	Protein Coding	46	GC09P021633	1.3676	https://www.genecards.org/cgi-bin/carddisp.pl?gene=IFNA1
KNG1	Kininogen 1	Protein Coding	55	GC03P186717	1.36737	https://www.genecards.org/cgi-bin/carddisp.pl?gene=KNG1
AGR2	Anterior Gradient 2, Protein Disulphide Isomerase Family Member	Protein Coding	46	GC07M017192	1.36737	https://www.genecards.org/cgi-bin/carddisp.pl?gene=AGR2
FAHD1	Fumarylacetoacetate Hydrolase Domain Containing 1	Protein Coding	44	GC16P001826	1.36737	https://www.genecards.org/cgi-bin/carddisp.pl?gene=FAHD1
FOXQ1	Forkhead Box Q1	Protein Coding	41	GC06P001312	1.36737	https://www.genecards.org/cgi-bin/carddisp.pl?gene=FOXQ1
MIR30E	MicroRNA 30e	RNA Gene	25	GC01P040754	1.36737	https://www.genecards.org/cgi-bin/carddisp.pl?gene=MIR30E
LIN54	Lin-54 DREAM MuvB Core Complex Component	Protein Coding	45	GC04M082909	1.35647	https://www.genecards.org/cgi-bin/carddisp.pl?gene=LIN54
LIN37	Lin-37 DREAM MuvB Core Complex Component	Protein Coding	39	GC19P079554	1.35647	https://www.genecards.org/cgi-bin/carddisp.pl?gene=LIN37
SSTR3	Somatostatin Receptor 3	Protein Coding	52	GC22M037204	1.35622	https://www.genecards.org/cgi-bin/carddisp.pl?gene=SSTR3
PRKN	Parkin RBR E3 Ubiquitin Protein Ligase	Protein Coding	55	GC06M161348	1.35427	https://www.genecards.org/cgi-bin/carddisp.pl?gene=PRKN
HADHB	Hydroxyacyl-CoA Dehydrogenase Trifunctional Multienzyme Complex Subunit Beta	Protein Coding	54	GC02P026243	1.35427	https://www.genecards.org/cgi-bin/carddisp.pl?gene=HADHB
HNRNPK	Heterogeneous Nuclear Ribonucleoprotein K	Protein Coding	52	GC09M101539	1.35427	https://www.genecards.org/cgi-bin/carddisp.pl?gene=HNRNPK
CKB	Creatine Kinase B	Protein Coding	51	GC14M103519	1.35427	https://www.genecards.org/cgi-bin/carddisp.pl?gene=CKB
RPL27	Ribosomal Protein L27	Protein Coding	50	GC17P042998	1.35427	https://www.genecards.org/cgi-bin/carddisp.pl?gene=RPL27
RPS18	Ribosomal Protein S18	Protein Coding	45	GC06P100263	1.35427	https://www.genecards.org/cgi-bin/carddisp.pl?gene=RPS18
DPY30	Dpy-30 Histone Methyltransferase Complex Regulatory Subunit	Protein Coding	44	GC02M031867	1.35427	https://www.genecards.org/cgi-bin/carddisp.pl?gene=DPY30
MT-CYB	Mitochondrially Encoded Cytochrome B	Protein Coding	38	GCMTP014749	1.35427	https://www.genecards.org/cgi-bin/carddisp.pl?gene=MT-CYB
MIR152	MicroRNA 152	RNA Gene	23	GC17M048037	1.35427	https://www.genecards.org/cgi-bin/carddisp.pl?gene=MIR152
PPP2CA	Protein Phosphatase 2 Catalytic Subunit Alpha	Protein Coding	56	GC05M134194	1.35142	https://www.genecards.org/cgi-bin/carddisp.pl?gene=PPP2CA
SFTA3	Surfactant Associated 3	RNA Gene	36	GC14M036474	1.34617	https://www.genecards.org/cgi-bin/carddisp.pl?gene=SFTA3
HES1	Hes Family BHLH Transcription Factor 1	Protein Coding	51	GC03P194136	1.34352	https://www.genecards.org/cgi-bin/carddisp.pl?gene=HES1
CD70	CD70 Molecule	Protein Coding	51	GC19M008641	1.34261	https://www.genecards.org/cgi-bin/carddisp.pl?gene=CD70
ACTB	Actin Beta	Protein Coding	56	GC07M005527	1.3407	https://www.genecards.org/cgi-bin/carddisp.pl?gene=ACTB
ANXA2	Annexin A2	Protein Coding	55	GC15M060347	1.3407	https://www.genecards.org/cgi-bin/carddisp.pl?gene=ANXA2
DCN	Decorin	Protein Coding	54	GC12M091140	1.3407	https://www.genecards.org/cgi-bin/carddisp.pl?gene=DCN
ARRB1	Arrestin Beta 1	Protein Coding	51	GC11M106494	1.3407	https://www.genecards.org/cgi-bin/carddisp.pl?gene=ARRB1
CUL1	Cullin 1	Protein Coding	50	GC07P148697	1.3407	https://www.genecards.org/cgi-bin/carddisp.pl?gene=CUL1
KDM5A	Lysine Demethylase 5A	Protein Coding	50	GC12M000280	1.3407	https://www.genecards.org/cgi-bin/carddisp.pl?gene=KDM5A
TUBA1C	Tubulin Alpha 1c	Protein Coding	48	GC12P049188	1.3407	https://www.genecards.org/cgi-bin/carddisp.pl?gene=TUBA1C
ZBTB17	Zinc Finger And BTB Domain Containing 17	Protein Coding	48	GC01M015943	1.3407	https://www.genecards.org/cgi-bin/carddisp.pl?gene=ZBTB17
BAG5	BAG Cochaperone 5	Protein Coding	47	GC14M103556	1.3407	https://www.genecards.org/cgi-bin/carddisp.pl?gene=BAG5
DLX3	Distal-Less Homeobox 3	Protein Coding	47	GC17M049990	1.3407	https://www.genecards.org/cgi-bin/carddisp.pl?gene=DLX3
NEDD8	NEDD8 Ubiquitin Like Modifier	Protein Coding	47	GC14M024216	1.3407	https://www.genecards.org/cgi-bin/carddisp.pl?gene=NEDD8
PIEZO1	Piezo Type Mechanosensitive Ion Channel Component 1	Protein Coding	47	GC16M088715	1.3407	https://www.genecards.org/cgi-bin/carddisp.pl?gene=PIEZO1
GADD45G	Growth Arrest And DNA Damage Inducible Gamma	Protein Coding	46	GC09P089605	1.3407	https://www.genecards.org/cgi-bin/carddisp.pl?gene=GADD45G
FBXO31	F-Box Protein 31	Protein Coding	44	GC16M087326	1.3407	https://www.genecards.org/cgi-bin/carddisp.pl?gene=FBXO31
PLUT	PDX1 Associated LncRNA, Upregulator Of Transcription	RNA Gene	21	GC13M027830	1.3407	https://www.genecards.org/cgi-bin/carddisp.pl?gene=PLUT
LOC107832851	SIRT1 Promoter Region	Functional Element	2	GC10P067881	1.3407	https://www.genecards.org/cgi-bin/carddisp.pl?gene=LOC107832851
BMP6	Bone Morphogenetic Protein 6	Protein Coding	52	GC06P007726	1.34066	https://www.genecards.org/cgi-bin/carddisp.pl?gene=BMP6
ADIPOQ	Adiponectin, C1Q And Collagen Domain Containing	Protein Coding	53	GC03P186842	1.33698	https://www.genecards.org/cgi-bin/carddisp.pl?gene=ADIPOQ
MIR26B	MicroRNA 26b	RNA Gene	25	GC02P218402	1.33445	https://www.genecards.org/cgi-bin/carddisp.pl?gene=MIR26B
GNAQ	G Protein Subunit Alpha Q	Protein Coding	56	GC09M077716	1.33439	https://www.genecards.org/cgi-bin/carddisp.pl?gene=GNAQ
TBXAS1	Thromboxane A Synthase 1	Protein Coding	56	GC07P139777	1.33439	https://www.genecards.org/cgi-bin/carddisp.pl?gene=TBXAS1
GNAI1	G Protein Subunit Alpha I1	Protein Coding	54	GC07P079769	1.33439	https://www.genecards.org/cgi-bin/carddisp.pl?gene=GNAI1
PDK1	Pyruvate Dehydrogenase Kinase 1	Protein Coding	54	GC02P172555	1.33439	https://www.genecards.org/cgi-bin/carddisp.pl?gene=PDK1
PLA2G6	Phospholipase A2 Group VI	Protein Coding	54	GC22M067580	1.33439	https://www.genecards.org/cgi-bin/carddisp.pl?gene=PLA2G6
IL17RA	Interleukin 17 Receptor A	Protein Coding	53	GC22P048954	1.33439	https://www.genecards.org/cgi-bin/carddisp.pl?gene=IL17RA
KMO	Kynurenine 3-Monooxygenase	Protein Coding	53	GC01P241532	1.33439	https://www.genecards.org/cgi-bin/carddisp.pl?gene=KMO
LTA4H	Leukotriene A4 Hydrolase	Protein Coding	53	GC12M096000	1.33439	https://www.genecards.org/cgi-bin/carddisp.pl?gene=LTA4H
PTGS1	Prostaglandin-Endoperoxide Synthase 1	Protein Coding	53	GC09P122370	1.33439	https://www.genecards.org/cgi-bin/carddisp.pl?gene=PTGS1
TDO2	Tryptophan 2,3-Dioxygenase	Protein Coding	53	GC04P155854	1.33439	https://www.genecards.org/cgi-bin/carddisp.pl?gene=TDO2
ALOX15	Arachidonate 15-Lipoxygenase	Protein Coding	52	GC17M004630	1.33439	https://www.genecards.org/cgi-bin/carddisp.pl?gene=ALOX15
PTGDS	Prostaglandin D2 Synthase	Protein Coding	52	GC09P137295	1.33439	https://www.genecards.org/cgi-bin/carddisp.pl?gene=PTGDS
PTGIS	Prostaglandin I2 Synthase	Protein Coding	52	GC20M049503	1.33439	https://www.genecards.org/cgi-bin/carddisp.pl?gene=PTGIS
S1PR1	Sphingosine-1-Phosphate Receptor 1	Protein Coding	52	GC01P101236	1.33439	https://www.genecards.org/cgi-bin/carddisp.pl?gene=S1PR1
S1PR5	Sphingosine-1-Phosphate Receptor 5	Protein Coding	52	GC19M010512	1.33439	https://www.genecards.org/cgi-bin/carddisp.pl?gene=S1PR5
EIF2AK1	Eukaryotic Translation Initiation Factor 2 Alpha Kinase 1	Protein Coding	51	GC07M006022	1.33439	https://www.genecards.org/cgi-bin/carddisp.pl?gene=EIF2AK1
HAAO	3-Hydroxyanthranilate 3,4-Dioxygenase	Protein Coding	51	GC02M042767	1.33439	https://www.genecards.org/cgi-bin/carddisp.pl?gene=HAAO
LTC4S	Leukotriene C4 Synthase	Protein Coding	51	GC05P179793	1.33439	https://www.genecards.org/cgi-bin/carddisp.pl?gene=LTC4S
RNASEL	Ribonuclease L	Protein Coding	51	GC01M182573	1.33439	https://www.genecards.org/cgi-bin/carddisp.pl?gene=RNASEL
ANO6	Anoctamin 6	Protein Coding	50	GC12P045215	1.33439	https://www.genecards.org/cgi-bin/carddisp.pl?gene=ANO6
MLST8	MTOR Associated Protein, LST8 Homolog	Protein Coding	50	GC16P002204	1.33439	https://www.genecards.org/cgi-bin/carddisp.pl?gene=MLST8
CERS2	Ceramide Synthase 2	Protein Coding	49	GC01M150960	1.33439	https://www.genecards.org/cgi-bin/carddisp.pl?gene=CERS2
DEGS1	Delta 4-Desaturase, Sphingolipid 1	Protein Coding	49	GC01P224175	1.33439	https://www.genecards.org/cgi-bin/carddisp.pl?gene=DEGS1
FKBP8	FKBP Prolyl Isomerase 8	Protein Coding	49	GC19M018503	1.33439	https://www.genecards.org/cgi-bin/carddisp.pl?gene=FKBP8
KDSR	3-Ketodihydrosphingosine Reductase	Protein Coding	49	GC18M063327	1.33439	https://www.genecards.org/cgi-bin/carddisp.pl?gene=KDSR
PTGES	Prostaglandin E Synthase	Protein Coding	49	GC09M129738	1.33439	https://www.genecards.org/cgi-bin/carddisp.pl?gene=PTGES
SLC39A4	Solute Carrier Family 39 Member 4	Protein Coding	49	GC08M144409	1.33439	https://www.genecards.org/cgi-bin/carddisp.pl?gene=SLC39A4
CERS4	Ceramide Synthase 4	Protein Coding	48	GC19P008206	1.33439	https://www.genecards.org/cgi-bin/carddisp.pl?gene=CERS4
GABARAPL2	GABA Type A Receptor Associated Protein Like 2	Protein Coding	48	GC16P075566	1.33439	https://www.genecards.org/cgi-bin/carddisp.pl?gene=GABARAPL2
SH3GLB1	SH3 Domain Containing GRB2 Like, Endophilin B1	Protein Coding	48	GC01P086704	1.33439	https://www.genecards.org/cgi-bin/carddisp.pl?gene=SH3GLB1
SMPD3	Sphingomyelin Phosphodiesterase 3	Protein Coding	48	GC16M068358	1.33439	https://www.genecards.org/cgi-bin/carddisp.pl?gene=SMPD3
UVRAG	UV Radiation Resistance Associated	Protein Coding	48	GC11P075815	1.33439	https://www.genecards.org/cgi-bin/carddisp.pl?gene=UVRAG
ATG13	Autophagy Related 13	Protein Coding	47	GC11P046791	1.33439	https://www.genecards.org/cgi-bin/carddisp.pl?gene=ATG13
ATG3	Autophagy Related 3	Protein Coding	47	GC03M112532	1.33439	https://www.genecards.org/cgi-bin/carddisp.pl?gene=ATG3
GABARAPL1	GABA Type A Receptor Associated Protein Like 1	Protein Coding	47	GC12P010212	1.33439	https://www.genecards.org/cgi-bin/carddisp.pl?gene=GABARAPL1
IL17RC	Interleukin 17 Receptor C	Protein Coding	47	GC03P009917	1.33439	https://www.genecards.org/cgi-bin/carddisp.pl?gene=IL17RC
QPRT	Quinolinate Phosphoribosyltransferase	Protein Coding	47	GC16P044990	1.33439	https://www.genecards.org/cgi-bin/carddisp.pl?gene=QPRT
AADAT	Aminoadipate Aminotransferase	Protein Coding	46	GC04M170060	1.33439	https://www.genecards.org/cgi-bin/carddisp.pl?gene=AADAT
PDP2	Pyruvate Dehydrogenase Phosphatase Catalytic Subunit 2	Protein Coding	46	GC16P066883	1.33439	https://www.genecards.org/cgi-bin/carddisp.pl?gene=PDP2
SLC39A1	Solute Carrier Family 39 Member 1	Protein Coding	46	GC01M153980	1.33439	https://www.genecards.org/cgi-bin/carddisp.pl?gene=SLC39A1
SLC39A3	Solute Carrier Family 39 Member 3	Protein Coding	46	GC19M002732	1.33439	https://www.genecards.org/cgi-bin/carddisp.pl?gene=SLC39A3
IDO2	Indoleamine 2,3-Dioxygenase 2	Protein Coding	45	GC08P039986	1.33439	https://www.genecards.org/cgi-bin/carddisp.pl?gene=IDO2
SGMS2	Sphingomyelin Synthase 2	Protein Coding	45	GC04P107824	1.33439	https://www.genecards.org/cgi-bin/carddisp.pl?gene=SGMS2
ACMSD	Aminocarboxymuconate Semialdehyde Decarboxylase	Protein Coding	44	GC02P134838	1.33439	https://www.genecards.org/cgi-bin/carddisp.pl?gene=ACMSD
AMBRA1	Autophagy And Beclin 1 Regulator 1	Protein Coding	44	GC11M105717	1.33439	https://www.genecards.org/cgi-bin/carddisp.pl?gene=AMBRA1
SGPP1	Sphingosine-1-Phosphate Phosphatase 1	Protein Coding	44	GC14M063684	1.33439	https://www.genecards.org/cgi-bin/carddisp.pl?gene=SGPP1
AFMID	Arylformamidase	Protein Coding	43	GC17P078185	1.33439	https://www.genecards.org/cgi-bin/carddisp.pl?gene=AFMID
ATG14	Autophagy Related 14	Protein Coding	43	GC14M055366	1.33439	https://www.genecards.org/cgi-bin/carddisp.pl?gene=ATG14
SLC39A2	Solute Carrier Family 39 Member 2	Protein Coding	43	GC14P037166	1.33439	https://www.genecards.org/cgi-bin/carddisp.pl?gene=SLC39A2
CTCFL	CCCTC-Binding Factor Like	Protein Coding	47	GC20M057495	1.3343	https://www.genecards.org/cgi-bin/carddisp.pl?gene=CTCFL
MIR371A	MicroRNA 371a	RNA Gene	18	GC19P053787	1.3343	https://www.genecards.org/cgi-bin/carddisp.pl?gene=MIR371A
CDC25C	Cell Division Cycle 25C	Protein Coding	55	GC05M138285	1.32659	https://www.genecards.org/cgi-bin/carddisp.pl?gene=CDC25C
UBE2I	Ubiquitin Conjugating Enzyme E2 I	Protein Coding	55	GC16P019824	1.32659	https://www.genecards.org/cgi-bin/carddisp.pl?gene=UBE2I
CTCF	CCCTC-Binding Factor	Protein Coding	54	GC16P067563	1.32659	https://www.genecards.org/cgi-bin/carddisp.pl?gene=CTCF
CASP2	Caspase 2	Protein Coding	53	GC07P151527	1.32659	https://www.genecards.org/cgi-bin/carddisp.pl?gene=CASP2
APOL1	Apolipoprotein L1	Protein Coding	51	GC22P036253	1.32659	https://www.genecards.org/cgi-bin/carddisp.pl?gene=APOL1
FOXA1	Forkhead Box A1	Protein Coding	51	GC14M037589	1.32659	https://www.genecards.org/cgi-bin/carddisp.pl?gene=FOXA1
RPS6	Ribosomal Protein S6	Protein Coding	50	GC09M019375	1.32659	https://www.genecards.org/cgi-bin/carddisp.pl?gene=RPS6
SMARCD1	SWI/SNF Related, Matrix Associated, Actin Dependent Regulator Of Chromatin, Subfamily D, Member 1	Protein Coding	49	GC12P050085	1.32659	https://www.genecards.org/cgi-bin/carddisp.pl?gene=SMARCD1
SND1	Staphylococcal Nuclease And Tudor Domain Containing 1	Protein Coding	48	GC07P127652	1.32659	https://www.genecards.org/cgi-bin/carddisp.pl?gene=SND1
DNAJA1	DnaJ Heat Shock Protein Family (Hsp40) Member A1	Protein Coding	47	GC09P033025	1.32659	https://www.genecards.org/cgi-bin/carddisp.pl?gene=DNAJA1
ERRFI1	ERBB Receptor Feedback Inhibitor 1	Protein Coding	44	GC01M008004	1.32659	https://www.genecards.org/cgi-bin/carddisp.pl?gene=ERRFI1
MIR127	MicroRNA 127	RNA Gene	23	GC14P111537	1.32659	https://www.genecards.org/cgi-bin/carddisp.pl?gene=MIR127
IL1R1	Interleukin 1 Receptor Type 1	Protein Coding	53	GC02P102136	1.31646	https://www.genecards.org/cgi-bin/carddisp.pl?gene=IL1R1
SNHG6	Small Nucleolar RNA Host Gene 6	RNA Gene	22	GC08M066921	1.31646	https://www.genecards.org/cgi-bin/carddisp.pl?gene=SNHG6
EIF4G1	Eukaryotic Translation Initiation Factor 4 Gamma 1	Protein Coding	54	GC03P184314	1.31608	https://www.genecards.org/cgi-bin/carddisp.pl?gene=EIF4G1
PRDX2	Peroxiredoxin 2	Protein Coding	53	GC19M012796	1.31608	https://www.genecards.org/cgi-bin/carddisp.pl?gene=PRDX2
MAF	MAF BZIP Transcription Factor	Protein Coding	51	GC16M079204	1.31188	https://www.genecards.org/cgi-bin/carddisp.pl?gene=MAF
PIAS2	Protein Inhibitor Of Activated STAT 2	Protein Coding	51	GC18M046808	1.31188	https://www.genecards.org/cgi-bin/carddisp.pl?gene=PIAS2
RNASET2	Ribonuclease T2	Protein Coding	51	GC06M166924	1.31188	https://www.genecards.org/cgi-bin/carddisp.pl?gene=RNASET2
POSTN	Periostin	Protein Coding	50	GC13M037562	1.31188	https://www.genecards.org/cgi-bin/carddisp.pl?gene=POSTN
DYNC1I2	Dynein Cytoplasmic 1 Intermediate Chain 2	Protein Coding	48	GC02P171687	1.31188	https://www.genecards.org/cgi-bin/carddisp.pl?gene=DYNC1I2
PSMD9	Proteasome 26S Subunit, Non-ATPase 9	Protein Coding	48	GC12P127834	1.31188	https://www.genecards.org/cgi-bin/carddisp.pl?gene=PSMD9
RPS13	Ribosomal Protein S13	Protein Coding	48	GC11M017714	1.31188	https://www.genecards.org/cgi-bin/carddisp.pl?gene=RPS13
ZNF148	Zinc Finger Protein 148	Protein Coding	48	GC03M125225	1.31188	https://www.genecards.org/cgi-bin/carddisp.pl?gene=ZNF148
HNRNPL	Heterogeneous Nuclear Ribonucleoprotein L	Protein Coding	47	GC19M038836	1.31188	https://www.genecards.org/cgi-bin/carddisp.pl?gene=HNRNPL
ZNF768	Zinc Finger Protein 768	Protein Coding	37	GC16M030524	1.31188	https://www.genecards.org/cgi-bin/carddisp.pl?gene=ZNF768
NBR2	Neighbor Of BRCA1 LncRNA 2	RNA Gene	27	GC17P043125	1.31188	https://www.genecards.org/cgi-bin/carddisp.pl?gene=NBR2
EEF1E1	Eukaryotic Translation Elongation Factor 1 Epsilon 1	Protein Coding	47	GC06M008073	1.31025	https://www.genecards.org/cgi-bin/carddisp.pl?gene=EEF1E1
CTLA4	Cytotoxic T-Lymphocyte Associated Protein 4	Protein Coding	55	GC02P203854	1.30025	https://www.genecards.org/cgi-bin/carddisp.pl?gene=CTLA4
NR1I2	Nuclear Receptor Subfamily 1 Group I Member 2	Protein Coding	51	GC03P119780	1.30016	https://www.genecards.org/cgi-bin/carddisp.pl?gene=NR1I2
TSEN2	TRNA Splicing Endonuclease Subunit 2	Protein Coding	49	GC03P014354	1.29961	https://www.genecards.org/cgi-bin/carddisp.pl?gene=TSEN2
BRD8	Bromodomain Containing 8	Protein Coding	46	GC05M138170	1.29961	https://www.genecards.org/cgi-bin/carddisp.pl?gene=BRD8
DMAP1	DNA Methyltransferase 1 Associated Protein 1	Protein Coding	46	GC01P044214	1.29961	https://www.genecards.org/cgi-bin/carddisp.pl?gene=DMAP1
VTI1A	Vesicle Transport Through Interaction With T-SNAREs 1A	Protein Coding	46	GC10P112446	1.29961	https://www.genecards.org/cgi-bin/carddisp.pl?gene=VTI1A
ITGAD	Integrin Subunit Alpha D	Protein Coding	44	GC16P045125	1.29961	https://www.genecards.org/cgi-bin/carddisp.pl?gene=ITGAD
MTF2	Metal Response Element Binding Transcription Factor 2	Protein Coding	44	GC01P093079	1.29961	https://www.genecards.org/cgi-bin/carddisp.pl?gene=MTF2
TMPRSS11A	Transmembrane Serine Protease 11A	Protein Coding	43	GC04M067909	1.29961	https://www.genecards.org/cgi-bin/carddisp.pl?gene=TMPRSS11A
XKR8	XK Related 8	Protein Coding	40	GC01P027959	1.29961	https://www.genecards.org/cgi-bin/carddisp.pl?gene=XKR8
SP100	SP100 Nuclear Antigen	Protein Coding	48	GC02P230415	1.29651	https://www.genecards.org/cgi-bin/carddisp.pl?gene=SP100
EGLN1	Egl-9 Family Hypoxia Inducible Factor 1	Protein Coding	56	GC01M231363	1.29648	https://www.genecards.org/cgi-bin/carddisp.pl?gene=EGLN1
EEF2	Eukaryotic Translation Elongation Factor 2	Protein Coding	55	GC19M003976	1.29648	https://www.genecards.org/cgi-bin/carddisp.pl?gene=EEF2
EIF2AK3	Eukaryotic Translation Initiation Factor 2 Alpha Kinase 3	Protein Coding	55	GC02M088556	1.29648	https://www.genecards.org/cgi-bin/carddisp.pl?gene=EIF2AK3
XDH	Xanthine Dehydrogenase	Protein Coding	54	GC02M031334	1.29648	https://www.genecards.org/cgi-bin/carddisp.pl?gene=XDH
CASP9	Caspase 9	Protein Coding	53	GC01M015491	1.29648	https://www.genecards.org/cgi-bin/carddisp.pl?gene=CASP9
TGIF1	TGFB Induced Factor Homeobox 1	Protein Coding	53	GC18P003411	1.29648	https://www.genecards.org/cgi-bin/carddisp.pl?gene=TGIF1
TLR5	Toll Like Receptor 5	Protein Coding	53	GC01M223109	1.29648	https://www.genecards.org/cgi-bin/carddisp.pl?gene=TLR5
PPARA	Peroxisome Proliferator Activated Receptor Alpha	Protein Coding	51	GC22P046150	1.29648	https://www.genecards.org/cgi-bin/carddisp.pl?gene=PPARA
SFRP1	Secreted Frizzled Related Protein 1	Protein Coding	51	GC08M041262	1.29648	https://www.genecards.org/cgi-bin/carddisp.pl?gene=SFRP1
IL13	Interleukin 13	Protein Coding	50	GC05P132656	1.29648	https://www.genecards.org/cgi-bin/carddisp.pl?gene=IL13
RUNX1T1	RUNX1 Partner Transcriptional Co-Repressor 1	Protein Coding	48	GC08M091954	1.29648	https://www.genecards.org/cgi-bin/carddisp.pl?gene=RUNX1T1
TTF2	Transcription Termination Factor 2	Protein Coding	47	GC01P117060	1.29648	https://www.genecards.org/cgi-bin/carddisp.pl?gene=TTF2
BABAM2	BRISC And BRCA1 A Complex Member 2	Protein Coding	44	GC02P028122	1.29648	https://www.genecards.org/cgi-bin/carddisp.pl?gene=BABAM2
CST1	Cystatin SN	Protein Coding	43	GC20M023754	1.29648	https://www.genecards.org/cgi-bin/carddisp.pl?gene=CST1
MIR24-1	MicroRNA 24-1	RNA Gene	21	GC09P095086	1.29648	https://www.genecards.org/cgi-bin/carddisp.pl?gene=MIR24-1
NPTN-IT1	NPTN Intronic Transcript 1	RNA Gene	15	GC15M073566	1.29648	https://www.genecards.org/cgi-bin/carddisp.pl?gene=NPTN-IT1
RAB4B-EGLN2	RAB4B-EGLN2 Readthrough (NMD Candidate)	RNA Gene	17	GC19P040778	1.28735	https://www.genecards.org/cgi-bin/carddisp.pl?gene=RAB4B-EGLN2
CBS	Cystathionine Beta-Synthase	Protein Coding	57	GC21M043053	1.2803	https://www.genecards.org/cgi-bin/carddisp.pl?gene=CBS
VCP	Valosin Containing Protein	Protein Coding	57	GC09M035056	1.2803	https://www.genecards.org/cgi-bin/carddisp.pl?gene=VCP
CARM1	Coactivator Associated Arginine Methyltransferase 1	Protein Coding	53	GC19P010871	1.2803	https://www.genecards.org/cgi-bin/carddisp.pl?gene=CARM1
CD38	CD38 Molecule	Protein Coding	53	GC04P020235	1.2803	https://www.genecards.org/cgi-bin/carddisp.pl?gene=CD38
ADAMTS5	ADAM Metallopeptidase With Thrombospondin Type 1 Motif 5	Protein Coding	52	GC21M026918	1.2803	https://www.genecards.org/cgi-bin/carddisp.pl?gene=ADAMTS5
PTBP1	Polypyrimidine Tract Binding Protein 1	Protein Coding	50	GC19P000797	1.2803	https://www.genecards.org/cgi-bin/carddisp.pl?gene=PTBP1
DGCR8	DGCR8 Microprocessor Complex Subunit	Protein Coding	49	GC22P020080	1.2803	https://www.genecards.org/cgi-bin/carddisp.pl?gene=DGCR8
NTN4	Netrin 4	Protein Coding	47	GC12M095657	1.2803	https://www.genecards.org/cgi-bin/carddisp.pl?gene=NTN4
MIR221	MicroRNA 221	RNA Gene	23	GC0XM045746	1.2803	https://www.genecards.org/cgi-bin/carddisp.pl?gene=MIR221
MIR376B	MicroRNA 376b	RNA Gene	17	GC14P111879	1.2803	https://www.genecards.org/cgi-bin/carddisp.pl?gene=MIR376B
GGT1	Gamma-Glutamyltransferase 1	Protein Coding	56	GC22P024583	1.27808	https://www.genecards.org/cgi-bin/carddisp.pl?gene=GGT1
ATF3	Activating Transcription Factor 3	Protein Coding	51	GC01P212565	1.27712	https://www.genecards.org/cgi-bin/carddisp.pl?gene=ATF3
KLRK1	Killer Cell Lectin Like Receptor K1	Protein Coding	48	GC12M024097	1.27522	https://www.genecards.org/cgi-bin/carddisp.pl?gene=KLRK1
CLPP	Caseinolytic Mitochondrial Matrix Peptidase Proteolytic Subunit	Protein Coding	51	GC19P006746	1.27468	https://www.genecards.org/cgi-bin/carddisp.pl?gene=CLPP
GLS	Glutaminase	Protein Coding	56	GC02P190880	1.26878	https://www.genecards.org/cgi-bin/carddisp.pl?gene=GLS
METTL3	Methyltransferase 3, N6-Adenosine-Methyltransferase Complex Catalytic Subunit	Protein Coding	48	GC14M021498	1.26878	https://www.genecards.org/cgi-bin/carddisp.pl?gene=METTL3
CD27	CD27 Molecule	Protein Coding	54	GC12P026321	1.26855	https://www.genecards.org/cgi-bin/carddisp.pl?gene=CD27
SH2D1A	SH2 Domain Containing 1A	Protein Coding	54	GC0XP124227	1.26855	https://www.genecards.org/cgi-bin/carddisp.pl?gene=SH2D1A
YY1	YY1 Transcription Factor	Protein Coding	55	GC14P100238	1.26318	https://www.genecards.org/cgi-bin/carddisp.pl?gene=YY1
SREBF1	Sterol Regulatory Element Binding Transcription Factor 1	Protein Coding	54	GC17M017810	1.26318	https://www.genecards.org/cgi-bin/carddisp.pl?gene=SREBF1
ATP6V0A2	ATPase H+ Transporting V0 Subunit A2	Protein Coding	51	GC12P123712	1.26318	https://www.genecards.org/cgi-bin/carddisp.pl?gene=ATP6V0A2
RAD9A	RAD9 Checkpoint Clamp Component A	Protein Coding	46	GC11P072385	1.26318	https://www.genecards.org/cgi-bin/carddisp.pl?gene=RAD9A
XAF1	XIAP Associated Factor 1	Protein Coding	46	GC17P006757	1.26318	https://www.genecards.org/cgi-bin/carddisp.pl?gene=XAF1
COPS2	COP9 Signalosome Subunit 2	Protein Coding	45	GC15M049106	1.26318	https://www.genecards.org/cgi-bin/carddisp.pl?gene=COPS2
CIRBP	Cold Inducible RNA Binding Protein	Protein Coding	44	GC19P001259	1.26318	https://www.genecards.org/cgi-bin/carddisp.pl?gene=CIRBP
LRRC56	Leucine Rich Repeat Containing 56	Protein Coding	42	GC11P000518	1.26318	https://www.genecards.org/cgi-bin/carddisp.pl?gene=LRRC56
RECQL4	RecQ Like Helicase 4	Protein Coding	48	GC08M145925	1.26301	https://www.genecards.org/cgi-bin/carddisp.pl?gene=RECQL4
RFC1	Replication Factor C Subunit 1	Protein Coding	53	GC04M039291	1.25734	https://www.genecards.org/cgi-bin/carddisp.pl?gene=RFC1
PTPN6	Protein Tyrosine Phosphatase Non-Receptor Type 6	Protein Coding	56	GC12P026363	1.2565	https://www.genecards.org/cgi-bin/carddisp.pl?gene=PTPN6
MIR590	MicroRNA 590	RNA Gene	22	GC07P074191	1.25246	https://www.genecards.org/cgi-bin/carddisp.pl?gene=MIR590
LIN9	Lin-9 DREAM MuvB Core Complex Component	Protein Coding	44	GC01M226231	1.25243	https://www.genecards.org/cgi-bin/carddisp.pl?gene=LIN9
MECOM	MDS1 And EVI1 Complex Locus	Protein Coding	54	GC03M169083	1.24858	https://www.genecards.org/cgi-bin/carddisp.pl?gene=MECOM
ISG15	ISG15 Ubiquitin Like Modifier	Protein Coding	53	GC01P001001	1.2483	https://www.genecards.org/cgi-bin/carddisp.pl?gene=ISG15
S100A13	S100 Calcium Binding Protein A13	Protein Coding	43	GC01M153618	1.24801	https://www.genecards.org/cgi-bin/carddisp.pl?gene=S100A13
MIR107	MicroRNA 107	RNA Gene	23	GC10M089604	1.24801	https://www.genecards.org/cgi-bin/carddisp.pl?gene=MIR107
LINC01139	Long Intergenic Non-Protein Coding RNA 1139	RNA Gene	19	GC01M238480	1.24801	https://www.genecards.org/cgi-bin/carddisp.pl?gene=LINC01139
DSP	Desmoplakin	Protein Coding	57	GC06P007541	1.24496	https://www.genecards.org/cgi-bin/carddisp.pl?gene=DSP
ABCA1	ATP Binding Cassette Subfamily A Member 1	Protein Coding	55	GC09M104781	1.24496	https://www.genecards.org/cgi-bin/carddisp.pl?gene=ABCA1
HBEGF	Heparin Binding EGF Like Growth Factor	Protein Coding	50	GC05M140332	1.24496	https://www.genecards.org/cgi-bin/carddisp.pl?gene=HBEGF
E2F7	E2F Transcription Factor 7	Protein Coding	47	GC12M077021	1.24496	https://www.genecards.org/cgi-bin/carddisp.pl?gene=E2F7
MARCKS	Myristoylated Alanine Rich Protein Kinase C Substrate	Protein Coding	46	GC06P113857	1.24496	https://www.genecards.org/cgi-bin/carddisp.pl?gene=MARCKS
MXD4	MAX Dimerization Protein 4	Protein Coding	43	GC04M003029	1.24496	https://www.genecards.org/cgi-bin/carddisp.pl?gene=MXD4
MIR483	MicroRNA 483	RNA Gene	23	GC11M007355	1.24496	https://www.genecards.org/cgi-bin/carddisp.pl?gene=MIR483
RHEB	Ras Homolog, MTORC1 Binding	Protein Coding	56	GC07M151466	1.24383	https://www.genecards.org/cgi-bin/carddisp.pl?gene=RHEB
STAT5A	Signal Transducer And Activator Of Transcription 5A	Protein Coding	55	GC17P042287	1.24383	https://www.genecards.org/cgi-bin/carddisp.pl?gene=STAT5A
IL1RN	Interleukin 1 Receptor Antagonist	Protein Coding	57	GC02P125228	1.23421	https://www.genecards.org/cgi-bin/carddisp.pl?gene=IL1RN
NES	Nestin	Protein Coding	47	GC01M156668	1.23421	https://www.genecards.org/cgi-bin/carddisp.pl?gene=NES
EPHA3	EPH Receptor A3	Protein Coding	53	GC03P089077	1.2339	https://www.genecards.org/cgi-bin/carddisp.pl?gene=EPHA3
CEBPZ	CCAAT Enhancer Binding Protein Zeta	Protein Coding	46	GC02M037201	1.2339	https://www.genecards.org/cgi-bin/carddisp.pl?gene=CEBPZ
MIR302A	MicroRNA 302a	RNA Gene	23	GC04M112841	1.2339	https://www.genecards.org/cgi-bin/carddisp.pl?gene=MIR302A
TCF3	Transcription Factor 3	Protein Coding	53	GC19M001609	1.2329	https://www.genecards.org/cgi-bin/carddisp.pl?gene=TCF3
LINC00458	Long Intergenic Non-Protein Coding RNA 458	RNA Gene	19	GC13M053952	1.2329	https://www.genecards.org/cgi-bin/carddisp.pl?gene=LINC00458
VASH1	Vasohibin 1	Protein Coding	44	GC14P076761	1.2312	https://www.genecards.org/cgi-bin/carddisp.pl?gene=VASH1
BTRC	Beta-Transducin Repeat Containing E3 Ubiquitin Protein Ligase	Protein Coding	52	GC10P101354	1.23073	https://www.genecards.org/cgi-bin/carddisp.pl?gene=BTRC
MDC1	Mediator Of DNA Damage Checkpoint 1	Protein Coding	48	GC06M077824	1.23073	https://www.genecards.org/cgi-bin/carddisp.pl?gene=MDC1
AKR1B1	Aldo-Keto Reductase Family 1 Member B	Protein Coding	53	GC07M134442	1.22539	https://www.genecards.org/cgi-bin/carddisp.pl?gene=AKR1B1
PRKAB1	Protein Kinase AMP-Activated Non-Catalytic Subunit Beta 1	Protein Coding	53	GC12P119632	1.22539	https://www.genecards.org/cgi-bin/carddisp.pl?gene=PRKAB1
OTX2	Orthodenticle Homeobox 2	Protein Coding	52	GC14M056799	1.22539	https://www.genecards.org/cgi-bin/carddisp.pl?gene=OTX2
PTPRB	Protein Tyrosine Phosphatase Receptor Type B	Protein Coding	52	GC12M070516	1.22539	https://www.genecards.org/cgi-bin/carddisp.pl?gene=PTPRB
CNBP	CCHC-Type Zinc Finger Nucleic Acid Binding Protein	Protein Coding	50	GC03M129167	1.22539	https://www.genecards.org/cgi-bin/carddisp.pl?gene=CNBP
TPR	Translocated Promoter Region, Nuclear Basket Protein	Protein Coding	49	GC01M186323	1.22539	https://www.genecards.org/cgi-bin/carddisp.pl?gene=TPR
SORBS1	Sorbin And SH3 Domain Containing 1	Protein Coding	48	GC10M095311	1.22539	https://www.genecards.org/cgi-bin/carddisp.pl?gene=SORBS1
NFIC	Nuclear Factor I C	Protein Coding	47	GC19P003314	1.22539	https://www.genecards.org/cgi-bin/carddisp.pl?gene=NFIC
MIR191	MicroRNA 191	RNA Gene	24	GC03M052145	1.22118	https://www.genecards.org/cgi-bin/carddisp.pl?gene=MIR191
ICAM1	Intercellular Adhesion Molecule 1	Protein Coding	57	GC19P010988	1.21919	https://www.genecards.org/cgi-bin/carddisp.pl?gene=ICAM1
ADM	Adrenomedullin	Protein Coding	51	GC11P010304	1.21919	https://www.genecards.org/cgi-bin/carddisp.pl?gene=ADM
CARF	Calcium Responsive Transcription Factor	Protein Coding	42	GC02P202912	1.21919	https://www.genecards.org/cgi-bin/carddisp.pl?gene=CARF
DGCR5	DiGeorge Syndrome Critical Region Gene 5	RNA Gene	23	GC22P049115	1.21919	https://www.genecards.org/cgi-bin/carddisp.pl?gene=DGCR5
APOE	Apolipoprotein E	Protein Coding	57	GC19P079864	1.21716	https://www.genecards.org/cgi-bin/carddisp.pl?gene=APOE
PDCD1	Programmed Cell Death 1	Protein Coding	55	GC02M241849	1.21716	https://www.genecards.org/cgi-bin/carddisp.pl?gene=PDCD1
TNFRSF11B	TNF Receptor Superfamily Member 11b	Protein Coding	54	GC08M118923	1.21716	https://www.genecards.org/cgi-bin/carddisp.pl?gene=TNFRSF11B
HSPA2	Heat Shock Protein Family A (Hsp70) Member 2	Protein Coding	51	GC14P064535	1.21716	https://www.genecards.org/cgi-bin/carddisp.pl?gene=HSPA2
HSPA6	Heat Shock Protein Family A (Hsp70) Member 6	Protein Coding	51	GC01P161524	1.21716	https://www.genecards.org/cgi-bin/carddisp.pl?gene=HSPA6
MMP9	Matrix Metallopeptidase 9	Protein Coding	61	GC20P046008	1.21672	https://www.genecards.org/cgi-bin/carddisp.pl?gene=MMP9
SIRT4	Sirtuin 4	Protein Coding	48	GC12P120291	1.21672	https://www.genecards.org/cgi-bin/carddisp.pl?gene=SIRT4
PDK3	Pyruvate Dehydrogenase Kinase 3	Protein Coding	52	GC0XP024465	1.21316	https://www.genecards.org/cgi-bin/carddisp.pl?gene=PDK3
AGER	Advanced Glycosylation End-Product Specific Receptor	Protein Coding	54	GC06M032180	1.20958	https://www.genecards.org/cgi-bin/carddisp.pl?gene=AGER
INSR	Insulin Receptor	Protein Coding	60	GC19M007112	1.2041	https://www.genecards.org/cgi-bin/carddisp.pl?gene=INSR
RPL5	Ribosomal Protein L5	Protein Coding	55	GC01P092832	1.2041	https://www.genecards.org/cgi-bin/carddisp.pl?gene=RPL5
CYB5R3	Cytochrome B5 Reductase 3	Protein Coding	52	GC22M065981	1.2041	https://www.genecards.org/cgi-bin/carddisp.pl?gene=CYB5R3
SOX5	SRY-Box Transcription Factor 5	Protein Coding	52	GC12M023529	1.2041	https://www.genecards.org/cgi-bin/carddisp.pl?gene=SOX5
CCL5	C-C Motif Chemokine Ligand 5	Protein Coding	51	GC17M035871	1.2041	https://www.genecards.org/cgi-bin/carddisp.pl?gene=CCL5
SLC13A3	Solute Carrier Family 13 Member 3	Protein Coding	51	GC20M046557	1.2041	https://www.genecards.org/cgi-bin/carddisp.pl?gene=SLC13A3
WIF1	WNT Inhibitory Factor 1	Protein Coding	51	GC12M065050	1.2041	https://www.genecards.org/cgi-bin/carddisp.pl?gene=WIF1
LPAR3	Lysophosphatidic Acid Receptor 3	Protein Coding	50	GC01M084811	1.2041	https://www.genecards.org/cgi-bin/carddisp.pl?gene=LPAR3
TRIB3	Tribbles Pseudokinase 3	Protein Coding	50	GC20P000361	1.2041	https://www.genecards.org/cgi-bin/carddisp.pl?gene=TRIB3
ASTN2	Astrotactin 2	Protein Coding	44	GC09M116428	1.2041	https://www.genecards.org/cgi-bin/carddisp.pl?gene=ASTN2
DCD	Dermcidin	Protein Coding	43	GC12M054644	1.2041	https://www.genecards.org/cgi-bin/carddisp.pl?gene=DCD
JAK1	Janus Kinase 1	Protein Coding	60	GC01M064833	1.2038	https://www.genecards.org/cgi-bin/carddisp.pl?gene=JAK1
BDKRB2	Bradykinin Receptor B2	Protein Coding	52	GC14P096205	1.2038	https://www.genecards.org/cgi-bin/carddisp.pl?gene=BDKRB2
HIPK2	Homeodomain Interacting Protein Kinase 2	Protein Coding	51	GC07M139561	1.2038	https://www.genecards.org/cgi-bin/carddisp.pl?gene=HIPK2
TMSB10	Thymosin Beta 10	Protein Coding	44	GC02P084905	1.2038	https://www.genecards.org/cgi-bin/carddisp.pl?gene=TMSB10
MIR424	MicroRNA 424	RNA Gene	21	GC0XM134719	1.2038	https://www.genecards.org/cgi-bin/carddisp.pl?gene=MIR424
TMPO-AS1	TMPO Antisense RNA 1	RNA Gene	17	GC12M098512	1.2038	https://www.genecards.org/cgi-bin/carddisp.pl?gene=TMPO-AS1
NRAS	NRAS Proto-Oncogene, GTPase	Protein Coding	57	GC01M114704	1.20305	https://www.genecards.org/cgi-bin/carddisp.pl?gene=NRAS
MAD2L1BP	MAD2L1 Binding Protein	Protein Coding	42	GC06P043629	1.20305	https://www.genecards.org/cgi-bin/carddisp.pl?gene=MAD2L1BP
NTRK1	Neurotrophic Receptor Tyrosine Kinase 1	Protein Coding	57	GC01P156815	1.20261	https://www.genecards.org/cgi-bin/carddisp.pl?gene=NTRK1
MAP2	Microtubule Associated Protein 2	Protein Coding	51	GC02P209424	1.19334	https://www.genecards.org/cgi-bin/carddisp.pl?gene=MAP2
NCL	Nucleolin	Protein Coding	51	GC02M231453	1.19324	https://www.genecards.org/cgi-bin/carddisp.pl?gene=NCL
SMAD2	SMAD Family Member 2	Protein Coding	59	GC18M047809	1.19293	https://www.genecards.org/cgi-bin/carddisp.pl?gene=SMAD2
LIG1	DNA Ligase 1	Protein Coding	53	GC19M048115	1.19293	https://www.genecards.org/cgi-bin/carddisp.pl?gene=LIG1
SETD2	SET Domain Containing 2, Histone Lysine Methyltransferase	Protein Coding	53	GC03M047033	1.18834	https://www.genecards.org/cgi-bin/carddisp.pl?gene=SETD2
TP53BP2	Tumor Protein P53 Binding Protein 2	Protein Coding	47	GC01M223779	1.18834	https://www.genecards.org/cgi-bin/carddisp.pl?gene=TP53BP2
HCCAT5	Hepatocellular Carcinoma Associated Transcript 5	RNA Gene	19	GC16P073092	1.18834	https://www.genecards.org/cgi-bin/carddisp.pl?gene=HCCAT5
ENSG00000232995	Regulator Of G Protein Signaling 5	Uncategorized	9	GC01M163214	1.18834	https://www.genecards.org/cgi-bin/carddisp.pl?gene=ENSG00000232995
TNFSF11	TNF Superfamily Member 11	Protein Coding	56	GC13P042562	1.18761	https://www.genecards.org/cgi-bin/carddisp.pl?gene=TNFSF11
PLK4	Polo Like Kinase 4	Protein Coding	54	GC04P127880	1.18761	https://www.genecards.org/cgi-bin/carddisp.pl?gene=PLK4
IGFBP1	Insulin Like Growth Factor Binding Protein 1	Protein Coding	51	GC07P048462	1.18761	https://www.genecards.org/cgi-bin/carddisp.pl?gene=IGFBP1
CYTOR	Cytoskeleton Regulator RNA	RNA Gene	25	GC02P088422	1.18761	https://www.genecards.org/cgi-bin/carddisp.pl?gene=CYTOR
DINOL	Damage Induced Long Noncoding RNA	RNA Gene	12	GC06M078658	1.18761	https://www.genecards.org/cgi-bin/carddisp.pl?gene=DINOL
DNMT3B	DNA Methyltransferase 3 Beta	Protein Coding	57	GC20P032762	1.18538	https://www.genecards.org/cgi-bin/carddisp.pl?gene=DNMT3B
HSP90AA1	Heat Shock Protein 90 Alpha Family Class A Member 1	Protein Coding	58	GC14M102080	1.18138	https://www.genecards.org/cgi-bin/carddisp.pl?gene=HSP90AA1
MST1R	Macrophage Stimulating 1 Receptor	Protein Coding	56	GC03M052200	1.18055	https://www.genecards.org/cgi-bin/carddisp.pl?gene=MST1R
LAMC2	Laminin Subunit Gamma 2	Protein Coding	54	GC01P183186	1.18055	https://www.genecards.org/cgi-bin/carddisp.pl?gene=LAMC2
GBP1	Guanylate Binding Protein 1	Protein Coding	47	GC01M089052	1.18055	https://www.genecards.org/cgi-bin/carddisp.pl?gene=GBP1
SRSF7	Serine And Arginine Rich Splicing Factor 7	Protein Coding	47	GC02M038743	1.18055	https://www.genecards.org/cgi-bin/carddisp.pl?gene=SRSF7
WFDC1	WAP Four-Disulfide Core Domain 1	Protein Coding	44	GC16P084328	1.18055	https://www.genecards.org/cgi-bin/carddisp.pl?gene=WFDC1
IL2RA	Interleukin 2 Receptor Subunit Alpha	Protein Coding	57	GC10M006010	1.17295	https://www.genecards.org/cgi-bin/carddisp.pl?gene=IL2RA
GLO1	Glyoxalase I	Protein Coding	52	GC06M078102	1.17295	https://www.genecards.org/cgi-bin/carddisp.pl?gene=GLO1
[truncated: 4,313 more rows]
